# Supplementary material for: Synthesis of a covalent organic framework with hetero-environmental pores and its medicine co-delivery application
Source: Nat Commun. 2023 Sep 28;14:6049. doi: 10.1038/s41467-023-41622-x (PMC10539374; doi:10.1038/s41467-023-41622-x)
Supplement: Supplementary file 4 — Source Data [file 41467_2023_41622_MOESM4_ESM.xlsx]

## Sheet: Figure 2
Fig. 2a N2 adsorption–desorption isotherm and pore size distribution profile (inset) of DEG-HEP-COF.
Relative Pressure (P/P0)	Adsorbed Volume,STP (cm3g-1)	Relative Pressure (P/P0)	Adsorbed Volume,STP (cm3g-1)	Pore Size (nm)	Pore Volume, dV/dD (cm3g-1nm-1)
3.58801e-05	14.9503	0.99508	322.842	8.04193	0
0.000124262	29.1383	0.9806	318.678	8.57806	0
0.000271362	42.0712	0.96863	316.359	9.2929	0
0.000465892	53.3522	0.94458	314.527	10.0077	0
0.000816583	67.7346	0.92588	313.724	10.9013	0
0.0013	81.7365	0.90038	313.286	11.7948	0.01514
0.01103	179.256	0.87538	313.168	12.6884	0.06814
0.03064	264.543	0.85037	313.172	13.5819	0.11471
0.06183	285.95	0.82532	313.2	14.8329	0.12093
0.08583	291.795	0.80013	313.244	15.9052	0.07276
0.09936	294.107	0.75442	312.56	17.1561	0.01863
0.11849	296.706	0.69991	311.679	18.5858	0
0.13804	298.806	0.64995	311.514	20.0155	0
0.15781	300.54	0.60027	311.465	21.6239	0
0.17755	301.976	0.55014	311.34	23.4109	0
0.19742	303.187	0.50013	311.196	25.198	0
0.26039	305.902	0.45034	310.345	27.3426	0
0.2968	306.996	0.39985	309.815	29.4871	0
0.34858	308.068	0.3503	309.058	31.8103	0
0.40012	308.835	0.30018	307.955	34.3122	0
0.45021	309.306	0.25024	306.387	36.9929	0
0.50016	309.543			40.0309	0
0.55019	309.703			43.2477	0
0.60019	309.764			46.6432	0
0.6502	309.724			50.3961	0
0.70016	309.795			54.3277	0
0.75024	309.983			58.7954	0
0.80021	310.394			63.4419	0
0.82027	310.848			68.4458	0
0.85037	311.462			73.9858	0
0.87526	311.834			79.8832	0
0.90023	312.065			86.3167	0
0.92515	312.591			93.1077	0
0.95023	313.512			100.613	0
0.97501	315.811			108.655	0
0.98048	316.988			117.233	0
0.99039	319.838			126.526	0
0.99508	322.842			136.713	0
				147.614	0
				159.409	0
				172.097	0
				185.858	0
				200.691	0
				216.596	0
				233.931	0
				252.517	0
				272.711	0
				294.513	0
				317.924	0
				343.301	0
				370.644	0
				400.309	0
				432.298	0
				466.789	0
				503.961	0.000523797
				544.171	0.000577286
				587.597	0.000261607
				634.419	0.000836474
				684.994	0.000762442
				739.679	0.000288512
				798.653	0.000542236
				862.452	0.00042734
				931.255	0.000465052
				1005.6	0.000278394
				1085.66	0.000609982
				1172.33	0.000737233
				1265.8	0.000525903
				1366.77	0.000788082
				1475.96	0.000902352
				1593.55	0.00054912
				1720.79	0.00065643
				1858.04	0.000709334
				2006.19	0.000430887
				2166.32	0.000514188
				2339.13	0.000283427
				2525.7	0
Fig. 2b PXRD profiles of DEG-HEP-COF of the experimentally observed, Pawley refined, their difference , and simulated using the contorted AA stacking mode, and the observed reflections.
Simulated		Experimntal		Difference		Bragg Positions		Predicted
2 Theta (degree)	Intensity	2 Theta (degree)	Intensity	2 Theta (degree)	Intensity	2 Theta (degree)	Intensity	2 Theta (degree)	Intensity
3	70034.9	3	56963	3	-40493.9	3.23007	-10.8847	1	0
3.02	66813.3	3.02	59799	3.02	-34436.2	3.23363	-10.8847	1.02	0
3.04	64041.2	3.04	63160	3.04	-28303.1	3.23827	-10.8847	1.04	0
3.06	61897.9	3.06	67554	3.06	-21765.9	3.24184	-10.8847	1.06	0
3.08	60819.9	3.08	71750	3.08	-16491.9	3.64169	-10.8847	1.08	0
3.1	61753.1	3.1	78177	3.1	-10998	3.65091	-10.8847	1.1	0
3.12	66396.6	3.12	85061	3.12	-8757.56	4.5353	-10.8847	1.12	0
3.14	77091.8	3.14	92967	3.14	-11546.8	4.5404	-10.8847	1.14	0
3.16	95905.1	3.16	103359	3.16	-19968.1	4.54675	-10.8847	1.16	0
3.18	122833	3.18	117100	3.18	-33155.5	4.55186	-10.8847	1.18	0
3.2	153668	3.2	136001	3.2	-45089	5.39148	-10.8847	1.2	0
3.22	178241	3.22	162266	3.22	-43396.6	5.40506	-10.8847	1.22	0
3.24	182813	3.24	182258	3.24	-27977	5.49753	-10.8847	1.24	0
3.26	162572	3.26	180967	3.26	-9026.84	5.51137	-10.8847	1.26	0
3.28	128572	3.28	155755	3.28	-238.867	5.69626	-10.8847	1.28	0
3.3	94301.7	3.3	107249	3.3	-14474.7	5.70034	-10.8847	1.3	0
3.32	67106.2	3.32	58749	3.32	-35779.2	5.71059	-10.8847	1.32	0
3.34	48727.3	3.34	35170	3.34	-40979.3	5.71468	-10.8847	1.34	0
3.36	37624.8	3.36	27806	3.36	-37240.8	6.12863	-10.8847	1.36	0
3.38	31243.7	3.38	25293	3.38	-33372.6	6.13432	-10.8847	1.38	0
3.4	27458.6	3.4	24192	3.4	-30688.5	6.14405	-10.8847	1.4	0
3.42	24994.1	3.42	23559	3.42	-28857	6.14975	-10.8847	1.42	0
3.44	23251.8	3.44	23565	3.44	-27108.7	6.53044	-10.8847	1.44	0
3.46	22027.7	3.46	23977	3.46	-25472.6	6.53756	-10.8847	1.46	0
3.48	21330.4	3.48	24459	3.48	-24293.4	6.54685	-10.8847	1.48	0
3.5	21301.7	3.5	25028	3.5	-23695.6	6.55399	-10.8847	1.5	0
3.52	22168.7	3.52	26099	3.52	-23491.6	7.35485	-10.8847	1.52	0
3.54	24169.3	3.54	27106	3.54	-24485.3	7.37016	-10.8847	1.54	0
3.56	27425.5	3.56	28365	3.56	-26482.5	7.37332	-10.8847	1.56	0
3.58	31783.2	3.58	30348	3.58	-28857.1	7.38866	-10.8847	1.58	0
3.6	36652.7	3.6	33074	3.6	-31000.7	7.59847	-10.8847	1.6	0
3.62	40877.2	3.62	36786	3.62	-31513.2	7.59848	-10.8847	1.62	0
3.64	42849.4	3.64	41683	3.64	-28588.3	7.61755	-10.8847	1.64	0
3.66	41381.4	3.66	44319	3.66	-24484.4	7.61755	-10.8847	1.66	0
3.68	36846.3	3.68	42049	3.68	-22219.3	7.72654	-10.8847	1.68	0
3.7	30871.8	3.7	35146	3.7	-23147.7	7.73559	-10.8847	1.7	0
3.72	24955.2	3.72	25635	3.72	-26742.1	7.74594	-10.8847	1.72	0
3.74	19981.4	3.74	17186	3.74	-30217.3	7.75501	-10.8847	1.74	0
3.76	16295.1	3.76	13728	3.76	-29989	7.8389	-10.8847	1.76	0
3.78	13778.8	3.78	12211	3.78	-28989.8	7.84485	-10.8847	1.78	0
3.8	12167.4	3.8	11677	3.8	-27912.4	7.85444	-10.8847	1.8	0
3.82	11163.5	3.82	11105	3.82	-27480.5	7.85806	-10.8847	1.82	0
3.84	10526.3	3.84	10720	3.84	-27228.3	7.85857	-10.8847	1.84	0
3.86	10097.3	3.86	10719	3.86	-26800.3	7.86454	-10.8847	1.86	0
3.88	9786.3	3.88	10385	3.88	-26823.3	7.87415	-10.8847	1.88	0
3.9	9546.6	3.9	10173	3.9	-26795.6	7.87778	-10.8847	1.9	0
3.92	9354.94	3.92	9984	3.92	-26792.9	8.06854	-10.8847	1.92	0
3.94	9199.03	3.94	9817	3.94	-26804	8.06998	-10.8847	1.94	0
3.96	9071.53	3.96	9735	3.96	-26758.5	8.07206	-10.8847	1.96	0
3.98	8967.4	3.98	9873	3.98	-26516.4	8.0735	-10.8847	1.98	0
4	8882.88	4	9487	4	-26817.8	8.08879	-10.8847	2	0
4.02	8814.93	4.02	9422	4.02	-26814.9	8.09023	-10.8847	2.02	0
4.04	8761.1	4.04	9295	4.04	-26888.1	8.09232	-10.8847	2.04	0
4.06	8719.33	4.06	9054	4.06	-27087.3	8.09377	-10.8847	2.06	0
4.08	8687.89	4.08	9125	4.08	-26984.8	8.1249	-10.8847	2.08	0
4.1	8665.29	4.1	9035	4.1	-27052.3	8.14529	-10.8847	2.1	0
4.12	8650.25	4.12	8996	4.12	-27076.2	8.2461	-10.8847	2.12	0
4.14	8641.67	4.14	9058	4.14	-27005.6	8.24611	-10.8847	2.14	0
4.16	8638.55	4.16	9065	4.16	-26995.5	8.2668	-10.8847	2.16	0
4.18	8643.33	4.18	8977	4.18	-27088.3	8.2668	-10.8847	2.18	0
4.2	8663.09	4.2	8759	4.2	-27326	8.33075	-10.8847	2.2	0
4.22	8685.53	4.22	8666	4.22	-27441.5	8.33495	-10.8847	2.22	0
4.24	8709.19	4.24	8631	4.24	-27500.2	8.35166	-10.8847	2.24	0
4.26	8734.13	4.26	8518	4.26	-27638.1	8.35587	-10.8847	2.26	0
4.28	8760.32	4.28	8432	4.28	-27750.3	8.68099	-10.8847	2.28	0
4.3	8787.08	4.3	8469	4.3	-27740	8.68368	-10.8847	2.3	0
4.32	8813.73	4.32	8424	4.32	-27811.7	8.68427	-10.8847	2.32	0
4.34	8839.67	4.34	8478	4.34	-27783.6	8.68696	-10.8847	2.34	0
4.36	8864.39	4.36	8256	4.36	-28030.4	8.70278	-10.8847	2.36	0
4.38	8888.03	4.38	8253	4.38	-28057	8.70547	-10.8847	2.38	0
4.4	8910.72	4.4	8446	4.4	-27886.7	8.70606	-10.8847	2.4	0
4.42	8932.35	4.42	8494	4.42	-27860.3	8.70876	-10.8847	2.42	0
4.44	8952.76	4.44	8534	4.44	-27840.7	8.92419	-10.8847	2.44	0
4.46	8971.85	4.46	8482	4.46	-27911.8	8.93204	-10.8847	2.46	0
4.48	8989.51	4.48	8470	4.48	-27941.5	8.94657	-10.8847	2.48	0
4.5	9005.65	4.5	8783	4.5	-27644.6	8.95445	-10.8847	2.5	0
4.52	9020.21	4.52	8822	4.52	-27620.2	9.14564	-10.8847	2.52	0
4.54	9033.14	4.54	8773	4.54	-27682.1	9.15586	-10.8847	2.54	0
4.56	9044.39	4.56	8990	4.56	-27476.3	9.15999	-10.8847	2.56	0
4.58	9053.92	4.58	9232	4.58	-27243.9	9.16621	-10.8847	2.58	0
4.6	9061.73	4.6	9278	4.6	-27205.7	9.16858	-10.8847	2.6	0
4.62	9067.8	4.62	9476	4.62	-27013.8	9.17883	-10.8847	2.62	0
4.64	9072.14	4.64	9925	4.64	-26569.1	9.18297	-10.8847	2.64	0
4.66	9074.75	4.66	10337	4.66	-26159.7	9.1892	-10.8847	1	0
4.68	9075.65	4.68	10922	4.68	-25575.6	9.21412	-10.8847	1.02	0
4.7	9074.86	4.7	11291	4.7	-25205.8	9.22639	-10.8847	1.04	0
4.72	9072.43	4.72	11422	4.72	-25072.4	9.22639	-10.8847	1.06	0
4.74	9068.39	4.74	11007	4.74	-25483.3	9.23724	-10.8847	1.08	0
4.76	9062.77	4.76	9875	4.76	-26609.7	9.24953	-10.8847	1.1	0
4.78	9056.11	4.78	8841	4.78	-27637.1	9.24954	-10.8847	1.12	0
4.8	9049.4	4.8	8157	4.8	-28314.4	9.34402	-10.8847	1.14	0
4.82	9042.31	4.82	7886	4.82	-28578.3	9.34652	-10.8847	1.16	0
4.84	9034.26	4.84	7826	4.84	-28630.2	9.35012	-10.8847	1.18	0
4.86	9024.74	4.86	7953	4.86	-28493.7	9.35262	-10.8847	1.2	0
4.88	9013.28	4.88	7922	4.88	-28513.2	9.36746	-10.8847	1.22	0
4.9	8999.5	4.9	7940	4.9	-28481.5	9.36997	-10.8847	1.24	0
4.92	8983.7	4.92	7770	4.92	-28635.7	9.37357	-10.8847	1.26	0
4.94	8966.81	4.94	8025	4.94	-28363.8	9.37608	-10.8847	1.28	0
4.96	8949.02	4.96	8049	4.96	-28322	9.60557	-10.8847	1.3	0
4.98	8930.42	4.98	8115	4.98	-28237.4	9.61166	-10.8847	1.32	0
5	8911.12	5	8187	5	-28146.1	9.61709	-10.8847	1.34	0
5.02	8891.2	5.02	8345	5.02	-27968.2	9.62005	-10.8847	1.36	0
5.04	8870.78	5.04	8266	5.04	-28026.7	9.62073	-10.8847	1.38	0
5.06	8849.98	5.06	8518	5.06	-27753.9	9.6237	-10.8847	1.4	0
5.08	8828.92	5.08	8700	5.08	-27550.9	9.62967	-10.8847	1.42	0.31798
5.1	8807.75	5.1	8796	5.1	-27433.7	9.63577	-10.8847	1.44	1.80664
5.12	8786.67	5.12	8999	5.12	-27209.6	9.64121	-10.8847	1.46	2.49378
5.14	8765.89	5.14	9353	5.14	-26834.9	9.64418	-10.8847	1.48	2.63132
5.16	8745.71	5.16	9790	5.16	-26377.7	9.64486	-10.8847	1.5	2.79258
5.18	8726.53	5.18	10118	5.18	-26030.5	9.64784	-10.8847	1.52	2.98333
5.2	8709.06	5.2	10160	5.2	-25971	9.83632	-10.8847	1.54	3.21121
5.22	8694.78	5.22	10064	5.22	-26052.7	9.84703	-10.8847	1.56	3.48649
5.24	8687.24	5.24	9460	5.24	-26649.2	9.861	-10.8847	1.58	3.82328
5.26	8694.44	5.26	8995	5.26	-27121.4	9.87173	-10.8847	1.6	4.24131
5.28	8731.98	5.28	8862	5.28	-27291.9	9.87824	-10.8847	1.62	4.76887
5.3	8823.46	5.3	8839	5.3	-27406.4	9.88298	-10.8847	1.64	5.44771
5.32	8993.01	5.32	8956	5.32	-27459	9.88401	-10.8847	1.66	6.34143
5.34	9247.32	5.34	9564	5.34	-27105.3	9.88875	-10.8847	1.68	7.55072
5.36	9549.91	5.36	10028	5.36	-26943.9	9.90302	-10.8847	1.7	9.24246
5.38	9799.76	5.38	10168	5.38	-27053.7	9.90777	-10.8847	1.72	11.7092
5.4	9853.62	5.4	10006	5.4	-27269.6	9.9088	-10.8847	1.74	15.5003
5.42	9658.05	5.42	9419	5.42	-27661	9.91356	-10.8847	1.76	21.7443
5.44	9321.46	5.44	8932	5.44	-27811.4	10.4475	-10.8847	1.78	33.2369
5.46	8981.61	5.46	8230	5.46	-28173.6	10.4476	-10.8847	1.8	64.2541
5.48	8713.31	5.48	8131	5.48	-28004.3	10.4738	-10.8847	1.82	213.097
5.5	8532.31	5.5	8433	5.5	-27521.3	10.4738	-10.8847	1.84	682.285
5.52	8421.26	5.52	8232	5.52	-27611.2	10.7011	-10.8847	1.86	959.845
5.54	8354.02	5.54	8453	5.54	-27323	10.7112	-10.8847	1.88	449.194
5.56	8309.89	5.56	8279	5.56	-27452.9	10.7121	-10.8847	1.9	121.133
5.58	8276.97	5.58	8286	5.58	-27412.9	10.7165	-10.8847	1.92	44.3356
5.6	8249.71	5.6	7987	5.6	-27684.7	10.7178	-10.8847	1.94	25.2717
5.62	8225.83	5.62	7773	5.62	-27874.8	10.7231	-10.8847	1.96	16.4364
5.64	8204.39	5.64	7747	5.64	-27879.4	10.7279	-10.8847	1.98	11.3593
5.66	8184.96	5.66	7596	5.66	-28010.9	10.7381	-10.8847	2	8.18056
5.68	8167.29	5.68	7805	5.68	-27784.3	10.7389	-10.8847	2.02	6.06408
5.7	8151.26	5.7	7949	5.7	-27624.2	10.7434	-10.8847	2.04	4.58616
5.72	8136.78	5.72	7766	5.72	-27792.7	10.7447	-10.8847	2.06	3.51438
5.74	8123.83	5.74	7960	5.74	-27585.8	10.75	-10.8847	2.08	2.7129
5.76	8112.44	5.76	7868	5.76	-27666.4	10.7943	-10.8847	2.1	2.09813
5.78	8102.66	5.78	7963	5.78	-27561.6	10.7969	-10.8847	2.12	1.61639
5.8	8094.6	5.8	8224	5.8	-27292.6	10.7986	-10.8847	2.14	1.23196
5.82	8088.41	5.82	8268	5.82	-27242.4	10.8013	-10.8847	2.16	0.92033
5.84	8084.33	5.84	8088	5.84	-27418.3	10.8214	-10.8847	2.18	0.66425
5.86	8082.67	5.86	8066	5.86	-27438.6	10.824	-10.8847	2.2	0.45127
5.88	8084	5.88	8201	5.88	-27305	10.8257	-10.8847	2.22	0.27225
5.9	8089.52	5.9	8125	5.9	-27386.5	10.8284	-10.8847	2.24	0.12033
5.92	8101.1	5.92	8186	5.92	-27337.1	10.863	-10.8847	2.26	0.00366
5.94	8122.35	5.94	8260	5.94	-27284.3	10.8903	-10.8847	2.28	0
5.96	8161.04	5.96	8581	5.96	-27002	10.9894	-10.8847	2.3	0.7909
5.98	8231.95	5.98	8676	5.98	-26977.9	11.0022	-10.8847	2.32	2.73281
6	8359.3	6	8776	6	-27005.3	11.0022	-10.8847	2.34	3.33815
6.02	8575.13	6.02	8917	6.02	-27080.1	11.01	-10.8847	2.36	3.5621
6.04	8910.43	6.04	9194	6.04	-27138.4	11.0169	-10.8847	2.38	3.82523
6.06	9377.33	6.06	9562	6.06	-27237.3	11.018	-10.8847	2.4	4.13721
6.08	9945.64	6.08	10129	6.08	-27238.6	11.0223	-10.8847	2.42	4.51091
6.1	10521.3	6.1	10644	6.1	-27299.3	11.0298	-10.8847	2.44	4.96371
6.12	10936.6	6.12	10988	6.12	-27370.5	11.0298	-10.8847	2.46	5.51957
6.14	11010.3	6.14	10972	6.14	-27460.2	11.0376	-10.8847	2.48	6.21222
6.16	10700.7	6.16	10556	6.16	-27566.7	11.0457	-10.8847	2.5	7.09036
6.18	10155.2	6.18	9720	6.18	-27857.2	11.0499	-10.8847	2.52	8.2264
6.2	9564.23	6.2	9058	6.2	-27928.2	11.0759	-10.8847	2.54	9.73163
6.22	9052.96	6.22	8762	6.22	-27712.9	11.1036	-10.8847	2.56	11.7842
6.24	8673.3	6.24	8536	6.24	-27559.3	11.1558	-10.8847	2.58	14.6832
6.26	8424.75	6.26	8545	6.26	-27301.7	11.159	-10.8847	2.6	18.9617
6.28	8279.05	6.28	8544	6.28	-27157	11.1635	-10.8847	2.62	25.6412
6.3	8201.92	6.3	8666	6.3	-26957.9	11.1667	-10.8847	2.64	36.8841
6.32	8165.84	6.32	8766	6.32	-26821.8	11.1838	-10.8847	2.66	58.7246
6.34	8153.98	6.34	8937	6.34	-26638.9	11.187	-10.8847	2.68	129.201
6.36	8159.42	6.36	8926	6.36	-26655.4	11.1915	-10.8847	2.7	465.841
6.38	8184.24	6.38	9218	6.38	-26388.2	11.1947	-10.8847	2.72	1282.41
6.4	8240.77	6.4	9792	6.4	-25870.7	11.4041	-10.8847	2.74	1355.73
6.42	8353.22	6.42	10428	6.42	-25347.2	11.4102	-10.8847	2.76	526.7
6.44	8554.11	6.44	10918	6.44	-25058.1	11.4327	-10.8847	2.78	142.47
6.46	8870.9	6.46	11049	6.46	-25243.9	11.4389	-10.8847	2.8	59.9057
6.48	9300.93	6.48	11170	6.48	-25552.9	11.4748	-10.8847	2.82	35.9901
6.5	9782.18	6.5	10701	6.5	-26503.1	11.483	-10.8847	2.84	24.0147
6.52	10170.3	6.52	10468	6.52	-27124.3	11.5036	-10.8847	2.86	20.0359
6.54	10278.4	6.54	9718	6.54	-27982.3	11.5118	-10.8847	2.88	63.5535
6.56	10042.1	6.56	9105	6.56	-28359.1	11.6078	-10.8847	2.9	106.947
6.58	9599.3	6.58	8519	6.58	-28502.3	11.6139	-10.8847	2.92	113.784
6.6	9133.56	6.6	8001	6.6	-28554.5	11.6152	-10.8847	2.94	120.208
6.62	8755.33	6.62	7924	6.62	-28253.3	11.6212	-10.8847	2.96	128.449
6.64	8497.78	6.64	7822	6.64	-28097.7	11.6369	-10.8847	2.98	138.757
6.66	8345.67	6.66	7870	6.66	-27897.6	11.643	-10.8847	3	151.542
6.68	8265.58	6.68	7775	6.68	-27912.5	11.6443	-10.8847	3.02	167.418
6.7	8226.65	6.7	7708	6.7	-27940.6	11.6504	-10.8847	3.04	187.275
6.72	8208.55	6.72	7859	6.72	-27771.5	11.7809	-10.8847	3.06	212.405
6.74	8200.55	6.74	7900	6.74	-27722.5	11.7857	-10.8847	3.08	244.714
6.76	8197.76	6.76	7780	6.76	-27839.7	11.7889	-10.8847	3.1	287.091
6.78	8198.04	6.78	7883	6.78	-27737	11.7937	-10.8847	3.12	344.069
6.8	8200.41	6.8	7919	6.8	-27703.4	11.8104	-10.8847	3.14	423.012
6.82	8204.34	6.82	7927	6.82	-27699.3	11.8153	-10.8847	3.16	536.591
6.84	8209.91	6.84	7933	6.84	-27698.9	11.8184	-10.8847	3.18	708.691
6.86	8216.54	6.86	8062	6.86	-27576.5	11.8233	-10.8847	3.2	986.133
6.88	8223.88	6.88	7997	6.88	-27648.8	11.8368	-10.8847	3.22	1476.34
6.9	8231.8	6.9	8195	6.9	-27458.8	11.8368	-10.8847	3.24	2606.65
6.92	8240.21	6.92	8065	6.92	-27597.2	11.8665	-10.8847	3.26	7499.31
6.94	8249.05	6.94	8406	6.94	-27265	11.8665	-10.8847	3.28	26463.3
6.96	8258.26	6.96	8267	6.96	-27413.2	12.1441	-10.8847	3.3	50000
6.98	8267.83	6.98	8279	6.98	-27410.8	12.1465	-10.8847	3.32	32427.4
7	8277.77	7	8357	7	-27342.7	12.149	-10.8847	3.34	9877.02
7.02	8288.08	7.02	8321	7.02	-27389	12.1513	-10.8847	3.36	3040.65
7.04	8298.81	7.04	8374	7.04	-27346.8	12.1746	-10.8847	3.38	1566.09
7.06	8310.04	7.06	8409	7.06	-27323	12.177	-10.8847	3.4	998.563
7.08	8321.89	7.08	8271	7.08	-27472.9	12.1794	-10.8847	3.42	687.234
7.1	8334.63	7.1	8293	7.1	-27463.6	12.1818	-10.8847	3.44	497.108
7.12	8348.69	7.12	8392	7.12	-27378.7	12.2001	-10.8847	3.46	372.84
7.14	8364.9	7.14	8282	7.14	-27504.9	12.2117	-10.8847	3.48	287.303
7.16	8384.96	7.16	8442	7.16	-27364.9	12.2307	-10.8847	3.5	225.981
7.18	8412.08	7.18	8471	7.18	-27363	12.2423	-10.8847	3.52	180.554
7.2	8451.8	7.2	8606	7.2	-27267.8	12.3173	-10.8847	3.54	145.983
7.22	8512.25	7.22	8606	7.22	-27328.2	12.3259	-10.8847	3.56	119.079
7.24	8603.31	7.24	8657	7.24	-27368.3	12.3316	-10.8847	3.58	97.743
7.26	8733.96	7.26	8759	7.26	-27396.9	12.3329	-10.8847	3.6	80.5553
7.28	8906.93	7.28	8951	7.28	-27377.9	12.3345	-10.8847	3.62	66.5342
7.3	9113.12	7.3	9222	7.3	-27313.1	12.3415	-10.8847	3.64	55.0108
7.32	9326.21	7.32	9622	7.32	-27126.2	12.3431	-10.8847	3.66	45.7385
7.34	9499.1	7.34	9984	7.34	-26937.1	12.3482	-10.8847	3.68	39.9425
7.36	9574.8	7.36	9836	7.36	-27160.8	12.3545	-10.8847	3.7	39.1547
7.38	9522.71	7.38	9521	7.38	-27423.7	12.3568	-10.8847	3.72	26.9678
7.4	9367.95	7.4	9144	7.4	-27645.9	12.3626	-10.8847	3.74	6.40544
7.42	9167.65	7.42	8765	7.42	-27824.6	12.3638	-10.8847	3.76	1.264
7.44	8971.74	7.44	8501	7.44	-27892.7	12.3654	-10.8847	3.78	0.50632
7.46	8809.08	7.46	8292	7.46	-27939	12.3724	-10.8847	3.8	0.29997
7.48	8689.87	7.48	8362	7.48	-27749.8	12.3741	-10.8847	3.82	0.19992
7.5	8611.6	7.5	8414	7.5	-27619.6	12.3855	-10.8847	3.84	0.14154
7.52	8565.34	7.52	8323	7.52	-27664.3	12.9406	-10.8847	3.86	0.1046
7.54	8540.95	7.54	8253	7.54	-27709.9	12.973	-10.8847	3.88	0.07979
7.56	8530.16	7.56	8493	7.56	-27459.1	13.0304	-10.8847	3.9	0.06236
7.58	8527.55	7.58	8404	7.58	-27545.5	13.0347	-10.8847	3.92	0.04965
7.6	8530.28	7.6	8338	7.6	-27614.2	13.0394	-10.8847	3.94	0.0401
7.62	8537.51	7.62	8579	7.62	-27380.5	13.0438	-10.8847	3.96	0.03275
7.64	8550.04	7.64	8642	7.64	-27330	13.063	-10.8847	3.98	0.02695
7.66	8570.45	7.66	8463	7.66	-27529.4	13.0674	-10.8847	4	0.02235
7.68	8603.4	7.68	8666	7.68	-27359.4	13.0721	-10.8847	4.02	0.01855
7.7	8655.97	7.7	8725	7.7	-27352.9	13.0765	-10.8847	4.04	0.01545
7.72	8737.2	7.72	8650	7.72	-27509.2	13.1505	-10.8847	4.06	0.0129
7.74	8856.47	7.74	8772	7.74	-27506.4	13.162	-10.8847	4.08	0.0107
7.76	9020.25	7.76	8824	7.76	-27618.2	13.1648	-10.8847	4.1	0.0089
7.78	9227.88	7.78	8969	7.78	-27680.8	13.1707	-10.8847	4.12	0.0067
7.8	9467.01	7.8	9281	7.8	-27608	13.1835	-10.8847	4.14	0.00216
7.82	9709.46	7.82	9344	7.82	-27787.4	13.195	-10.8847	4.16	0.00212
7.84	9909.08	7.84	9954	7.84	-27377	13.1979	-10.8847	4.18	0.49276
7.86	10011.2	7.86	10155	7.86	-27278.1	13.2037	-10.8847	4.2	1.48804
7.88	9981.53	7.88	10159	7.88	-27244.5	13.223	-10.8847	4.22	1.83864
7.9	9835.29	7.9	10074	7.9	-27183.3	13.2292	-10.8847	4.24	1.98653
7.92	9626.25	7.92	10021	7.92	-27027.2	13.2562	-10.8847	4.26	2.16042
7.94	9411.74	7.94	9434	7.94	-27399.7	13.2624	-10.8847	4.28	2.36677
7.96	9232.45	7.96	9045	7.96	-27609.4	13.268	-10.8847	4.3	2.61419
7.98	9109.38	7.98	8948	7.98	-27583.3	13.2744	-10.8847	4.32	2.91433
8	9046.44	8	9003	8	-27465.4	13.2786	-10.8847	4.34	3.28325
8.02	9034.17	8.02	9166	8.02	-27290.1	13.2851	-10.8847	4.36	3.74366
8.04	9053.73	8.04	9146	8.04	-27329.7	13.2907	-10.8847	4.38	4.32843
8.06	9081.34	8.06	9184	8.06	-27319.3	13.2942	-10.8847	4.4	5.08656
8.08	9096.61	8.08	9072	8.08	-27446.6	13.2993	-10.8847	4.42	6.09369
8.1	9093.43	8.1	9095	8.1	-27420.4	13.3012	-10.8847	4.44	7.4715
8.12	9083.11	8.12	9001	8.12	-27504.1	13.3029	-10.8847	4.46	9.42556
8.14	9083.74	8.14	8965	8.14	-27540.7	13.3078	-10.8847	4.48	12.3249
8.16	9108.3	8.16	9070	8.16	-27460.3	13.3119	-10.8847	4.5	16.8846
8.18	9159.78	8.18	9148	8.18	-27433.7	13.3184	-10.8847	4.52	24.647
8.2	9229.88	8.2	9420	8.2	-27231.8	13.324	-10.8847	4.54	40.3743
8.22	9299.17	8.22	9487	8.22	-27234.1	13.3276	-10.8847	4.56	96.2434
8.24	9340.61	8.24	9494	8.24	-27268.6	13.3327	-10.8847	4.58	346.825
8.26	9330.29	8.26	9358	8.26	-27394.3	13.3362	-10.8847	4.6	858.616
8.28	9261.46	8.28	9220	8.28	-27463.4	13.3432	-10.8847	4.62	827.554
8.3	9148.59	8.3	8908	8.3	-27662.5	13.3432	-10.8847	4.64	324.577
8.32	9015.65	8.32	9000	8.32	-27437.6	13.3766	-10.8847	4.66	90.952
8.34	8883.7	8.34	8858	8.34	-27447.7	13.3766	-10.8847	4.68	38.4445
8.36	8766.49	8.36	8641	8.36	-27547.5	13.6074	-10.8847	4.7	23.2121
8.38	8670.74	8.38	8602	8.38	-27490.7	13.6168	-10.8847	4.72	15.6375
8.4	8597.75	8.4	8576	8.4	-27443.7	13.6189	-10.8847	4.74	11.1716
8.42	8545.17	8.42	8412	8.42	-27555.1	13.622	-10.8847	4.76	8.32356
8.44	8508.91	8.44	8553	8.44	-27377.9	13.6241	-10.8847	4.78	6.39963
8.46	8484.65	8.46	8636	8.46	-27270.6	13.6416	-10.8847	4.8	5.04054
8.48	8468.78	8.48	8593	8.48	-27297.7	13.651	-10.8847	4.82	4.04557
8.5	8458.91	8.5	8562	8.5	-27318.9	13.6531	-10.8847	4.84	3.29566
8.52	8453.84	8.52	8569	8.52	-27306.8	13.6562	-10.8847	4.86	2.71661
8.54	8453.41	8.54	8380	8.54	-27495.4	13.6583	-10.8847	4.88	2.26028
8.56	8458.12	8.56	8427	8.56	-27453.1	13.6732	-10.8847	4.9	1.89434
8.58	8468.69	8.58	8420	8.58	-27470.7	13.6801	-10.8847	4.92	1.59643
8.6	8485.41	8.6	8539	8.6	-27368.4	13.6816	-10.8847	4.94	1.3507
8.62	8507.54	8.62	8512	8.62	-27417.5	13.6885	-10.8847	4.96	1.14564
8.64	8532.58	8.64	8593	8.64	-27361.5	13.7075	-10.8847	4.98	0.97276
8.66	8556.04	8.66	8476	8.66	-27502	13.7144	-10.8847	5	0.82566
8.68	8571.1	8.68	8465	8.68	-27528.1	13.7159	-10.8847	5.02	0.78642
8.7	8571.55	8.7	8621	8.7	-27372.5	13.7228	-10.8847	5.04	3.47935
8.72	8555.99	8.72	8508	8.72	-27469.9	13.7316	-10.8847	5.06	6.87439
8.74	8529.08	8.74	8614	8.74	-27337	13.7359	-10.8847	5.08	7.87558
8.76	8497.94	8.76	8395	8.76	-27524.9	13.7661	-10.8847	5.1	8.55351
8.78	8468.67	8.78	8576	8.78	-27314.6	13.7704	-10.8847	5.12	9.35275
8.8	8445.38	8.8	8645	8.8	-27222.3	13.771	-10.8847	5.14	10.323
8.82	8430.64	8.82	8397	8.82	-27455.6	13.7864	-10.8847	5.16	11.506
8.84	8425.85	8.84	8381	8.84	-27466.8	13.8056	-10.8847	5.18	12.9141
8.86	8431.11	8.86	8532	8.86	-27321.1	13.821	-10.8847	5.2	14.6404
8.88	8444.64	8.88	8579	8.88	-27287.6	14.0429	-10.8847	5.22	16.805
8.9	8461.66	8.9	8413	8.9	-27470.6	14.0547	-10.8847	5.24	19.5697
8.92	8473.97	8.92	8427	8.92	-27468.9	14.0782	-10.8847	5.26	23.1777
8.94	8473.48	8.94	8364	8.94	-27531.4	14.0899	-10.8847	5.28	28.0091
8.96	8459.72	8.96	8527	8.96	-27354.7	14.102	-10.8847	5.3	34.6834
8.98	8440.15	8.98	8410	8.98	-27452.1	14.1104	-10.8847	5.32	44.2649
9	8423.62	9	8344	9	-27501.6	14.1374	-10.8847	5.34	58.7797
9.02	8416.5	9.02	8499	9.02	-27339.5	14.1458	-10.8847	5.36	82.1526
9.04	8422.72	9.04	8571	9.04	-27273.7	14.2823	-10.8847	5.38	123.022
9.06	8444.59	9.06	8597	9.06	-27269.5	14.2896	-10.8847	5.4	216.183
9.08	8482.41	9.08	8520	9.08	-27384.4	14.2976	-10.8847	5.42	612.723
9.1	8533.29	9.1	8557	9.1	-27398.3	14.2988	-10.8847	5.44	2144.54
9.12	8589.21	9.12	8626	9.12	-27385.2	14.2995	-10.8847	5.46	4125.89
9.14	8635.98	9.14	8613	9.14	-27444.9	14.3075	-10.8847	5.48	2951.6
9.16	8658.69	9.16	8546	9.16	-27534.6	14.3181	-10.8847	5.5	988.664
9.18	8653.76	9.18	8627	9.18	-27448.7	14.3254	-10.8847	5.52	299.32
9.2	8630.97	9.2	8613	9.2	-27439.9	14.3335	-10.8847	5.54	157.977
9.22	8603.63	9.22	8556	9.22	-27469.6	14.3347	-10.8847	5.56	126.319
9.24	8582.84	9.24	8690	9.24	-27314.8	14.3354	-10.8847	5.58	97.2434
9.26	8577.68	9.26	8626	9.26	-27373.6	14.3434	-10.8847	5.6	60.2012
9.28	8593.61	9.28	8652	9.28	-27363.6	14.3911	-10.8847	5.62	39.6812
9.3	8629.65	9.3	8519	9.3	-27532.6	14.3971	-10.8847	5.64	30.4059
9.32	8676.59	9.32	8703	9.32	-27395.6	14.4034	-10.8847	5.66	25.2388
9.34	8716.7	9.34	8594	9.34	-27544.7	14.4094	-10.8847	5.68	22.4157
9.36	8728.8	9.36	8583	9.36	-27567.8	14.4143	-10.8847	5.7	22.1116
9.38	8702.05	9.38	8641	9.38	-27483	14.4183	-10.8847	5.72	29.2579
9.4	8645.01	9.4	8645	9.4	-27422	14.4241	-10.8847	5.74	71.5481
9.42	8576.9	9.42	8603	9.42	-27395.9	14.4273	-10.8847	5.76	171.882
9.44	8514.94	9.44	8736	9.44	-27200.9	14.4281	-10.8847	5.78	185.473
9.46	8469.64	9.46	8805	9.46	-27086.6	14.4332	-10.8847	5.8	85.7661
9.48	8445.61	9.48	8710	9.48	-27157.6	14.4396	-10.8847	5.82	28.1961
9.5	8443.55	9.5	8723	9.5	-27142.5	14.4456	-10.8847	5.84	13.5813
9.52	8461.76	9.52	8580	9.52	-27303.7	14.4505	-10.8847	5.86	9.34093
9.54	8496.91	9.54	8660	9.54	-27258.9	14.4545	-10.8847	5.88	6.16491
9.56	8543.73	9.56	8531	9.56	-27434.7	14.4603	-10.8847	5.9	3.33059
9.58	8594.12	9.58	8593	9.58	-27423.1	14.4643	-10.8847	5.92	2.37158
9.6	8636.32	9.6	8510	9.6	-27548.3	14.7005	-10.8847	5.94	2.0194
9.62	8656.86	9.62	8588	9.62	-27490.8	14.7125	-10.8847	5.96	1.81052
9.64	8647.34	9.64	8698	9.64	-27371.3	14.7374	-10.8847	5.98	1.70174
9.66	8610.98	9.66	8515	9.66	-27517.9	14.7494	-10.8847	6	1.67201
9.68	8560.02	9.68	8477	9.68	-27505	14.8087	-10.8847	6.02	1.74179
9.7	8508.28	9.7	8349	9.7	-27581.2	14.8396	-10.8847	6.04	1.92267
9.72	8466.8	9.72	8363	9.72	-27525.8	14.8459	-10.8847	6.06	2.24494
9.74	8443.09	9.74	8711	9.74	-27154.1	14.8768	-10.8847	6.08	2.78617
9.76	8441.21	9.76	8676	9.76	-27187.2	14.9328	-10.8847	6.1	3.70818
9.78	8460.87	9.78	8764	9.78	-27118.8	14.9328	-10.8847	6.12	5.39242
9.8	8495.95	9.8	8382	9.8	-27535.9	14.9558	-10.8847	6.14	9.45573
9.82	8532.85	9.82	8502	9.82	-27452.8	14.9558	-10.8847	6.16	27.599
9.84	8552.05	9.84	8519	9.84	-27455	14.9703	-10.8847	6.18	97.7213
9.86	8540.02	9.86	8469	9.86	-27493	14.9703	-10.8847	6.2	179.698
9.88	8500.86	9.88	8403	9.88	-27519.8	14.9933	-10.8847	6.22	134.376
9.9	8449.75	9.9	8444	9.9	-27427.7	14.9933	-10.8847	6.24	58.2684
9.92	8400.63	9.92	8353	9.92	-27469.6	15.0566	-10.8847	6.26	31.3189
9.94	8360.95	9.94	8458	9.94	-27324.9	15.0629	-10.8847	6.28	26.8306
9.96	8332.45	9.96	8290	9.96	-27464.4	15.0881	-10.8847	6.3	27.0164
9.98	8313.44	9.98	8300	9.98	-27435.4	15.092	-10.8847	6.32	28.7462
10	8301.03	10	8490	10	-27233	15.0944	-10.8847	6.34	31.6034
10.02	8292.67	10.02	8323	10.02	-27391.6	15.1007	-10.8847	6.36	35.6003
10.04	8286.61	10.04	8399	10.04	-27309.6	15.112	-10.8847	6.38	40.9614
10.06	8281.81	10.06	8308	10.06	-27395.8	15.1196	-10.8847	6.4	48.123
10.08	8277.72	10.08	8534	10.08	-27165.7	15.1245	-10.8847	6.42	57.8168
10.1	8274.05	10.1	8399	10.1	-27297	15.126	-10.8847	6.44	71.2617
10.12	8270.61	10.12	8339	10.12	-27353.6	15.1298	-10.8847	6.46	90.5607
10.14	8267.32	10.14	8348	10.14	-27341.3	15.1321	-10.8847	6.48	119.557
10.16	8264.13	10.16	8458	10.16	-27228.1	15.1499	-10.8847	6.5	165.851
10.18	8261.01	10.18	8385	10.18	-27298	15.1576	-10.8847	6.52	246.558
10.2	8257.96	10.2	8423	10.2	-27256.9	15.1624	-10.8847	6.54	426.103
10.22	8255.03	10.22	8434	10.22	-27243	15.1701	-10.8847	6.56	1157.29
10.24	8252.29	10.24	8497	10.24	-27177.3	15.1782	-10.8847	6.58	4019.63
10.26	8249.88	10.26	8400	10.26	-27271.8	15.18	-10.8847	6.6	8202.6
10.28	8248.04	10.28	8198	10.28	-27472	15.1836	-10.8847	6.62	6806.33
10.3	8247.06	10.3	8358	10.3	-27311	15.1855	-10.8847	6.64	2657.25
10.32	8247.32	10.32	8202	10.32	-27467.3	15.2021	-10.8847	6.66	782.695
10.34	8249.13	10.34	8235	10.34	-27436.1	15.2029	-10.8847	6.68	338.419
10.36	8252.59	10.36	8358	10.36	-27316.6	15.2059	-10.8847	6.7	206.235
10.38	8257.48	10.38	8228	10.38	-27451.4	15.2067	-10.8847	6.72	140.275
10.4	8263.01	10.4	8340	10.4	-27345	15.2163	-10.8847	6.74	101.115
10.42	8267.72	10.42	8382	10.42	-27307.7	15.2181	-10.8847	6.76	75.9885
10.44	8269.54	10.44	8227	10.44	-27464.5	15.2217	-10.8847	6.78	58.9289
10.46	8266.56	10.46	8416	10.46	-27272.5	15.2236	-10.8847	6.8	46.8267
10.48	8258.21	10.48	8154	10.48	-27526.2	15.2403	-10.8847	6.82	37.9354
10.5	8245.74	10.5	8150	10.5	-27517.7	15.241	-10.8847	6.84	31.2135
10.52	8231.23	10.52	8136	10.52	-27517.2	15.2441	-10.8847	6.86	26.0096
10.54	8216.55	10.54	8134	10.54	-27504.5	15.2448	-10.8847	6.88	21.8993
10.56	8202.9	10.56	8261	10.56	-27363.9	15.2992	-10.8847	6.9	18.5966
10.58	8190.84	10.58	8061	10.58	-27551.8	15.2992	-10.8847	6.92	15.9031
10.6	8180.43	10.6	7984	10.6	-27618.4	15.3163	-10.8847	6.94	13.6779
10.62	8171.44	10.62	8117	10.62	-27476.4	15.3324	-10.8847	6.96	11.8185
10.64	8163.47	10.64	8160	10.64	-27425.4	15.3376	-10.8847	6.98	10.2494
10.66	8156.16	10.66	8121	10.66	-27457.1	15.3376	-10.8847	7	9.10857
10.68	8149.2	10.68	8113	10.68	-27458.2	15.3547	-10.8847	7.02	7.80091
10.7	8142.38	10.7	8072	10.7	-27492.3	15.371	-10.8847	7.04	5.27455
10.72	8135.58	10.72	7985	10.72	-27572.5	15.5013	-10.8847	7.06	4.49427
10.74	8128.73	10.74	8164	10.74	-27386.7	15.5116	-10.8847	7.08	4.85199
10.76	8121.79	10.76	8090	10.76	-27453.8	15.5165	-10.8847	7.1	5.3342
10.78	8114.74	10.78	7999	10.78	-27537.7	15.5209	-10.8847	7.12	5.90833
10.8	8107.56	10.8	8113	10.8	-27416.5	15.5399	-10.8847	7.14	6.59928
10.82	8100.26	10.82	7981	10.82	-27541.2	15.5402	-10.8847	7.16	7.441
10.84	8092.82	10.84	8083	10.84	-27431.8	15.5414	-10.8847	7.18	8.48068
10.86	8085.26	10.86	8057	10.86	-27450.2	15.5436	-10.8847	7.2	9.78556
10.88	8077.57	10.88	7975	10.88	-27524.5	15.5451	-10.8847	7.22	11.4539
10.9	8069.79	10.9	7981	10.9	-27510.8	15.5506	-10.8847	7.24	13.8334
10.92	8061.94	10.92	8083	10.92	-27400.9	15.5555	-10.8847	7.26	17.1738
10.94	8054.07	10.94	8179	10.94	-27297	15.5571	-10.8847	7.28	21.4388
10.96	8046.23	10.96	8010	10.96	-27458.2	15.5599	-10.8847	7.3	27.3489
10.98	8038.48	10.98	7964	10.98	-27496.4	15.5754	-10.8847	7.32	36.2523
11	8030.86	11	8080	11	-27372.8	15.5789	-10.8847	7.34	50.5886
11.02	8023.32	11.02	7922	11.02	-27523.3	15.5804	-10.8847	7.36	76.175
11.04	8015.71	11.04	8049	11.04	-27388.7	15.5826	-10.8847	7.38	138.74
11.06	8007.75	11.06	8079	11.06	-27350.7	15.5842	-10.8847	7.4	408.363
11.08	7999.12	11.08	7991	11.08	-27430.1	15.5962	-10.8847	7.42	1340.06
11.1	7989.62	11.1	8056	11.1	-27355.6	15.6145	-10.8847	7.44	2360.68
11.12	7979.3	11.12	8089	11.12	-27312.3	15.6211	-10.8847	7.46	1733.48
11.14	7968.48	11.14	8000	11.14	-27390.4	15.6249	-10.8847	7.48	641.511
11.16	7957.47	11.16	7836	11.16	-27543.4	15.6303	-10.8847	7.5	197.101
11.18	7946.47	11.18	7912	11.18	-27456.4	15.6341	-10.8847	7.52	94.2451
11.2	7935.58	11.2	7782	11.2	-27575.5	15.6577	-10.8847	7.54	62.6514
11.22	7924.81	11.22	7768	11.22	-27578.8	15.6603	-10.8847	7.56	47.9263
11.24	7914.14	11.24	7772	11.24	-27564.1	15.6632	-10.8847	7.58	41.6622
11.26	7903.51	11.26	7812	11.26	-27513.5	15.6641	-10.8847	7.6	42.8751
11.28	7892.91	11.28	7828	11.28	-27486.9	15.6696	-10.8847	7.62	64.6545
11.3	7882.32	11.3	7839	11.3	-27465.3	15.6713	-10.8847	7.64	177.701
11.32	7871.83	11.32	7830	11.32	-27463.8	15.6734	-10.8847	7.66	421.492
11.34	7861.6	11.34	7711	11.34	-27572.6	15.6768	-10.8847	7.68	445.108
11.36	7851.99	11.36	7771	11.36	-27503	15.697	-10.8847	7.7	226.265
11.38	7843.47	11.38	7631	11.38	-27634.4	15.7026	-10.8847	7.72	87.2992
11.4	7836.5	11.4	7800	11.4	-27458.5	15.7106	-10.8847	7.74	61.6361
11.42	7831.24	11.42	7996	11.42	-27257.2	15.7162	-10.8847	7.76	95.3168
11.44	7827.05	11.44	7863	11.44	-27386	15.7834	-10.8847	7.78	233.676
11.46	7822.15	11.46	8004	11.46	-27240.1	15.7954	-10.8847	7.8	383.114
11.48	7813.8	11.48	7755	11.48	-27480.8	15.8148	-10.8847	7.82	298.6
11.5	7800.33	11.5	7715	11.5	-27507.3	15.822	-10.8847	7.84	138.192
11.52	7782.66	11.52	7871	11.52	-27333.6	15.8231	-10.8847	7.86	71.4959
11.54	7763.23	11.54	7737	11.54	-27448.2	15.8351	-10.8847	7.88	80.0041
11.56	7744.27	11.56	7643	11.56	-27523.2	15.8545	-10.8847	7.9	148.403
11.58	7726.9	11.58	7742	11.58	-27406.9	15.8556	-10.8847	7.92	207.324
11.6	7711.26	11.6	7664	11.6	-27469.2	15.8556	-10.8847	7.94	175.066
11.62	7696.97	11.62	7622	11.62	-27496.9	15.8618	-10.8847	7.96	118.299
11.64	7683.52	11.64	7560	11.64	-27545.5	15.8954	-10.8847	7.98	101.989
11.66	7670.49	11.66	7648	11.66	-27444.5	15.8954	-10.8847	8	114.864
11.68	7657.62	11.68	7584	11.68	-27495.6	15.8991	-10.8847	8.02	141.9
11.7	7644.78	11.7	7553	11.7	-27513.7	15.9027	-10.8847	8.04	186.218
11.72	7631.93	11.72	7522	11.72	-27531.9	15.9095	-10.8847	8.06	263.407
11.74	7619.09	11.74	7639	11.74	-27402.1	15.9131	-10.8847	8.08	434.264
11.76	7606.26	11.76	7663	11.76	-27365.2	15.9233	-10.8847	8.1	1128.59
11.78	7593.45	11.78	7617	11.78	-27398.4	15.9248	-10.8847	8.12	3745.81
11.8	7580.65	11.8	7496	11.8	-27506.6	15.9305	-10.8847	8.14	7255.59
11.82	7567.86	11.82	7445	11.82	-27544.8	15.932	-10.8847	8.16	6085.05
11.84	7555.07	11.84	7422	11.84	-27555	15.939	-10.8847	8.18	2957.57
11.86	7542.3	11.86	7382	11.86	-27582.3	15.9426	-10.8847	8.2	1470.79
11.88	7529.57	11.88	7351	11.88	-27600.5	15.9488	-10.8847	8.22	879.011
11.9	7516.95	11.9	7437	11.9	-27501.9	15.9494	-10.8847	8.24	602.462
11.92	7504.49	11.92	7442	11.92	-27484.4	15.9531	-10.8847	8.26	706.58
11.94	7492.25	11.94	7380	11.94	-27534.2	15.9562	-10.8847	8.28	1801.74
11.96	7480.35	11.96	7527	11.96	-27375.3	15.9578	-10.8847	8.3	5303.29
11.98	7469	11.98	7350	11.98	-27541	15.9633	-10.8847	8.32	7893.55
12	7458.52	12	7346	12	-27534.5	15.9648	-10.8847	8.34	5330.17
12.02	7449.41	12.02	7492	12.02	-27379.4	15.9652	-10.8847	8.36	2153.71
12.04	7442.2	12.04	7422	12.04	-27442.2	15.9705	-10.8847	8.38	1512.39
12.06	7437.36	12.06	7330	12.06	-27529.3	15.972	-10.8847	8.4	2139.03
12.08	7435.18	12.08	7415	12.08	-27442.1	15.9888	-10.8847	8.42	1785.86
12.1	7435.59	12.1	7510	12.1	-27347.5	15.9963	-10.8847	8.44	841.378
12.12	7437.93	12.12	7576	12.12	-27283.9	15.9979	-10.8847	8.46	320.083
12.14	7440.79	12.14	7395	12.14	-27467.8	16.0053	-10.8847	8.48	169.942
12.16	7442.41	12.16	7485	12.16	-27379.4	16.0878	-10.8847	8.5	119.402
12.18	7441.74	12.18	7371	12.18	-27492.7	16.09	-10.8847	8.52	91.7517
12.2	7438.92	12.2	7442	12.2	-27418.9	16.0914	-10.8847	8.54	73.9648
12.22	7434.88	12.22	7414	12.22	-27442.8	16.0936	-10.8847	8.56	60.1177
12.24	7431.95	12.24	7407	12.24	-27446.9	16.1098	-10.8847	8.58	49.2729
12.26	7433.17	12.26	7548	12.26	-27307.1	16.117	-10.8847	8.6	43.6396
12.28	7439.17	12.28	7444	12.28	-27417.1	16.1245	-10.8847	8.62	41.4437
12.3	7445.04	12.3	7371	12.3	-27496	16.1282	-10.8847	8.64	41.9186
12.32	7440.53	12.32	7497	12.32	-27365.5	16.1304	-10.8847	8.66	46.3687
12.34	7417.5	12.34	7357	12.34	-27482.5	16.1317	-10.8847	8.68	57.98
12.36	7377.17	12.36	7478	12.36	-27321.1	16.1318	-10.8847	8.7	95.4662
12.38	7327.91	12.38	7329	12.38	-27420.9	16.134	-10.8847	8.72	274.453
12.4	7279.08	12.4	7078	12.4	-27623	16.1503	-10.8847	8.74	785.368
12.42	7236.65	12.42	7251	12.42	-27407.6	16.1575	-10.8847	8.76	1098
12.44	7202.61	12.44	7286	12.44	-27338.6	16.165	-10.8847	8.78	723.347
12.46	7176.21	12.46	7313	12.46	-27285.2	16.1722	-10.8847	8.8	267.117
12.48	7155.53	12.48	7126	12.48	-27451.5	16.2462	-10.8847	8.82	92.3112
12.5	7138.53	12.5	7065	12.5	-27495.5	16.2491	-10.8847	8.84	52.2304
12.52	7123.69	12.52	7131	12.52	-27414.7	16.2533	-10.8847	8.86	40.2596
12.54	7110.03	12.54	7129	12.54	-27403	16.2562	-10.8847	8.88	36.1577
12.56	7097.05	12.56	7253	12.56	-27266	16.287	-10.8847	8.9	36.4596
12.58	7084.53	12.58	7261	12.58	-27245.5	16.2899	-10.8847	8.92	41.0488
12.6	7072.38	12.6	7274	12.6	-27220.3	16.2941	-10.8847	8.94	55.0873
12.62	7060.53	12.62	7255	12.62	-27227.5	16.297	-10.8847	8.96	117.337
12.64	7048.98	12.64	7196	12.64	-27274.9	16.3598	-10.8847	8.98	342.576
12.66	7037.71	12.66	7002	12.66	-27457.7	16.4009	-10.8847	9	618.972
12.68	7026.74	12.68	7004	12.68	-27444.7	16.4634	-10.8847	9.02	514.013
12.7	7016.09	12.7	7102	12.7	-27336	16.4677	-10.8847	9.04	245.819
12.72	7005.82	12.72	7040	12.72	-27387.8	16.4759	-10.8847	9.06	105.051
12.74	6996.04	12.74	7035	12.74	-27383	16.4821	-10.8847	9.08	75.1859
12.76	6986.96	12.76	6939	12.76	-27469.9	16.4908	-10.8847	9.1	77.4355
12.78	6978.92	12.78	7031	12.78	-27369.9	16.4928	-10.8847	9.12	92.2389
12.8	6972.44	12.8	7123	12.8	-27271.4	16.4939	-10.8847	9.14	121.915
12.82	6968.17	12.82	6978	12.82	-27412.1	16.5016	-10.8847	9.16	180.829
12.84	6966.88	12.84	6976	12.84	-27412.8	16.5047	-10.8847	9.18	355.123
12.86	6969.3	12.86	7045	12.86	-27346.3	16.5091	-10.8847	9.2	1140.48
12.88	6976.1	12.88	7057	12.88	-27341.1	16.5173	-10.8847	9.22	3222.15
12.9	6987.36	12.9	7046	12.9	-27363.3	16.5235	-10.8847	9.24	4329.06
12.92	7002.5	12.92	6946	12.92	-27478.5	16.5323	-10.8847	9.26	2971.44
12.94	7020.19	12.94	7066	12.94	-27376.2	16.5343	-10.8847	9.28	1503.3
12.96	7039.3	12.96	7018	12.96	-27443.3	16.5353	-10.8847	9.3	971.042
12.98	7059.97	12.98	7080	12.98	-27401.9	16.5431	-10.8847	9.32	600.652
13	7082.4	13	6913	13	-27591.4	16.5834	-10.8847	9.34	290.415
13.02	7104.74	13.02	6960	13.02	-27566.7	16.5834	-10.8847	9.36	169.466
13.04	7122.25	13.04	7204	13.04	-27340.2	16.6041	-10.8847	9.38	210.363
13.06	7130.68	13.06	7159	13.06	-27393.6	16.6041	-10.8847	9.4	464.809
13.08	7131.18	13.08	7176	13.08	-27377.1	16.625	-10.8847	9.42	694.819
13.1	7129.05	13.1	7168	13.1	-27383	16.6251	-10.8847	9.44	524.527
13.12	7127.55	13.12	7249	13.12	-27300.5	16.6458	-10.8847	9.46	239.732
13.14	7121.79	13.14	7137	13.14	-27406.8	16.6458	-10.8847	9.48	100.744
13.16	7100.69	13.16	6962	13.16	-27560.7	16.6809	-10.8847	9.5	66.1389
13.18	7059.16	13.18	7069	13.18	-27412.1	16.7228	-10.8847	9.52	59.0978
13.2	7003.96	13.2	7020	13.2	-27405.9	16.7714	-10.8847	9.54	60.2752
13.22	6947.71	13.22	6934	13.22	-27435.7	16.7748	-10.8847	9.56	66.8055
13.24	6901.63	13.24	6836	13.24	-27487.6	16.7756	-10.8847	9.58	80.2224
13.26	6870.93	13.26	6902	13.26	-27390.9	16.7782	-10.8847	9.6	105.87
13.28	6855.22	13.28	6814	13.28	-27463.2	16.7825	-10.8847	9.62	162.637
13.3	6850.44	13.3	6859	13.3	-27413.4	16.7832	-10.8847	9.64	371.049
13.32	6850.53	13.32	6916	13.32	-27356.5	16.805	-10.8847	9.66	1197.72
13.34	6849.03	13.34	6787	13.34	-27484	16.8067	-10.8847	9.68	2741.8
13.36	6840.97	13.36	6876	13.36	-27386.9	16.8106	-10.8847	9.7	2984.97
13.38	6824.91	13.38	6815	13.38	-27431.9	16.8123	-10.8847	9.72	1766.54
13.4	6802.79	13.4	6729	13.4	-27495.7	16.8135	-10.8847	9.74	635.356
13.42	6778.09	13.42	6771	13.42	-27429	16.8169	-10.8847	9.76	225.024
13.44	6754.06	13.44	6820	13.44	-27356	16.8177	-10.8847	9.78	127.551
13.46	6732.76	13.46	6744	13.46	-27410.7	16.8204	-10.8847	9.8	96.7445
13.48	6715.01	13.48	6919	13.48	-27218	16.8246	-10.8847	9.82	86.4128
13.5	6700.73	13.5	6664	13.5	-27458.7	16.8254	-10.8847	9.84	91.4009
13.52	6689.4	13.52	6669	13.52	-27442.4	16.826	-10.8847	9.86	129.96
13.54	6680.4	13.54	6652	13.54	-27450.4	16.8288	-10.8847	9.88	297.886
13.56	6673.13	13.56	6504	13.56	-27591.1	16.8294	-10.8847	9.9	696.407
13.58	6667.23	13.58	6755	13.58	-27334.2	16.8322	-10.8847	9.92	1146.12
13.6	6662.6	13.6	6712	13.6	-27372.6	16.8472	-10.8847	9.94	1692.56
13.62	6659.5	13.62	6627	13.62	-27454.5	16.8489	-10.8847	9.96	1602.83
13.64	6658.69	13.64	6609	13.64	-27471.6	16.8528	-10.8847	9.98	936.667
13.66	6661.49	13.66	6592	13.66	-27491.5	16.8546	-10.8847	10	345.898
13.68	6669.66	13.68	6674	13.68	-27417.6	16.8682	-10.8847	10.02	124.67
13.7	6684.86	13.7	6549	13.7	-27557.8	16.8711	-10.8847	10.04	67.6883
13.72	6707.72	13.72	6610	13.72	-27519.7	16.8717	-10.8847	10.06	45.8684
13.74	6736.64	13.74	6688	13.74	-27470.6	16.8745	-10.8847	10.08	33.7011
13.76	6766.49	13.76	6689	13.76	-27499.4	16.9017	-10.8847	10.1	26.1428
13.78	6788.24	13.78	6747	13.78	-27463.2	16.9081	-10.8847	10.12	20.111
13.8	6792.75	13.8	6762	13.8	-27452.7	16.9295	-10.8847	10.14	15.8212
13.82	6777.63	13.82	6722	13.82	-27477.6	16.9441	-10.8847	10.16	13.1161
13.84	6748.36	13.84	6760	13.84	-27410.3	16.9442	-10.8847	10.18	11.443
13.86	6713.95	13.86	6978	13.86	-27157.9	16.9463	-10.8847	10.2	10.2485
13.88	6682.45	13.88	6828	13.88	-27276.4	16.9506	-10.8847	10.22	9.42039
13.9	6658.51	13.9	6804	13.9	-27276.5	16.9598	-10.8847	10.24	8.89232
13.92	6643.83	13.92	6892	13.92	-27173.8	16.9637	-10.8847	10.26	8.62989
13.94	6638.85	13.94	6673	13.94	-27387.8	16.9701	-10.8847	10.28	8.6248
13.96	6644.83	13.96	6593	13.96	-27473.8	16.972	-10.8847	10.3	8.89465
13.98	6665.64	13.98	6654	13.98	-27433.6	16.9867	-10.8847	10.32	9.41754
14	6708.86	14	6880	14	-27250.8	16.9889	-10.8847	10.34	10.1963
14.02	6784.7	14.02	6812	14.02	-27394.7	17.0025	-10.8847	10.36	11.691
14.04	6901.5	14.04	7049	14.04	-27274.5	17.0063	-10.8847	10.38	13.8854
14.06	7058.25	14.06	7039	14.06	-27441.2	17.0127	-10.8847	10.4	17.7275
14.08	7235.47	14.08	7103	14.08	-27554.4	17.0371	-10.8847	10.42	24.4653
14.1	7388.12	14.1	7111	14.1	-27699.1	17.0421	-10.8847	10.44	37.1254
14.12	7459.93	14.12	7190	14.12	-27691.9	17.0517	-10.8847	10.46	69.0252
14.14	7431.46	14.14	7283	14.14	-27570.4	17.0568	-10.8847	10.48	210.65
14.16	7336.76	14.16	7508	14.16	-27250.7	17.061	-10.8847	10.5	658.279
14.18	7236.62	14.18	7625	14.18	-27033.6	17.0631	-10.8847	10.52	1027.88
14.2	7188.87	14.2	7743	14.2	-26867.8	17.0711	-10.8847	10.54	781.031
14.22	7222.98	14.22	7712	14.22	-26932.9	17.0732	-10.8847	10.56	353.623
14.24	7333.59	14.24	7596	14.24	-27159.6	17.0799	-10.8847	10.58	115.126
14.26	7482	14.26	7415	14.26	-27489	17.085	-10.8847	10.6	50.9652
14.28	7603.43	14.28	7396	14.28	-27629.4	17.0945	-10.8847	10.62	34.1808
14.3	7641.33	14.3	7327	14.3	-27736.3	17.0996	-10.8847	10.64	27.4548
14.32	7588.93	14.32	7378	14.32	-27632.9	17.1039	-10.8847	10.66	25.2218
14.34	7480.79	14.34	7471	14.34	-27431.8	17.1059	-10.8847	10.68	26.0332
14.36	7362.58	14.36	7522	14.36	-27262.5	17.114	-10.8847	10.7	30.0023
14.38	7262.65	14.38	7458	14.38	-27226.6	17.1161	-10.8847	10.72	41.2799
14.4	7181.84	14.4	7206	14.4	-27397.8	17.2025	-10.8847	10.74	84.123
14.42	7106.59	14.42	7011	14.42	-27517.6	17.2109	-10.8847	10.76	234.557
14.44	7024.49	14.44	7088	14.44	-27358.5	17.2162	-10.8847	10.78	471.669
14.46	6932.35	14.46	6679	14.46	-27675.3	17.2247	-10.8847	10.8	498.107
14.48	6836.46	14.48	6797	14.48	-27461.4	17.2457	-10.8847	10.82	359.324
14.5	6746.29	14.5	6722	14.5	-27446.3	17.2538	-10.8847	10.84	350.072
14.52	6669.57	14.52	6661	14.52	-27430.5	17.2541	-10.8847	10.86	599.798
14.54	6610.1	14.54	6730	14.54	-27302.1	17.2595	-10.8847	10.88	617.304
14.56	6568.34	14.56	6733	14.56	-27257.3	17.2605	-10.8847	10.9	409.751
14.58	6543.09	14.58	6887	14.58	-27078.1	17.2679	-10.8847	10.92	220.155
14.6	6533.06	14.6	6832	14.6	-27123	17.2703	-10.8847	10.94	145.807
14.62	6537.24	14.62	6711	14.62	-27248.2	17.277	-10.8847	10.96	102.977
14.64	6554.13	14.64	6660	14.64	-27316.1	17.283	-10.8847	10.98	70.7554
14.66	6580.06	14.66	6597	14.66	-27405	17.2954	-10.8847	11	65.2102
14.68	6607.25	14.68	6496	14.68	-27533.2	17.2972	-10.8847	11.02	100.709
14.7	6623.52	14.7	6389	14.7	-27656.5	17.3039	-10.8847	11.04	245.283
14.72	6618.95	14.72	6681	14.72	-27359.9	17.3137	-10.8847	11.06	539.193
14.74	6593.82	14.74	6729	14.74	-27286.8	17.3204	-10.8847	11.08	775.842
14.76	6556.06	14.76	6526	14.76	-27452	17.3265	-10.8847	11.1	717.15
14.78	6515.99	14.78	6613	14.78	-27325	17.3389	-10.8847	11.12	642.29
14.8	6481.38	14.8	6325	14.8	-27578.3	17.363	-10.8847	11.14	768.692
14.82	6455.31	14.82	6415	14.82	-27462.3	17.3671	-10.8847	11.16	687.082
14.84	6437.47	14.84	6367	14.84	-27492.4	17.373	-10.8847	11.18	516.611
14.86	6425.99	14.86	6399	14.86	-27448.9	17.3771	-10.8847	11.2	646.919
14.88	6418.84	14.88	6352	14.88	-27488.8	17.4066	-10.8847	11.22	1330.25
14.9	6414.56	14.9	6284	14.9	-27552.5	17.4108	-10.8847	11.24	1460.08
14.92	6412.44	14.92	6383	14.92	-27451.4	17.4167	-10.8847	11.26	971.691
14.94	6412.57	14.94	6262	14.94	-27572.5	17.4208	-10.8847	11.28	399.635
14.96	6415.72	14.96	6293	14.96	-27544.7	17.4605	-10.8847	11.3	140.582
14.98	6423.43	14.98	6417	14.98	-27428.4	17.4638	-10.8847	11.32	73.822
15	6438.14	15	6398	15	-27462.1	17.4713	-10.8847	11.34	52.6215
15.02	6463.34	15.02	6509	15.02	-27376.3	17.4747	-10.8847	11.36	42.4731
15.04	6503.46	15.04	6729	15.04	-27196.4	17.4812	-10.8847	11.38	37.6807
15.06	6563.38	15.06	6620	15.06	-27365.3	17.4867	-10.8847	11.4	36.7772
15.08	6647.51	15.08	6602	15.08	-27467.5	17.4878	-10.8847	11.42	40.8945
15.1	6758.49	15.1	6620	15.1	-27560.5	17.4933	-10.8847	11.44	59.1775
15.12	6895.52	15.12	6954	15.12	-27363.5	17.5044	-10.8847	11.46	109.841
15.14	7052.46	15.14	6980	15.14	-27494.4	17.5077	-10.8847	11.48	163.032
15.16	7216.27	15.16	7104	15.16	-27534.2	17.5153	-10.8847	11.5	223.262
15.18	7366.14	15.18	7053	15.18	-27735.1	17.5186	-10.8847	11.52	527.484
15.2	7475.9	15.2	7395	15.2	-27502.9	17.521	-10.8847	11.54	1139.23
15.22	7523.3	15.22	7613	15.22	-27332.3	17.521	-10.8847	11.56	1189.39
15.24	7500.68	15.24	7653	15.24	-27269.6	17.5252	-10.8847	11.58	781.417
15.26	7418.12	15.26	7605	15.26	-27235.1	17.5306	-10.8847	11.6	326.971
15.28	7295.19	15.28	7479	15.28	-27238.2	17.5318	-10.8847	11.62	129.863
15.3	7151.38	15.3	7297	15.3	-27276.3	17.5373	-10.8847	11.64	111.463
15.32	7000.13	15.32	7115	15.32	-27307.1	17.5542	-10.8847	11.66	231.161
15.34	6850.49	15.34	6806	15.34	-27466.4	17.565	-10.8847	11.68	446.492
15.36	6710.71	15.36	6578	15.36	-27554.7	17.5651	-10.8847	11.7	434.026
15.38	6587.73	15.38	6406	15.38	-27603.7	17.5664	-10.8847	11.72	281.263
15.4	6486.17	15.4	6364	15.4	-27544.1	17.5965	-10.8847	11.74	123.851
15.42	6407.26	15.42	6400	15.42	-27429.2	17.5984	-10.8847	11.76	60.8184
15.44	6349.32	15.44	6170	15.44	-27601.3	17.6106	-10.8847	11.78	53.1613
15.46	6309.27	15.46	6267	15.46	-27464.2	17.6167	-10.8847	11.8	76.5649
15.48	6284.44	15.48	6243	15.48	-27463.4	17.6408	-10.8847	11.82	203.134
15.5	6273.57	15.5	6241	15.5	-27454.5	17.661	-10.8847	11.84	534.049
15.52	6277.68	15.52	6203	15.52	-27496.6	17.7314	-10.8847	11.86	704.842
15.54	6299.85	15.54	6148	15.54	-27573.8	17.7347	-10.8847	11.88	601.208
15.56	6344.16	15.56	6094	15.56	-27672.1	17.7348	-10.8847	11.9	474.072
15.58	6413.38	15.58	6358	15.58	-27477.3	17.7381	-10.8847	11.92	313.243
15.6	6505.85	15.6	6391	15.6	-27536.8	17.776	-10.8847	11.94	186.052
15.62	6612.12	15.62	6631	15.62	-27403.1	17.7793	-10.8847	11.96	82.1726
15.64	6712.41	15.64	6870	15.64	-27264.4	17.7794	-10.8847	11.98	37.1937
15.66	6779.62	15.66	6813	15.66	-27388.6	17.7827	-10.8847	12	24.3121
15.68	6795.01	15.68	7014	15.68	-27203	17.8561	-10.8847	12.02	19.4468
15.7	6762.33	15.7	6820	15.7	-27364.3	17.8621	-10.8847	12.04	17.1883
15.72	6702.69	15.72	6623	15.72	-27501.7	17.8658	-10.8847	12.06	16.399
15.74	6643.08	15.74	6512	15.74	-27553	17.8718	-10.8847	12.08	16.8584
15.76	6605.35	15.76	6498	15.76	-27529.3	17.901	-10.8847	12.1	18.6273
15.78	6599.01	15.78	6423	15.78	-27598	17.907	-10.8847	12.12	22.2744
15.8	6621.13	15.8	6597	15.8	-27446.1	17.9108	-10.8847	12.14	29.7519
15.82	6659.11	15.82	6746	15.82	-27335.1	17.9168	-10.8847	12.16	49.9714
15.84	6694.8	15.84	6828	15.84	-27288.8	17.9721	-10.8847	12.18	139.033
15.86	6710.71	15.86	6811	15.86	-27321.7	17.9816	-10.8847	12.2	404.011
15.88	6696.8	15.88	6909	15.88	-27209.8	17.9879	-10.8847	12.22	607.122
15.9	6654.8	15.9	6609	15.9	-27467.8	17.9912	-10.8847	12.24	507.026
15.92	6595.5	15.92	6477	15.92	-27540.5	18.0173	-10.8847	12.26	380.546
15.94	6533.44	15.94	6386	15.94	-27569.4	18.0268	-10.8847	12.28	304.624
15.96	6481.44	15.96	6178	15.96	-27725.4	18.0332	-10.8847	12.3	216.866
15.98	6448	15.98	6535	15.98	-27335	18.0365	-10.8847	12.32	135.523
16	6437.6	16	6653	16	-27206.6	18.0762	-10.8847	12.34	81.1329
16.02	6450.18	16.02	6590	16.02	-27282.1	18.0801	-10.8847	12.36	116.069
16.04	6480.34	16.04	6593	16.04	-27309.3	18.0858	-10.8847	12.38	299.307
16.06	6516.95	16.06	6563	16.06	-27375.9	18.0885	-10.8847	12.4	531.803
16.08	6544.57	16.08	6583	16.08	-27383.5	18.0897	-10.8847	12.42	497.304
16.1	6549.09	16.1	6427	16.1	-27544.1	18.0964	-10.8847	12.44	317.346
16.12	6524.86	16.12	6417	16.12	-27529.8	18.1049	-10.8847	12.46	132.742
16.14	6477.16	16.14	6475	16.14	-27424.1	18.1129	-10.8847	12.48	46.9386
16.16	6417.88	16.16	6331	16.16	-27508.8	18.1217	-10.8847	12.5	23.5613
16.18	6360.56	16.18	6410	16.18	-27372.5	18.1256	-10.8847	12.52	15.6649
16.2	6315.72	16.2	6330	16.2	-27407.7	18.1313	-10.8847	12.54	11.4124
16.22	6289.02	16.22	6324	16.22	-27387	18.1339	-10.8847	12.56	8.72812
16.24	6281.94	16.24	6323	16.24	-27380.9	18.1352	-10.8847	12.58	6.91842
16.26	6294.47	16.26	6250	16.26	-27466.4	18.142	-10.8847	12.6	5.63371
16.28	6328.12	16.28	6232	16.28	-27518.1	18.1504	-10.8847	12.62	4.67254
16.3	6384.83	16.3	6367	16.3	-27439.8	18.1584	-10.8847	12.64	3.73674
16.32	6460.82	16.32	6657	16.32	-27225.8	18.2799	-10.8847	12.66	2.94578
16.34	6537.75	16.34	6507	16.34	-27452.7	18.2799	-10.8847	12.68	2.51349
16.36	6581.55	16.36	6653	16.36	-27350.5	18.3259	-10.8847	12.7	2.24077
16.38	6567.15	16.38	6443	16.38	-27546.1	18.3259	-10.8847	12.72	2.01506
16.4	6505.24	16.4	6511	16.4	-27416.2	18.3552	-10.8847	12.74	1.84435
16.42	6427.83	16.42	6425	16.42	-27424.8	18.3612	-10.8847	12.76	1.72177
16.44	6370.73	16.44	6365	16.44	-27427.7	18.3615	-10.8847	12.78	1.69587
16.46	6355.8	16.46	6307	16.46	-27470.8	18.3617	-10.8847	12.8	2.15568
16.48	6377.56	16.48	6458	16.48	-27341.5	18.368	-10.8847	12.82	2.90868
16.5	6411.2	16.5	6388	16.5	-27445.2	18.3689	-10.8847	12.84	3.34718
16.52	6438.04	16.52	6477	16.52	-27383	18.3706	-10.8847	12.86	3.87162
16.54	6459.16	16.54	6457	16.54	-27424.1	18.3784	-10.8847	12.88	4.43802
16.56	6486.43	16.56	6433	16.56	-27475.4	18.4014	-10.8847	12.9	5.18054
16.58	6533.51	16.58	6490	16.58	-27465.5	18.4074	-10.8847	12.92	6.31044
16.6	6605.26	16.6	6696	16.6	-27331.2	18.4077	-10.8847	12.94	7.9519
16.62	6694.51	16.62	6669	16.62	-27447.5	18.4079	-10.8847	12.96	10.4531
16.64	6785.89	16.64	6771	16.64	-27436.9	18.4142	-10.8847	12.98	16.8027
16.66	6857.71	16.66	6900	16.66	-27379.7	18.4151	-10.8847	13	28.9597
16.68	6884.47	16.68	6888	16.68	-27418.4	18.4168	-10.8847	13.02	34.1695
16.7	6850.67	16.7	6788	16.7	-27484.6	18.4193	-10.8847	13.04	35.6199
16.72	6763.4	16.72	6843	16.72	-27342.4	18.4246	-10.8847	13.06	48.4059
16.74	6646.37	16.74	6648	16.74	-27420.3	18.4399	-10.8847	13.08	113.187
16.76	6527.18	16.76	6506	16.76	-27443.1	18.4483	-10.8847	13.1	224.62
16.78	6426.39	16.78	6374	16.78	-27474.4	18.4608	-10.8847	13.12	238.803
16.8	6349.39	16.8	6290	16.8	-27481.4	18.4656	-10.8847	13.14	185.98
16.82	6289.66	16.82	6293	16.82	-27418.6	18.4815	-10.8847	13.16	128.742
16.84	6239.93	16.84	6349	16.84	-27312.9	18.4831	-10.8847	13.18	145.599
16.86	6201.11	16.86	6325	16.86	-27298.1	18.4863	-10.8847	13.2	384.91
16.88	6181.77	16.88	6037	16.88	-27566.7	18.4873	-10.8847	13.22	938.015
16.9	6191.97	16.9	6211	16.9	-27402.9	18.4889	-10.8847	13.24	1184.94
16.92	6234.84	16.92	6146	16.92	-27510.8	18.4947	-10.8847	13.26	946.022
16.94	6298.67	16.94	6337	16.94	-27383.6	18.5054	-10.8847	13.28	675.367
16.96	6356.32	16.96	6367	16.96	-27411.3	18.5073	-10.8847	13.3	464.14
16.98	6381.84	16.98	6484	16.98	-27319.8	18.5101	-10.8847	13.32	433.154
17	6371.14	17	6346	17	-27447.1	18.518	-10.8847	13.34	615.754
17.02	6336.77	17.02	6276	17.02	-27482.7	18.5208	-10.8847	13.36	722.532
17.04	6294.91	17.04	6344	17.04	-27372.9	18.5243	-10.8847	13.38	606.453
17.06	6255.39	17.06	6183	17.06	-27494.4	18.5255	-10.8847	13.4	490.257
17.08	6217.69	17.08	6264	17.08	-27375.7	18.5256	-10.8847	13.42	335.656
17.1	6181.3	17.1	6024	17.1	-27579.3	18.5281	-10.8847	13.44	205.222
17.12	6153.78	17.12	6163	17.12	-27412.7	18.5296	-10.8847	13.46	113.709
17.14	6146.64	17.14	6235	17.14	-27333.6	18.5333	-10.8847	13.48	52.6692
17.16	6167.86	17.16	6253	17.16	-27336.8	18.5339	-10.8847	13.5	31.4694
17.18	6213.21	17.18	6355	17.18	-27280.2	18.5349	-10.8847	13.52	24.4862
17.2	6262.92	17.2	6313	17.2	-27371.9	18.5354	-10.8847	13.54	21.1826
17.22	6298.53	17.22	6229	17.22	-27491.5	18.536	-10.8847	13.56	19.8559
17.24	6324.65	17.24	6173	17.24	-27573.6	18.5412	-10.8847	13.58	20.2303
17.26	6360.09	17.26	6298	17.26	-27484.1	18.5423	-10.8847	13.6	22.6976
17.28	6422.06	17.28	6430	17.28	-27414	18.5426	-10.8847	13.62	29.4452
17.3	6515.8	17.3	6504	17.3	-27433.8	18.5438	-10.8847	13.64	54.6116
17.32	6631.47	17.32	6641	17.32	-27412.4	18.552	-10.8847	13.66	143.031
17.34	6746.78	17.34	6890	17.34	-27278.7	18.5537	-10.8847	13.68	281.013
17.36	6828.43	17.36	6859	17.36	-27391.4	18.5563	-10.8847	13.7	321.681
17.38	6850.98	17.38	6897	17.38	-27375.9	18.5567	-10.8847	13.72	399.151
17.4	6814.68	17.4	6704	17.4	-27532.6	18.5576	-10.8847	13.74	542.969
17.42	6740.54	17.42	6690	17.42	-27472.5	18.5646	-10.8847	13.76	469.261
17.44	6656.94	17.44	6626	17.44	-27452.9	18.5674	-10.8847	13.78	360.06
17.46	6589.29	17.46	6584	17.46	-27427.3	18.5709	-10.8847	13.8	233.679
17.48	6550.87	17.48	6542	17.48	-27430.8	18.5722	-10.8847	13.82	132.024
17.5	6546.35	17.5	6525	17.5	-27443.3	18.5722	-10.8847	13.84	90.5781
17.52	6583.54	17.52	6720	17.52	-27285.5	18.5799	-10.8847	13.86	52.2894
17.54	6677.06	17.54	6663	17.54	-27436	18.5816	-10.8847	13.88	29.6778
17.56	6836.46	17.56	6966	17.56	-27292.4	18.5824	-10.8847	13.9	17.3361
17.58	7049.84	17.58	7046	17.58	-27425.8	18.5824	-10.8847	13.92	11.3029
17.6	7267.07	17.6	7047	17.6	-27642	18.5826	-10.8847	13.94	8.96425
17.62	7405.79	17.62	7204	17.62	-27623.8	18.5879	-10.8847	13.96	7.89775
17.64	7410.13	17.64	7336	17.64	-27496.1	18.5889	-10.8847	13.98	7.38943
17.66	7292.04	17.66	7525	17.66	-27189	18.5893	-10.8847	14	7.25597
17.68	7098.04	17.68	7337	17.68	-27183	18.5905	-10.8847	14.02	7.579
17.7	6884.76	17.7	6956	17.7	-27350.7	18.5946	-10.8847	14.04	8.66672
17.72	6694.52	17.72	6738	17.72	-27378.5	18.6004	-10.8847	14.06	11.2574
17.74	6539.71	17.74	6501	17.74	-27460.7	18.603	-10.8847	14.08	20.0795
17.76	6416.21	17.76	6302	17.76	-27536.2	18.6043	-10.8847	14.1	45.0854
17.78	6319.44	17.78	6220	17.78	-27521.4	18.6119	-10.8847	14.12	73.5961
17.8	6248.22	17.8	6204	17.8	-27466.2	18.6291	-10.8847	14.14	99.982
17.82	6203.82	17.82	6195	17.82	-27430.8	18.6291	-10.8847	14.16	179.494
17.84	6185.65	17.84	6193	17.84	-27414.6	18.6414	-10.8847	14.18	213.88
17.86	6187.89	17.86	6267	17.86	-27342.9	18.6587	-10.8847	14.2	161.106
17.88	6204.14	17.88	6319	17.88	-27307.1	18.7568	-10.8847	14.22	102.658
17.9	6237.23	17.9	6126	17.9	-27533.2	18.7631	-10.8847	14.24	45.4637
17.92	6299.44	17.92	6349	17.92	-27372.4	18.7811	-10.8847	14.26	25.0526
17.94	6400.16	17.94	6498	17.94	-27324.1	18.7841	-10.8847	14.28	24.3016
17.96	6532.67	17.96	6449	17.96	-27505.6	18.7848	-10.8847	14.3	35.4628
17.98	6662.22	17.98	6424	17.98	-27660.2	18.7879	-10.8847	14.32	89.5887
18	6738.14	18	6665	18	-27495.1	18.804	-10.8847	14.34	246.802
18.02	6740.83	18.02	6859	18.02	-27303.8	18.8104	-10.8847	14.36	385.237
18.04	6691.51	18.04	6940	18.04	-27173.5	18.82	-10.8847	14.38	348.901
18.06	6619.65	18.06	6708	18.06	-27333.6	18.8228	-10.8847	14.4	246.84
18.08	6549.29	18.08	6531	18.08	-27440.3	18.8251	-10.8847	14.42	150.147
18.1	6484.5	18.1	6325	18.1	-27581.5	18.8281	-10.8847	14.44	167.011
18.12	6411.2	18.12	6375	18.12	-27458.2	18.8283	-10.8847	14.46	285.993
18.14	6322.11	18.14	6194	18.14	-27550.1	18.8314	-10.8847	14.48	326.378
18.16	6231.08	18.16	6227	18.16	-27426	18.8321	-10.8847	14.5	286.827
18.18	6161.53	18.18	6233	18.18	-27350.5	18.8324	-10.8847	14.52	177.506
18.2	6138.12	18.2	6279	18.2	-27281.1	18.8352	-10.8847	14.54	89.0697
18.22	6177.06	18.22	6288	18.22	-27311	18.8374	-10.8847	14.56	37.3346
18.24	6279.28	18.24	6438	18.24	-27263.2	18.8374	-10.8847	14.58	19.1485
18.26	6432.58	18.26	6510	18.26	-27344.5	18.8383	-10.8847	14.6	13.6075
18.28	6620.49	18.28	6511	18.28	-27531.5	18.8395	-10.8847	14.62	11.2185
18.3	6837.02	18.3	6743	18.3	-27516	18.8418	-10.8847	14.64	10.1553
18.32	7093.03	18.32	6919	18.32	-27596	18.8487	-10.8847	14.66	10.0246
18.34	7400.44	18.34	7335	18.34	-27487.4	18.8604	-10.8847	14.68	10.8939
18.36	7748.42	18.36	7748	18.36	-27422.4	18.8674	-10.8847	14.7	13.3521
18.38	8089.58	18.38	8240	18.38	-27271.5	18.8702	-10.8847	14.72	21.4545
18.4	8353.15	18.4	8396	18.4	-27379.1	18.8725	-10.8847	14.74	56.957
18.42	8475.59	18.42	8569	18.42	-27328.6	18.8755	-10.8847	14.76	145.441
18.44	8434.8	18.44	8390	18.44	-27466.8	18.8798	-10.8847	14.78	191.059
18.46	8280.64	18.46	8192	18.46	-27510.6	18.8848	-10.8847	14.8	152.509
18.48	8096.87	18.48	8070	18.48	-27448.8	18.8848	-10.8847	14.82	105.624
18.5	7956.64	18.5	7892	18.5	-27486.6	18.8857	-10.8847	14.84	57.922
18.52	7897.03	18.52	7974	18.52	-27345	18.8869	-10.8847	14.86	58.0216
18.54	7895.71	18.54	7812	18.54	-27505.7	18.8892	-10.8847	14.88	142.335
18.56	7884.4	18.56	8015	18.56	-27291.4	18.8962	-10.8847	14.9	310.932
18.58	7799.2	18.58	7775	18.58	-27446.2	18.9078	-10.8847	14.92	313.857
18.6	7619.51	18.6	7688	18.6	-27353.5	19.0812	-10.8847	14.94	236.306
18.62	7364.09	18.62	7297	18.62	-27489.1	19.0843	-10.8847	14.96	144.081
18.64	7078.03	18.64	7005	18.64	-27495	19.0924	-10.8847	14.98	85.3392
18.66	6813.89	18.66	6809	18.66	-27426.9	19.0955	-10.8847	15	107.411
18.68	6610.96	18.68	6608	18.68	-27424.9	19.118	-10.8847	15.02	135.243
18.7	6486.89	18.7	6453	18.7	-27455.8	19.1217	-10.8847	15.04	114.149
18.72	6439.14	18.72	6543	18.72	-27318.1	19.1255	-10.8847	15.06	80.8689
18.74	6449.65	18.74	6491	18.74	-27380.6	19.1293	-10.8847	15.08	47.6409
18.76	6493.38	18.76	6598	18.76	-27317.3	19.1323	-10.8847	15.1	34.3938
18.78	6551.42	18.78	6422	18.78	-27551.4	19.1366	-10.8847	15.12	49.3076
18.8	6616.43	18.8	6710	18.8	-27328.4	19.1405	-10.8847	15.14	88.7631
18.82	6682.71	18.82	6728	18.82	-27376.7	19.1436	-10.8847	15.16	144.554
18.84	6734.95	18.84	6561	18.84	-27595.9	19.1442	-10.8847	15.18	185.928
18.86	6745.56	18.86	6556	18.86	-27611.5	19.1661	-10.8847	15.2	204.055
18.88	6693.46	18.88	6592	18.88	-27523.4	19.1698	-10.8847	15.22	209.123
18.9	6586.69	18.9	6525	18.9	-27483.6	19.1737	-10.8847	15.24	331.422
18.92	6451.67	18.92	6499	18.92	-27374.6	19.1848	-10.8847	15.26	511.242
18.94	6322.4	18.94	6473	18.94	-27271.4	19.1924	-10.8847	15.28	538.341
18.96	6233.96	18.96	6487	18.96	-27168.9	19.2106	-10.8847	15.3	386.538
18.98	6208.97	18.98	6504	18.98	-27126.9	19.215	-10.8847	15.32	242.179
19	6253.38	19	6618	19	-27057.3	19.259	-10.8847	15.34	113.378
19.02	6358.52	19.02	6628	19.02	-27152.5	19.2633	-10.8847	15.36	82.8707
19.04	6502.96	19.04	6538	19.04	-27386.9	19.277	-10.8847	15.38	70.6849
19.06	6653.53	19.06	6604	19.06	-27471.5	19.2844	-10.8847	15.4	54.5602
19.08	6771.64	19.08	6671	19.08	-27522.6	19.289	-10.8847	15.42	37.6592
19.1	6831.62	19.1	6818	19.1	-27435.6	19.2964	-10.8847	15.44	22.7789
19.12	6836.32	19.12	6624	19.12	-27634.3	19.3255	-10.8847	15.46	17.3241
19.14	6809.63	19.14	6722	19.14	-27509.6	19.3329	-10.8847	15.48	17.0828
19.16	6782.23	19.16	6706	19.16	-27498.2	19.3376	-10.8847	15.5	19.5944
19.18	6779.86	19.18	6743	19.18	-27458.8	19.345	-10.8847	15.52	26.2297
19.2	6808.75	19.2	6730	19.2	-27500.7	19.3487	-10.8847	15.54	49.5821
19.22	6852.98	19.22	6905	19.22	-27369.9	19.3539	-10.8847	15.56	133.725
19.24	6892.25	19.24	6970	19.24	-27344.2	19.361	-10.8847	15.58	288.58
19.26	6912.32	19.26	7064	19.26	-27270.3	19.3628	-10.8847	15.6	373.263
19.28	6899.75	19.28	6916	19.28	-27405.7	19.3631	-10.8847	15.62	385.201
19.3	6852.23	19.3	6830	19.3	-27444.2	19.372	-10.8847	15.64	315.795
19.32	6782.42	19.32	6663	19.32	-27541.4	19.3721	-10.8847	15.66	252.108
19.34	6704.63	19.34	6692	19.34	-27434.6	19.378	-10.8847	15.68	298.923
19.36	6629.32	19.36	6553	19.36	-27498.3	19.3794	-10.8847	15.7	339.028
19.38	6562.18	19.38	6526	19.38	-27458.1	19.3854	-10.8847	15.72	268.955
19.4	6503.41	19.4	6592	19.4	-27333.4	19.3974	-10.8847	15.74	221.967
19.42	6451.02	19.42	6576	19.42	-27297	19.4026	-10.8847	15.76	125.282
19.44	6402.62	19.44	6381	19.44	-27443.6	19.4098	-10.8847	15.78	68.0808
19.46	6355.09	19.46	6372	19.46	-27405.1	19.4116	-10.8847	15.8	44.8109
19.48	6306.75	19.48	6170	19.48	-27558.7	19.4118	-10.8847	15.82	46.5462
19.5	6259.38	19.5	6302	19.5	-27379.3	19.4208	-10.8847	15.84	90.805
19.52	6216.17	19.52	6241	19.52	-27397.1	19.4209	-10.8847	15.86	145.527
19.54	6180.06	19.54	6185	19.54	-27417	19.4268	-10.8847	15.88	156.63
19.56	6153.57	19.56	6206	19.56	-27369.5	19.4282	-10.8847	15.9	147.335
19.58	6137.89	19.58	6127	19.58	-27432.8	19.4342	-10.8847	15.92	139.852
19.6	6132.54	19.6	6079	19.6	-27475.5	19.4645	-10.8847	15.94	130.491
19.62	6136.13	19.62	6084	19.62	-27474.1	19.4735	-10.8847	15.96	189.47
19.64	6147.22	19.64	5974	19.64	-27595.2	19.4792	-10.8847	15.98	253.171
19.66	6164.31	19.66	6168	19.66	-27418.3	19.4793	-10.8847	16	266.624
19.68	6186.09	19.68	6323	19.68	-27285.1	19.4879	-10.8847	16.02	255.704
19.7	6211.25	19.7	6199	19.7	-27434.2	19.4882	-10.8847	16.04	183.502
19.72	6238.08	19.72	6306	19.72	-27354	19.5135	-10.8847	16.06	113.989
19.74	6264.34	19.74	6258	19.74	-27428.3	19.5225	-10.8847	16.08	68.2775
19.76	6287.57	19.76	6253	19.76	-27456.5	19.5283	-10.8847	16.1	47.4948
19.78	6306.03	19.78	6500	19.78	-27228	19.5284	-10.8847	16.12	74.8885
19.8	6319.49	19.8	6257	19.8	-27484.5	19.5369	-10.8847	16.14	192.087
19.82	6329.98	19.82	6316	19.82	-27435.9	19.5372	-10.8847	16.16	317.229
19.84	6340.97	19.84	6306	19.84	-27456.9	19.7661	-10.8847	16.18	331.156
19.86	6357.05	19.86	6284	19.86	-27495	19.7661	-10.8847	16.2	334.618
19.88	6383.1	19.88	6375	19.88	-27430.1	19.8154	-10.8847	16.22	217.731
19.9	6423.37	19.9	6445	19.9	-27400.3	19.8159	-10.8847	16.24	139.488
19.92	6480.65	19.92	6268	19.92	-27634.6	19.8159	-10.8847	16.26	87.2231
19.94	6554.78	19.94	6470	19.94	-27506.7	19.8371	-10.8847	16.28	105.183
19.96	6641.24	19.96	6729	19.96	-27334.2	19.8653	-10.8847	16.3	278.357
19.98	6730.07	19.98	6808	19.98	-27344	19.8809	-10.8847	16.32	483.53
20	6805.59	20	6837	20	-27390.6	19.8868	-10.8847	16.34	386.812
20.02	6851.04	20.02	6821	20.02	-27452	19.887	-10.8847	16.36	301.585
20.04	6857.54	20.04	6919	20.04	-27360.5	19.9001	-10.8847	16.38	164.922
20.06	6827.66	20.06	6825	20.06	-27424.6	19.9002	-10.8847	16.4	59.8666
20.08	6771.53	20.08	6825	20.08	-27368.5	19.906	-10.8847	16.42	28.9777
20.1	6702.9	20.1	6602	20.1	-27522.9	19.9098	-10.8847	16.44	20.6496
20.12	6635.19	20.12	6556	20.12	-27501.2	19.9119	-10.8847	16.46	17.0283
20.14	6577.42	20.14	6685	20.14	-27314.4	19.9208	-10.8847	16.48	16.3722
20.16	6532.49	20.16	6443	20.16	-27511.5	19.9215	-10.8847	16.5	21.9743
20.18	6498.44	20.18	6530	20.18	-27390.4	19.931	-10.8847	16.52	46.2114
20.2	6471.58	20.2	6488	20.2	-27405.5	19.9334	-10.8847	16.54	85.8421
20.22	6449.32	20.22	6476	20.22	-27395.3	19.9369	-10.8847	16.56	100.714
20.24	6430.08	20.24	6519	20.24	-27333	19.9502	-10.8847	16.58	82.6516
20.26	6413.26	20.26	6371	20.26	-27464.2	19.9503	-10.8847	16.6	64.776
20.28	6399.09	20.28	6419	20.28	-27402.1	19.9532	-10.8847	16.62	57.3158
20.3	6387.86	20.3	6381	20.3	-27428.8	19.9561	-10.8847	16.64	99.0114
20.32	6379.56	20.32	6207	20.32	-27594.5	19.9561	-10.8847	16.66	174.003
20.34	6374	20.34	6342	20.34	-27454	19.9574	-10.8847	16.68	181.376
20.36	6371.23	20.36	6372	20.36	-27421.2	19.9599	-10.8847	16.7	134.155
20.38	6371.9	20.38	6298	20.38	-27495.9	19.9603	-10.8847	16.72	94.4531
20.4	6377.68	20.4	6323	20.4	-27476.6	19.962	-10.8847	16.74	44.9199
20.42	6391.38	20.42	6504	20.42	-27309.3	19.9646	-10.8847	16.76	23.7451
20.44	6416.48	20.44	6412	20.44	-27426.4	19.971	-10.8847	16.78	22.2369
20.46	6456.04	20.46	6348	20.46	-27530	19.9717	-10.8847	16.8	35.5864
20.48	6510.63	20.48	6516	20.48	-27416.6	19.9836	-10.8847	16.82	93.1178
20.5	6576.01	20.5	6622	20.5	-27376	19.9861	-10.8847	16.84	196.455
20.52	6640.97	20.52	6698	20.52	-27364.9	20.0035	-10.8847	16.86	231.221
20.54	6689.49	20.54	6640	20.54	-27471.5	20.0064	-10.8847	16.88	285.778
20.56	6712.26	20.56	6713	20.56	-27421.2	20.0076	-10.8847	16.9	292.297
20.58	6713.89	20.58	6718	20.58	-27417.9	20.0106	-10.8847	16.92	191.381
20.6	6704.19	20.6	6749	20.6	-27377.2	20.0125	-10.8847	16.94	136.928
20.62	6692.74	20.62	6654	20.62	-27460.7	20.0125	-10.8847	16.96	83.3231
20.64	6685.66	20.64	6623	20.64	-27484.6	20.0149	-10.8847	16.98	65.7647
20.66	6679.76	20.66	6692	20.66	-27409.7	20.0365	-10.8847	17	89.8622
20.68	6664.73	20.68	6792	20.68	-27294.7	20.0447	-10.8847	17.02	112.309
20.7	6632.36	20.7	6575	20.7	-27479.3	20.0491	-10.8847	17.04	96.4218
20.72	6582.79	20.72	6602	20.72	-27402.7	20.0608	-10.8847	17.06	77.2003
20.74	6521.92	20.74	6493	20.74	-27450.9	20.0629	-10.8847	17.08	69.3582
20.76	6458.98	20.76	6414	20.76	-27466.9	20.0629	-10.8847	17.1	107.787
20.78	6404.69	20.78	6357	20.78	-27469.7	20.0651	-10.8847	17.12	181.929
20.8	6366.97	20.8	6510	20.8	-27278.9	20.0952	-10.8847	17.14	181.848
20.82	6350.08	20.82	6369	20.82	-27403	20.0996	-10.8847	17.16	140.305
20.84	6353.21	20.84	6241	20.84	-27534.2	20.1113	-10.8847	17.18	98.3765
20.86	6371.39	20.86	6428	20.86	-27365.4	20.1157	-10.8847	17.2	48.9891
20.88	6399.99	20.88	6386	20.88	-27435.9	20.1801	-10.8847	17.22	25.3816
20.9	6439.18	20.9	6420	20.9	-27441.1	20.1972	-10.8847	17.24	25.6304
20.92	6492.44	20.92	6574	20.92	-27340.4	20.1986	-10.8847	17.26	46.8208
20.94	6559.77	20.94	6461	20.94	-27520.7	20.2031	-10.8847	17.28	78.3035
20.96	6634.96	20.96	6686	20.96	-27370.9	20.2038	-10.8847	17.3	109.213
20.98	6702.94	20.98	6723	20.98	-27401.9	20.2045	-10.8847	17.32	177.059
21	6744.83	21	6709	21	-27457.8	20.2076	-10.8847	17.34	206.904
21.02	6753.37	21.02	6756	21.02	-27419.3	20.222	-10.8847	17.36	198.023
21.04	6737.89	21.04	6715	21.04	-27444.9	20.231	-10.8847	17.38	149.742
21.06	6717.35	21.06	6733	21.06	-27406.3	20.2481	-10.8847	17.4	111.097
21.08	6719.08	21.08	6781	21.08	-27360	20.2495	-10.8847	17.42	107.119
21.1	6771.7	21.1	6775	21.1	-27418.7	20.254	-10.8847	17.44	116.335
21.12	6891.11	21.12	6837	21.12	-27476.1	20.2547	-10.8847	17.46	89.8032
21.14	7070.49	21.14	6993	21.14	-27499.5	20.2551	-10.8847	17.48	81.3106
21.16	7273.52	21.16	7359	21.16	-27336.5	20.2554	-10.8847	17.5	83.6596
21.18	7436.88	21.18	7454	21.18	-27404.8	20.2585	-10.8847	17.52	142.778
21.2	7507.39	21.2	7491	21.2	-27438.4	20.2637	-10.8847	17.54	268.874
21.22	7485.95	21.22	7521	21.22	-27386.9	20.2702	-10.8847	17.56	361.152
21.24	7405.38	21.24	7350	21.24	-27477.3	20.2728	-10.8847	17.58	330.263
21.26	7296.41	21.26	7261	21.26	-27457.4	20.273	-10.8847	17.6	274.733
21.28	7181.26	21.28	7277	21.28	-27326.2	20.2774	-10.8847	17.62	180.48
21.3	7060.24	21.3	7021	21.3	-27461.2	20.2814	-10.8847	17.64	125.789
21.32	6928.14	21.32	6899	21.32	-27451.1	20.2908	-10.8847	17.66	108.136
21.34	6795.57	21.34	6822	21.34	-27395.5	20.2926	-10.8847	17.68	84.6415
21.36	6672.92	21.36	6685	21.36	-27409.9	20.2955	-10.8847	17.7	63.1728
21.38	6566.31	21.38	6568	21.38	-27420.3	20.298	-10.8847	17.72	46.7231
21.4	6479.69	21.4	6428	21.4	-27473.6	20.3005	-10.8847	17.74	29.6214
21.42	6408.3	21.42	6463	21.42	-27367.3	20.3062	-10.8847	17.76	30.6898
21.44	6347.05	21.44	6298	21.44	-27471	20.3069	-10.8847	17.78	70.4092
21.46	6298.75	21.46	6372	21.46	-27348.7	20.3098	-10.8847	17.8	131.82
21.48	6267.75	21.48	6250	21.48	-27439.7	20.3148	-10.8847	17.82	112.446
21.5	6253.66	21.5	6198	21.5	-27477.6	20.3181	-10.8847	17.84	90.5757
21.52	6246.63	21.52	6253	21.52	-27415.6	20.3213	-10.8847	17.86	70.7683
21.54	6227.53	21.54	6276	21.54	-27373.5	20.3224	-10.8847	17.88	50.4557
21.56	6184.98	21.56	6171	21.56	-27435.9	20.3239	-10.8847	17.9	96.7557
21.58	6128.52	21.58	6145	21.58	-27405.5	20.3285	-10.8847	17.92	213.036
21.6	6077.31	21.6	6036	21.6	-27463.3	20.331	-10.8847	17.94	225.175
21.62	6047.82	21.62	6056	21.62	-27413.8	20.3325	-10.8847	17.96	166.26
21.64	6048.36	21.64	6084	21.64	-27386.3	20.333	-10.8847	17.98	134.432
21.66	6072.54	21.66	6032	21.66	-27462.5	20.3416	-10.8847	18	74.0309
21.68	6106.33	21.68	6130	21.68	-27398.3	20.342	-10.8847	18.02	62.8921
21.7	6142.13	21.7	6098	21.7	-27466.1	20.3437	-10.8847	18.04	100.302
21.72	6174.94	21.72	6229	21.72	-27367.9	20.3466	-10.8847	18.06	103.512
21.74	6196.68	21.74	6221	21.74	-27397.6	20.3492	-10.8847	18.08	78.9471
21.76	6204.45	21.76	6171	21.76	-27455.4	20.3516	-10.8847	18.1	65.6113
21.78	6208.99	21.78	6164	21.78	-27467	20.358	-10.8847	18.12	53.0547
21.8	6231.04	21.8	6268	21.8	-27385	20.361	-10.8847	18.14	72.6995
21.82	6284.82	21.82	6317	21.82	-27389.8	20.3693	-10.8847	18.16	90.4064
21.84	6365.53	21.84	6374	21.84	-27413.5	20.3737	-10.8847	18.18	84.1628
21.86	6452.55	21.86	6346	21.86	-27528.5	20.3823	-10.8847	18.2	66.0258
21.88	6523.94	21.88	6572	21.88	-27373.9	20.3843	-10.8847	18.22	43.8314
21.9	6559.69	21.9	6668	21.9	-27313.7	20.3929	-10.8847	18.24	23.5973
21.92	6558.48	21.92	6483	21.92	-27497.4	20.4394	-10.8847	18.26	12.1253
21.94	6548	21.94	6538	21.94	-27432	20.4909	-10.8847	18.28	8.91985
21.96	6536.5	21.96	6514	21.96	-27444.5	20.5115	-10.8847	18.3	8.92158
21.98	6501.15	21.98	6474	21.98	-27449.1	20.5172	-10.8847	18.32	11.776
22	6431.75	22	6518	22	-27335.7	20.5196	-10.8847	18.34	17.757
22.02	6343.66	22.02	6387	22.02	-27378.6	20.5245	-10.8847	18.36	20.6331
22.04	6241.76	22.04	6140	22.04	-27523.7	20.5253	-10.8847	18.38	29.006
22.06	6129.83	22.06	6141	22.06	-27410.8	20.5333	-10.8847	18.4	71.2211
22.08	6040.27	22.08	6065	22.08	-27397.2	20.5408	-10.8847	18.42	160.152
22.1	6008.02	22.1	5960	22.1	-27470	20.5432	-10.8847	18.44	183.228
22.12	6036.52	22.12	6107	22.12	-27351.5	20.5483	-10.8847	18.46	138.647
22.14	6092.12	22.14	6101	22.14	-27413.1	20.5541	-10.8847	18.48	125.698
22.16	6124.57	22.16	6134	22.16	-27412.5	20.5624	-10.8847	18.5	101.681
22.18	6115.81	22.18	5986	22.18	-27551.8	20.5632	-10.8847	18.52	107.141
22.2	6080.37	22.2	6157	22.2	-27345.3	20.5683	-10.8847	18.54	139.701
22.22	6023.83	22.22	6087	22.22	-27358.8	20.5689	-10.8847	18.56	188.397
22.24	5963.94	22.24	5928	22.24	-27457.9	20.5713	-10.8847	18.58	263.126
22.26	5940.2	22.26	5932	22.26	-27430.2	20.5762	-10.8847	18.6	317.595
22.28	5961.24	22.28	5889	22.28	-27494.2	20.577	-10.8847	18.62	291.66
22.3	5999	22.3	6107	22.3	-27314	20.585	-10.8847	18.64	279.265
22.32	6028.48	22.32	5998	22.32	-27452.4	20.5925	-10.8847	18.66	225.237
22.34	6044.14	22.34	6039	22.34	-27427.1	20.595	-10.8847	18.68	137.548
22.36	6056.8	22.36	6096	22.36	-27382.8	20.6001	-10.8847	18.7	91.3704
22.38	6087.08	22.38	5989	22.38	-27520	20.6059	-10.8847	18.72	50.617
22.4	6147.45	22.4	6209	22.4	-27360.4	20.6143	-10.8847	18.74	27.1591
22.42	6228.43	22.42	6263	22.42	-27387.4	20.6164	-10.8847	18.76	19.6937
22.44	6302.49	22.44	6265	22.44	-27459.5	20.6201	-10.8847	18.78	19.7882
22.46	6342.1	22.46	6341	22.46	-27423.1	20.6205	-10.8847	18.8	27.6234
22.48	6339.55	22.48	6329	22.48	-27432.5	20.6208	-10.8847	18.82	58.792
22.5	6303.75	22.5	6297	22.5	-27428.7	20.6263	-10.8847	18.84	127.171
22.52	6247.72	22.52	6320	22.52	-27349.7	20.6272	-10.8847	18.86	183.588
22.54	6193.62	22.54	6147	22.54	-27468.6	20.6303	-10.8847	18.88	276.825
22.56	6156.62	22.56	6169	22.56	-27409.6	20.6684	-10.8847	18.9	378.316
22.58	6120.4	22.58	6049	22.58	-27493.4	20.6724	-10.8847	18.92	301.34
22.6	6074.4	22.6	6106	22.6	-27390.4	20.6728	-10.8847	18.94	229.978
22.62	6040.89	22.62	6099	22.62	-27363.8	20.6755	-10.8847	18.96	156.805
22.64	6032.39	22.64	6013	22.64	-27441.3	20.6783	-10.8847	18.98	75.4079
22.66	6035.37	22.66	6097	22.66	-27360.3	20.6792	-10.8847	19	31.5521
22.68	6029.86	22.68	5970	22.68	-27481.8	20.6823	-10.8847	19.02	16.7105
22.7	5996.68	22.7	5941	22.7	-27477.6	20.6867	-10.8847	19.04	11.8834
22.72	5929.32	22.72	5923	22.72	-27428.3	20.687	-10.8847	19.06	9.90479
22.74	5841.25	22.74	5793	22.74	-27470.2	20.6983	-10.8847	19.08	9.3392
22.76	5755.37	22.76	5819	22.76	-27358.3	20.7276	-10.8847	19.1	10.8092
22.78	5695.94	22.78	5774	22.78	-27343.9	20.7388	-10.8847	19.12	19.5047
22.8	5678.09	22.8	5715	22.8	-27385.1	20.7391	-10.8847	19.14	42.7649
22.82	5694.32	22.82	5729	22.82	-27387.3	20.7491	-10.8847	19.16	66.0274
22.84	5715.39	22.84	5614	22.84	-27523.4	20.7504	-10.8847	19.18	91.1912
22.86	5709.09	22.86	5635	22.86	-27496.1	20.7519	-10.8847	19.2	110.291
22.88	5664.64	22.88	5693	22.88	-27393.6	20.7606	-10.8847	19.22	86.2078
22.9	5601.84	22.9	5587	22.9	-27436.8	20.7634	-10.8847	19.24	66.6842
22.92	5553.51	22.92	5646	22.92	-27329.5	20.8014	-10.8847	19.26	58.1441
22.94	5549.3	22.94	5575	22.94	-27396.3	20.8042	-10.8847	19.28	47.8554
22.96	5597.5	22.96	5553	22.96	-27466.5	20.8129	-10.8847	19.3	34.3844
22.98	5665.66	22.98	5597	22.98	-27490.6	20.8157	-10.8847	19.32	45.1108
23	5703.66	23	5756	23	-27369.6	20.8678	-10.8847	19.34	68.9853
23.02	5702.57	23.02	5747	23.02	-27377.5	20.8758	-10.8847	19.36	62.1112
23.04	5705.34	23.04	5659	23.04	-27468.3	20.8775	-10.8847	19.38	51.5811
23.06	5747.02	23.06	5742	23.06	-27427	20.8856	-10.8847	19.4	66.0697
23.08	5820.01	23.08	5825	23.08	-27417	20.9204	-10.8847	19.42	85.4519
23.1	5882.3	23.1	5897	23.1	-27407.3	20.9284	-10.8847	19.44	87.6745
23.12	5894.95	23.12	5913	23.12	-27403.9	20.9302	-10.8847	19.46	76.8682
23.14	5864.73	23.14	5816	23.14	-27470.7	20.9307	-10.8847	19.48	58.107
23.16	5816.83	23.16	5852	23.16	-27386.8	20.9382	-10.8847	19.5	44.5222
23.18	5765.28	23.18	5757	23.18	-27430.2	20.9547	-10.8847	19.52	39.7718
23.2	5734.82	23.2	5734	23.2	-27422.8	20.9689	-10.8847	19.54	49.0087
23.22	5735.17	23.22	5716	23.22	-27441.1	20.9774	-10.8847	19.56	41.6964
23.24	5723.24	23.24	5786	23.24	-27359.2	20.9827	-10.8847	19.58	30.4371
23.26	5682.64	23.26	5629	23.26	-27475.6	20.9834	-10.8847	19.6	25.4878
23.28	5651.92	23.28	5654	23.28	-27419.9	20.9913	-10.8847	19.62	13.251
23.3	5636.08	23.3	5635	23.3	-27423	21.0075	-10.8847	19.64	5.68873
23.32	5613.25	23.32	5641	23.32	-27394.2	21.0217	-10.8847	19.66	3.49063
23.34	5582.96	23.34	5580	23.34	-27424.9	21.0303	-10.8847	19.68	2.84289
23.36	5557.24	23.36	5551	23.36	-27428.2	21.0357	-10.8847	19.7	2.60054
23.38	5548.88	23.38	5526	23.38	-27444.8	21.0442	-10.8847	19.72	2.52749
23.4	5565.47	23.4	5560	23.4	-27427.4	21.0528	-10.8847	19.74	2.62887
23.42	5590.91	23.42	5622	23.42	-27390.9	21.0528	-10.8847	19.76	2.9411
23.44	5609.31	23.44	5671	23.44	-27360.3	21.1059	-10.8847	19.78	3.77287
23.46	5635.31	23.46	5542	23.46	-27515.3	21.1059	-10.8847	19.8	7.1782
23.48	5662.28	23.48	5664	23.48	-27420.2	21.1626	-10.8847	19.82	15.9256
23.5	5651.56	23.5	5671	23.5	-27402.5	21.175	-10.8847	19.84	20.2553
23.52	5615.81	23.52	5613	23.52	-27424.8	21.1835	-10.8847	19.86	17.1245
23.54	5607.4	23.54	5648	23.54	-27381.4	21.1917	-10.8847	19.88	21.6143
23.56	5636.96	23.56	5604	23.56	-27454.9	21.2038	-10.8847	19.9	23.7262
23.58	5688.73	23.58	5721	23.58	-27389.7	21.2121	-10.8847	19.92	23.9511
23.6	5757.56	23.6	5735	23.6	-27444.5	21.216	-10.8847	19.94	40.0606
23.62	5841.36	23.62	5789	23.62	-27474.3	21.2284	-10.8847	19.96	77.239
23.64	5940.84	23.64	5971	23.64	-27391.8	21.2288	-10.8847	19.98	108.072
23.66	6058.61	23.66	6117	23.66	-27363.6	21.2315	-10.8847	20	115.335
23.68	6183.05	23.68	6143	23.68	-27462	21.2333	-10.8847	20.02	133.001
23.7	6282.2	23.7	6278	23.7	-27426.2	21.236	-10.8847	20.04	127.941
23.72	6320.27	23.72	6357	23.72	-27385.2	21.2369	-10.8847	20.06	110.55
23.74	6290.99	23.74	6257	23.74	-27456	21.2452	-10.8847	20.08	107.135
23.76	6234.14	23.76	6203	23.76	-27453.1	21.2573	-10.8847	20.1	103.495
23.78	6200.46	23.78	6266	23.78	-27356.4	21.2656	-10.8847	20.12	116.622
23.8	6209.4	23.8	6169	23.8	-27462.4	21.2772	-10.8847	20.14	100.732
23.82	6244.74	23.82	6261	23.82	-27405.7	21.2818	-10.8847	20.16	67.8645
23.84	6284.32	23.84	6279	23.84	-27427.3	21.2823	-10.8847	20.18	54.5149
23.86	6314.25	23.86	6290	23.86	-27446.2	21.285	-10.8847	20.2	34.4653
23.88	6306.32	23.88	6392	23.88	-27336.3	21.2868	-10.8847	20.22	24.7765
23.9	6241.99	23.9	6163	23.9	-27500.9	21.2896	-10.8847	20.24	36.1463
23.92	6139.75	23.92	6131	23.92	-27430.7	21.2914	-10.8847	20.26	48.4168
23.94	6022.47	23.94	6023	23.94	-27421.4	21.2936	-10.8847	20.28	48.4806
23.96	5911.43	23.96	6044	23.96	-27289.4	21.2969	-10.8847	20.3	52.7492
23.98	5842.38	23.98	5716	23.98	-27548.3	21.3032	-10.8847	20.32	84.9125
24	5830.94	24	5791	24	-27461.9	21.325	-10.8847	20.34	140.99
24.02	5842.46	24.02	5951	24.02	-27313.4	21.3304	-10.8847	20.36	172.548
24.04	5827.23	24.04	5801	24.04	-27448.2	21.3309	-10.8847	20.38	157.053
24.06	5775.35	24.06	5782	24.06	-27415.3	21.3355	-10.8847	20.4	140.561
24.08	5723.08	24.08	5725	24.08	-27420	21.3451	-10.8847	20.42	103.862
24.1	5700.92	24.1	5603	24.1	-27519.9	21.3452	-10.8847	20.44	60.4941
24.12	5707.06	24.12	5816	24.12	-27313	21.3473	-10.8847	20.46	36.3579
24.14	5722.49	24.14	5736	24.14	-27408.5	21.3506	-10.8847	20.48	25.5767
24.16	5733.73	24.16	5706	24.16	-27449.7	21.3506	-10.8847	20.5	28.5718
24.18	5751.76	24.18	5686	24.18	-27487.7	21.3569	-10.8847	20.52	26.7488
24.2	5795.16	24.2	5887	24.2	-27330.1	21.3788	-10.8847	20.54	26.9294
24.22	5860.06	24.22	5842	24.22	-27440	21.3842	-10.8847	20.56	48.0855
24.24	5941.24	24.24	5863	24.24	-27500.2	21.399	-10.8847	20.58	94.3798
24.26	6036.91	24.26	6145	24.26	-27313.9	21.4045	-10.8847	20.6	138.274
24.28	6094.97	24.28	6069	24.28	-27447.9	21.4134	-10.8847	20.62	140.821
24.3	6052.01	24.3	6055	24.3	-27419	21.4215	-10.8847	20.64	121.032
24.32	5950.25	24.32	5877	24.32	-27495.2	21.4251	-10.8847	20.66	116.676
24.34	5869.59	24.34	5925	24.34	-27366.6	21.4333	-10.8847	20.68	127.704
24.36	5805.23	24.36	5828	24.36	-27399.2	21.4674	-10.8847	20.7	100.174
24.38	5748.42	24.38	5787	24.38	-27383.4	21.4755	-10.8847	20.72	74.5805
24.4	5745.48	24.4	5611	24.4	-27556.4	21.4791	-10.8847	20.74	96.0059
24.42	5785.39	24.42	5886	24.42	-27321.4	21.4873	-10.8847	20.76	92.754
24.44	5788.75	24.44	5732	24.44	-27478.7	21.5268	-10.8847	20.78	61.6312
24.46	5741.18	24.46	5836	24.46	-27327.1	21.5336	-10.8847	20.8	54.7657
24.48	5695.9	24.48	5661	24.48	-27456.9	21.5451	-10.8847	20.82	57.5922
24.5	5664.1	24.5	5593	24.5	-27493.1	21.549	-10.8847	20.84	38.4367
24.52	5616.55	24.52	5673	24.52	-27365.5	21.5558	-10.8847	20.86	23.3167
24.54	5549.5	24.54	5556	24.54	-27415.5	21.5562	-10.8847	20.88	21.2003
24.56	5490.58	24.56	5484	24.56	-27428.5	21.5586	-10.8847	20.9	17.7135
24.58	5451.54	24.58	5454	24.58	-27419.5	21.5666	-10.8847	20.92	25.9899
24.6	5406.48	24.6	5389	24.6	-27439.4	21.5697	-10.8847	20.94	44.0195
24.62	5355.76	24.62	5391	24.62	-27386.7	21.5811	-10.8847	20.96	38.3989
24.64	5340.68	24.64	5285	24.64	-27477.6	21.5872	-10.8847	20.98	36.0299
24.66	5347.56	24.66	5401	24.66	-27368.5	21.5879	-10.8847	21	47.9228
24.68	5316.01	24.68	5289	24.68	-27449	21.5889	-10.8847	21.02	56.3645
24.7	5261.82	24.7	5279	24.7	-27404.8	21.598	-10.8847	21.04	62.7476
24.72	5264.33	24.72	5291	24.72	-27395.3	21.5995	-10.8847	21.06	48.5141
24.74	5318.14	24.74	5247	24.74	-27493.1	21.6005	-10.8847	21.08	41.0461
24.76	5334.27	24.76	5368	24.76	-27388.2	21.6034	-10.8847	21.1	42.9334
24.78	5305.33	24.78	5298	24.78	-27429.3	21.6048	-10.8847	21.12	40.3038
24.8	5318.98	24.8	5352	24.8	-27388.9	21.6102	-10.8847	21.14	25.2764
24.82	5387.07	24.82	5393	24.82	-27416	21.6106	-10.8847	21.16	19.5155
24.84	5438.73	24.84	5392	24.84	-27468.7	21.6113	-10.8847	21.18	18.9525
24.86	5447.86	24.86	5447	24.86	-27422.8	21.613	-10.8847	21.2	15.6281
24.88	5444.43	24.88	5481	24.88	-27385.4	21.6211	-10.8847	21.22	22.1445
24.9	5436.41	24.9	5465	24.9	-27393.4	21.6242	-10.8847	21.24	37.5764
24.92	5396.36	24.92	5315	24.92	-27503.3	21.6297	-10.8847	21.26	59.9474
24.94	5319.18	24.94	5371	24.94	-27370.1	21.6413	-10.8847	21.28	79.5713
24.96	5242.98	24.96	5213	24.96	-27451.9	21.6416	-10.8847	21.3	87.4048
24.98	5203.91	24.98	5188	24.98	-27437.9	21.6433	-10.8847	21.32	79.6417
25	5203.95	25	5313	25	-27312.9	21.6454	-10.8847	21.34	88.9791
25.02	5233.03	25.02	5199	25.02	-27456	21.6525	-10.8847	21.36	95.4694
25.04	5272.13	25.04	5212	25.04	-27482.1	21.6549	-10.8847	21.38	75.9113
25.06	5285.62	25.06	5263	25.06	-27444.6	21.6579	-10.8847	21.4	68.2205
25.08	5259.33	25.08	5266	25.08	-27415.3	21.6593	-10.8847	21.42	56.7123
25.1	5223.09	25.1	5309	25.1	-27336.1	21.662	-10.8847	21.44	37.2124
25.12	5210.75	25.12	5200	25.12	-27432.7	21.6658	-10.8847	21.46	31.5027
25.14	5231.19	25.14	5168	25.14	-27485.2	21.6843	-10.8847	21.48	34.5633
25.16	5269.62	25.16	5334	25.16	-27357.6	21.6959	-10.8847	21.5	31.0621
25.18	5296.36	25.18	5257	25.18	-27461.3	21.7	-10.8847	21.52	22.33
25.2	5287.84	25.2	5283	25.2	-27426.8	21.7126	-10.8847	21.54	21.989
25.22	5245.1	25.22	5265	25.22	-27402.1	21.7167	-10.8847	21.56	23.6127
25.24	5197.34	25.24	5184	25.24	-27435.3	21.7556	-10.8847	21.58	35.7899
25.26	5182.3	25.26	5198	25.26	-27406.3	21.761	-10.8847	21.6	60.98
25.28	5205.11	25.28	5164	25.28	-27463.1	21.7644	-10.8847	21.62	79.1395
25.3	5219.49	25.3	5283	25.3	-27358.4	21.7698	-10.8847	21.64	102.667
25.32	5169.61	25.32	5181	25.32	-27410.6	21.7741	-10.8847	21.66	124.506
25.34	5077.05	25.34	5037	25.34	-27462	21.7741	-10.8847	21.68	117.328
25.36	5026.5	25.36	4943	25.36	-27505.5	21.8105	-10.8847	21.7	108.727
25.38	5049.74	25.38	5183	25.38	-27288.7	21.8159	-10.8847	21.72	98.9593
25.4	5114.48	25.4	5116	25.4	-27420.4	21.8193	-10.8847	21.74	65.4717
25.42	5166.15	25.42	5085	25.42	-27503.1	21.8247	-10.8847	21.76	44.7669
25.44	5153.64	25.44	5195	25.44	-27380.6	21.829	-10.8847	21.78	35.61
25.46	5091.15	25.46	5090	25.46	-27423.1	21.829	-10.8847	21.8	37.7537
25.48	5038.1	25.48	5051	25.48	-27409.1	21.8496	-10.8847	21.82	60.2955
25.5	5019.72	25.5	4983	25.5	-27458.7	21.859	-10.8847	21.84	63.0528
25.52	5026.1	25.52	5075	25.52	-27373.1	21.865	-10.8847	21.86	46.531
25.54	5044.74	25.54	5004	25.54	-27462.7	21.8743	-10.8847	21.88	51.4995
25.56	5073.75	25.56	5096	25.56	-27399.7	21.895	-10.8847	21.9	70.0278
25.58	5101.11	25.58	5088	25.58	-27435.1	21.9047	-10.8847	21.92	85.4882
25.6	5098.18	25.6	5125	25.6	-27395.1	21.9141	-10.8847	21.94	68.2515
25.62	5066.97	25.62	5033	25.62	-27455.9	21.9201	-10.8847	21.96	54.5468
25.64	5035.29	25.64	5068	25.64	-27389.2	21.9295	-10.8847	21.98	56.3383
25.66	5013.87	25.66	4984	25.66	-27451.8	21.9444	-10.8847	22	58.1332
25.68	5008.5	25.68	5013	25.68	-27417.5	21.9457	-10.8847	22.02	65.5814
25.7	5036.66	25.7	5079	25.7	-27379.6	21.9502	-10.8847	22.04	66.8683
25.72	5094.1	25.72	5041	25.72	-27475.1	21.9504	-10.8847	22.06	53.0408
25.74	5133.27	25.74	5166	25.74	-27389.2	21.9518	-10.8847	22.08	45.1653
25.76	5122.22	25.76	5084	25.76	-27460.2	21.9729	-10.8847	22.1	48.4383
25.78	5088.57	25.78	5135	25.78	-27375.5	21.9772	-10.8847	22.12	46.4414
25.8	5063.23	25.8	5053	25.8	-27432.2	21.9998	-10.8847	22.14	31.9853
25.82	5051.03	25.82	5033	25.82	-27440	22.0011	-10.8847	22.16	23.8486
25.84	5058.63	25.84	5099	25.84	-27381.6	22.0058	-10.8847	22.18	26.2741
25.86	5073.02	25.86	5038	25.86	-27457	22.0071	-10.8847	22.2	31.8113
25.88	5045.43	25.88	5004	25.88	-27463.4	22.0283	-10.8847	22.22	56.676
25.9	4980.75	25.9	4987	25.9	-27415.7	22.0327	-10.8847	22.24	76.1645
25.92	4956.85	25.92	5063	25.92	-27315.8	22.0393	-10.8847	22.26	72.4448
25.94	5009.92	25.94	5002	25.94	-27429.9	22.0573	-10.8847	22.28	71.5354
25.96	5109	25.96	5102	25.96	-27429	22.095	-10.8847	22.3	78.6719
25.98	5212.58	25.98	5084	25.98	-27550.5	22.113	-10.8847	22.32	89.0996
26	5275.53	26	5262	26	-27435.5	22.1513	-10.8847	22.34	75.8325
26.02	5264.8	26.02	5318	26.02	-27368.8	22.1645	-10.8847	22.36	56.0033
26.04	5207.21	26.04	5356	26.04	-27273.2	22.1773	-10.8847	22.38	53.8526
26.06	5157.34	26.06	5120	26.06	-27459.3	22.1773	-10.8847	22.4	44.927
26.08	5134.4	26.08	5151	26.08	-27405.4	22.1873	-10.8847	22.42	29.4305
26.1	5121.62	26.1	5035	26.1	-27508.6	22.1931	-10.8847	22.44	25.0649
26.12	5087.4	26.12	5045	26.12	-27464.4	22.2072	-10.8847	22.46	20.5355
26.14	5017.78	26.14	4960	26.14	-27479.7	22.2094	-10.8847	22.48	19.4231
26.16	4949.29	26.16	4970	26.16	-27401.2	22.218	-10.8847	22.5	29.2006
26.18	4932.24	26.18	4982	26.18	-27372.2	22.2205	-10.8847	22.52	42.8827
26.2	4983.36	26.2	5087	26.2	-27318.3	22.2333	-10.8847	22.54	57.9074
26.22	5085.01	26.22	5182	26.22	-27325	22.2333	-10.8847	22.56	79.8985
26.24	5183.04	26.24	5072	26.24	-27533	22.2334	-10.8847	22.58	75.51
26.26	5206.98	26.26	5151	26.26	-27477.9	22.2413	-10.8847	22.6	69.7841
26.28	5146.6	26.28	5131	26.28	-27437.6	22.2433	-10.8847	22.62	82.0517
26.3	5061	26.3	5053	26.3	-27430	22.2491	-10.8847	22.64	90.6787
26.32	4994.91	26.32	5006	26.32	-27410.9	22.2548	-10.8847	22.66	125.21
26.34	4955.95	26.34	5026	26.34	-27351.9	22.256	-10.8847	22.68	166.219
26.36	4940.63	26.36	4878	26.36	-27484.6	22.2581	-10.8847	22.7	151.234
26.38	4941.35	26.38	4988	26.38	-27375.3	22.2639	-10.8847	22.72	121.208
26.4	4955.48	26.4	4932	26.4	-27445.4	22.2654	-10.8847	22.74	136.154
26.42	4975.02	26.42	4979	26.42	-27418	22.2655	-10.8847	22.76	119.24
26.44	4977.54	26.44	4977	26.44	-27422.5	22.2706	-10.8847	22.78	62.1959
26.46	4966.25	26.46	4938	26.46	-27450.2	22.2738	-10.8847	22.8	45.7321
26.48	4976.67	26.48	5004	26.48	-27394.6	22.2741	-10.8847	22.82	38.2839
26.5	5021.26	26.5	4961	26.5	-27482.2	22.2786	-10.8847	22.84	20.9262
26.52	5074.15	26.52	5197	26.52	-27299.1	22.279	-10.8847	22.86	15.5124
26.54	5102.26	26.54	5043	26.54	-27481.2	22.2895	-10.8847	22.88	25.919
26.56	5092.95	26.56	5165	26.56	-27349.9	22.2921	-10.8847	22.9	53.5536
26.58	5060.55	26.58	4942	26.58	-27540.5	22.2974	-10.8847	22.92	77.8101
26.6	5024.25	26.6	4994	26.6	-27452.2	22.311	-10.8847	22.94	86.5227
26.62	4989.4	26.62	5128	26.62	-27283.4	22.3122	-10.8847	22.96	91.5582
26.64	4951.18	26.64	4914	26.64	-27459.1	22.3143	-10.8847	22.98	75.0348
26.66	4908.78	26.66	4868	26.66	-27462.7	22.3201	-10.8847	23	52.3145
26.68	4871.07	26.68	4887	26.68	-27406	22.3217	-10.8847	23.02	39.6139
26.7	4842.51	26.7	4857	26.7	-27407.5	22.3267	-10.8847	23.04	25.104
26.72	4823.53	26.72	4833	26.72	-27412.5	22.3268	-10.8847	23.06	16.7536
26.74	4826.34	26.74	4785	26.74	-27463.3	22.33	-10.8847	23.08	21.2188
26.76	4853.68	26.76	4847	26.76	-27428.6	22.3349	-10.8847	23.1	42.8901
26.78	4877.97	26.78	4974	26.78	-27325.9	22.3352	-10.8847	23.12	63.8598
26.8	4876.58	26.8	4825	26.8	-27473.5	22.3484	-10.8847	23.14	68.121
26.82	4865.56	26.82	4835	26.82	-27452.5	22.3735	-10.8847	23.16	87.7725
26.84	4861.97	26.84	4857	26.84	-27426.9	22.3831	-10.8847	23.18	113.639
26.86	4850.43	26.86	4834	26.86	-27438.4	22.4261	-10.8847	23.2	107.981
26.88	4818.06	26.88	4875	26.88	-27365	22.4261	-10.8847	23.22	85.0979
26.9	4784.62	26.9	4779	26.9	-27427.6	22.43	-10.8847	23.24	75.5309
26.92	4773.81	26.92	4871	26.92	-27324.8	22.4519	-10.8847	23.26	79.3783
26.94	4782.95	26.94	4709	26.94	-27495.9	22.452	-10.8847	23.28	94.5803
26.96	4793.11	26.96	4668	26.96	-27547.1	22.4552	-10.8847	23.3	99.9672
26.98	4792.97	26.98	4782	26.98	-27432.9	22.4578	-10.8847	23.32	72.2623
27	4785.73	27	4897	27	-27310.7	22.4669	-10.8847	23.34	60.9898
27.02	4779.8	27.02	4884	27.02	-27317.8	22.4695	-10.8847	23.36	63.9297
27.04	4777.26	27.04	4745	27.04	-27454.2	22.4827	-10.8847	23.38	57.1292
27.06	4773.75	27.06	4644	27.06	-27551.7	22.4827	-10.8847	23.4	77.5683
27.08	4763.63	27.08	4818	27.08	-27367.6	22.4891	-10.8847	23.42	97.6376
27.1	4744.46	27.1	4753	27.1	-27413.4	22.4935	-10.8847	23.44	74.017
27.12	4721.09	27.12	4725	27.12	-27418.1	22.4955	-10.8847	23.46	83.433
27.14	4702.32	27.14	4754	27.14	-27370.3	22.4999	-10.8847	23.48	106.103
27.16	4691.07	27.16	4604	27.16	-27509	22.5047	-10.8847	23.5	90.8044
27.18	4680.11	27.18	4685	27.18	-27417.1	22.5086	-10.8847	23.52	77.9151
27.2	4660.34	27.2	4729	27.2	-27353.3	22.5086	-10.8847	23.54	66.6819
27.22	4634.89	27.22	4613	27.22	-27443.9	22.5111	-10.8847	23.56	47.2252
27.24	4615.84	27.24	4557	27.24	-27480.8	22.5119	-10.8847	23.58	34.79
27.26	4608.04	27.26	4709	27.26	-27321	22.5145	-10.8847	23.6	25.7066
27.28	4608.9	27.28	4530	27.28	-27500.9	22.5236	-10.8847	23.62	22.2933
27.3	4614.54	27.3	4638	27.3	-27398.5	22.5263	-10.8847	23.64	34.4569
27.32	4616.4	27.32	4612	27.32	-27426.4	22.5411	-10.8847	23.66	60.5959
27.34	4608.11	27.34	4634	27.34	-27396.1	22.545	-10.8847	23.68	54.1286
27.36	4597.19	27.36	4591	27.36	-27428.2	22.5459	-10.8847	23.7	34.191
27.38	4595.15	27.38	4577	27.38	-27440.1	22.5503	-10.8847	23.72	36.4286
27.4	4603.89	27.4	4596	27.4	-27429.9	22.5523	-10.8847	23.74	30.6415
27.42	4621.23	27.42	4662	27.42	-27381.2	22.5567	-10.8847	23.76	23.2394
27.44	4647.78	27.44	4605	27.44	-27464.7	22.5603	-10.8847	23.78	34.3164
27.46	4679.3	27.46	4681	27.46	-27420.3	22.5615	-10.8847	23.8	45.4622
27.48	4699.14	27.48	4681	27.48	-27440.1	22.5679	-10.8847	23.82	54.6585
27.5	4693.99	27.5	4835	27.5	-27281	22.5694	-10.8847	23.84	64.412
27.52	4674.33	27.52	4568	27.52	-27528.3	22.5789	-10.8847	23.86	68.7663
27.54	4659.39	27.54	4626	27.54	-27455.3	22.588	-10.8847	23.88	83.9068
27.56	4654.79	27.56	4714	27.56	-27362.7	22.5916	-10.8847	23.9	85.7364
27.58	4655.26	27.58	4585	27.58	-27492.2	22.5942	-10.8847	23.92	60.0542
27.6	4650.26	27.6	4676	27.6	-27396.2	22.5964	-10.8847	23.94	51.4315
27.62	4628.8	27.62	4691	27.62	-27359.8	22.598	-10.8847	23.96	55.4748
27.64	4592.25	27.64	4600	27.64	-27414.2	22.599	-10.8847	23.98	58.2619
27.66	4552.11	27.66	4587	27.66	-27387.1	22.5998	-10.8847	24	55.425
27.68	4515.42	27.68	4381	27.68	-27556.4	22.6019	-10.8847	24.02	37.5
27.7	4485.24	27.7	4481	27.7	-27426.2	22.6101	-10.8847	24.04	29.9834
27.72	4465.5	27.72	4552	27.72	-27335.5	22.6125	-10.8847	24.06	29.2197
27.74	4455.87	27.74	4470	27.74	-27407.8	22.6173	-10.8847	24.08	22.2429
27.76	4451.36	27.76	4355	27.76	-27518.3	22.6178	-10.8847	24.1	17.9289
27.78	4449.95	27.78	4507	27.78	-27364.9	22.6188	-10.8847	24.12	18.3839
27.8	4451.18	27.8	4507	27.8	-27366.1	22.6193	-10.8847	24.14	29.9187
27.82	4451.17	27.82	4439	27.82	-27434.1	22.6198	-10.8847	24.16	42.6616
27.84	4447.58	27.84	4372	27.84	-27497.5	22.6227	-10.8847	24.18	42.6902
27.86	4444.23	27.86	4469	27.86	-27397.2	22.6228	-10.8847	24.2	38.0901
27.88	4445.36	27.88	4451	27.88	-27416.3	22.6232	-10.8847	24.22	38.8701
27.9	4450.99	27.9	4473	27.9	-27399.9	22.6263	-10.8847	24.24	36.8455
27.92	4458.36	27.92	4469	27.92	-27411.3	22.6302	-10.8847	24.26	38.8552
27.94	4465.17	27.94	4478	27.94	-27409.1	22.6305	-10.8847	24.28	57.4846
27.96	4470.72	27.96	4396	27.96	-27496.7	22.6347	-10.8847	24.3	93.0908
27.98	4474.03	27.98	4439	27.98	-27457	22.6359	-10.8847	24.32	89.9842
28	4472.46	28	4536	28	-27358.4	22.645	-10.8847	24.34	63.7827
28.02	4464.69	28.02	4570	28.02	-27316.7	22.645	-10.8847	24.36	71.5277
28.04	4453.73	28.04	4432	28.04	-27443.7	22.6487	-10.8847	24.38	73.006
28.06	4444.57	28.06	4319	28.06	-27547.5	22.6513	-10.8847	24.4	53.2187
28.08	4440.76	28.08	4486	28.08	-27376.7	22.6534	-10.8847	24.42	52.5718
28.1	4444.65	28.1	4474	28.1	-27392.6	22.6561	-10.8847	24.44	73.522
28.12	4457.84	28.12	4412	28.12	-27467.8	22.6568	-10.8847	24.46	87.5041
28.14	4479.29	28.14	4556	28.14	-27345.3	22.6671	-10.8847	24.48	84.9007
28.16	4504.13	28.16	4390	28.16	-27536.1	22.6696	-10.8847	24.5	71.6261
28.18	4523.95	28.18	4562	28.18	-27383.9	22.6749	-10.8847	24.52	56.8068
28.2	4530.17	28.2	4601	28.2	-27351.1	22.6759	-10.8847	24.54	53.5955
28.22	4519.92	28.22	4472	28.22	-27469.9	22.6764	-10.8847	24.56	64.0097
28.24	4496.29	28.24	4534	28.24	-27384.3	22.677	-10.8847	24.58	69.8795
28.26	4462.85	28.26	4487	28.26	-27397.8	22.6798	-10.8847	24.6	47.3536
28.28	4422.58	28.28	4361	28.28	-27483.5	22.6799	-10.8847	24.62	36.2349
28.3	4379.87	28.3	4396	28.3	-27405.8	22.6803	-10.8847	24.64	46.2595
28.32	4339.73	28.32	4256	28.32	-27505.7	22.6858	-10.8847	24.66	51.1929
28.34	4305.97	28.34	4373	28.34	-27354.9	22.6858	-10.8847	24.68	54.675
28.36	4280.88	28.36	4296	28.36	-27406.8	22.6873	-10.8847	24.7	72.0197
28.38	4265.95	28.38	4243	28.38	-27444.9	22.6877	-10.8847	24.72	81.898
28.4	4261.82	28.4	4293	28.4	-27390.8	22.6918	-10.8847	24.74	68.924
28.42	4268.4	28.42	4291	28.42	-27399.4	22.7022	-10.8847	24.76	54.1614
28.44	4284.48	28.44	4154	28.44	-27552.4	22.7431	-10.8847	24.78	44.0697
28.46	4306.43	28.46	4371	28.46	-27357.4	22.7431	-10.8847	24.8	30.5978
28.48	4327.79	28.48	4389	28.48	-27360.8	22.8362	-10.8847	24.82	17.7224
28.5	4340.85	28.5	4352	28.5	-27410.8	22.8414	-10.8847	24.84	9.84168
28.52	4342.39	28.52	4236	28.52	-27528.4	22.8508	-10.8847	24.86	7.75777
28.54	4335.59	28.54	4372	28.54	-27385.5	22.8518	-10.8847	24.88	9.84689
28.56	4323.83	28.56	4370	28.56	-27375.8	22.8546	-10.8847	24.9	18.3807
28.58	4309.48	28.58	4334	28.58	-27397.4	22.8557	-10.8847	24.92	36.2263
28.6	4298.1	28.6	4261	28.6	-27459.1	22.8573	-10.8847	24.94	55.9353
28.62	4295.83	28.62	4254	28.62	-27463.8	22.8624	-10.8847	24.96	60.5016
28.64	4302.8	28.64	4332	28.64	-27392.8	22.8717	-10.8847	24.98	56.0073
28.66	4312.17	28.66	4263	28.66	-27471.1	22.8755	-10.8847	25	69.6815
28.68	4313.65	28.68	4395	28.68	-27340.6	22.8781	-10.8847	25.02	98.406
28.7	4302.98	28.7	4335	28.7	-27389.9	22.8849	-10.8847	25.04	106.845
28.72	4288.01	28.72	4293	28.72	-27417	22.8908	-10.8847	25.06	89.8184
28.74	4279.82	28.74	4153	28.74	-27548.8	22.8939	-10.8847	25.08	88.6142
28.76	4282.91	28.76	4312	28.76	-27392.9	22.8954	-10.8847	25.1	94.3399
28.78	4296.79	28.78	4343	28.78	-27375.8	22.8991	-10.8847	25.12	84.2978
28.8	4316.64	28.8	4320	28.8	-27418.6	22.9003	-10.8847	25.14	55.717
28.82	4329.47	28.82	4309	28.82	-27442.4	22.9018	-10.8847	25.16	36.5975
28.84	4322.12	28.84	4337	28.84	-27407.1	22.9085	-10.8847	25.18	31.5557
28.86	4296.2	28.86	4365	28.86	-27353.2	22.9096	-10.8847	25.2	23.0797
28.88	4266.09	28.88	4143	28.88	-27545.1	22.9124	-10.8847	25.22	20.7441
28.9	4242.72	28.9	4248	28.9	-27416.7	22.9134	-10.8847	25.24	29.4558
28.92	4229.13	28.92	4333	28.92	-27318.1	22.915	-10.8847	25.26	36.059
28.94	4224.83	28.94	4161	28.94	-27485.8	22.9201	-10.8847	25.28	40.3147
28.96	4226.28	28.96	4234	28.96	-27414.2	22.9295	-10.8847	25.3	52.8484
28.98	4232.86	28.98	4256	28.98	-27398.8	22.9333	-10.8847	25.32	56.5504
29	4252.41	29	4218	29	-27456.4	22.9359	-10.8847	25.34	43.1692
29.02	4289.36	29.02	4333	29.02	-27378.3	22.9427	-10.8847	25.36	34.1213
29.04	4330.65	29.04	4258	29.04	-27494.6	22.9486	-10.8847	25.38	30.5295
29.06	4348.85	29.06	4410	29.06	-27360.8	22.9532	-10.8847	25.4	21.6713
29.08	4324.43	29.08	4353	29.08	-27393.4	22.9581	-10.8847	25.42	16.2279
29.1	4270.99	29.1	4191	29.1	-27502	22.9596	-10.8847	25.44	15.0097
29.12	4224.2	29.12	4285	29.12	-27361.2	22.9931	-10.8847	25.46	12.7425
29.14	4205.74	29.14	4190	29.14	-27437.7	23.0056	-10.8847	25.48	15.0948
29.16	4215.05	29.16	4193	29.16	-27444	23.0409	-10.8847	25.5	26.991
29.18	4240.85	29.18	4249	29.18	-27413.8	23.0486	-10.8847	25.52	36.9901
29.2	4263.25	29.2	4305	29.2	-27380.2	23.0511	-10.8847	25.54	31.4323
29.22	4262.87	29.22	4209	29.22	-27475.8	23.0637	-10.8847	25.56	38.0451
29.24	4238.31	29.24	4273	29.24	-27387.3	23.0707	-10.8847	25.58	70.3997
29.26	4201.27	29.26	4229	29.26	-27394.2	23.0707	-10.8847	25.6	80.7283
29.28	4161.23	29.28	4083	29.28	-27500.2	23.0887	-10.8847	25.62	54.6504
29.3	4126.05	29.3	4147	29.3	-27401	23.0938	-10.8847	25.64	52.4866
29.32	4107.76	29.32	4131	29.32	-27398.7	23.0981	-10.8847	25.66	61.5912
29.34	4115.6	29.34	4130	29.34	-27407.6	23.0985	-10.8847	25.68	53.3531
29.36	4143.4	29.36	4173	29.36	-27392.4	23.0992	-10.8847	25.7	72.0789
29.38	4174.51	29.38	4103	29.38	-27493.5	23.1032	-10.8847	25.72	101.635
29.4	4197.43	29.4	4168	29.4	-27451.4	23.1068	-10.8847	25.74	73.7378
29.42	4206.37	29.42	4273	29.42	-27355.3	23.1168	-10.8847	25.76	46.932
29.44	4195.3	29.44	4249	29.44	-27368.3	23.1175	-10.8847	25.78	53.4848
29.46	4169.7	29.46	4138	29.46	-27453.7	23.1178	-10.8847	25.8	48.9498
29.48	4149.01	29.48	4070	29.48	-27501	23.1244	-10.8847	25.82	38.6309
29.5	4143.6	29.5	4140	29.5	-27425.6	23.1245	-10.8847	25.84	41.8346
29.52	4144.32	29.52	4216	29.52	-27350.3	23.1254	-10.8847	25.86	43.9618
29.54	4139.46	29.54	4146	29.54	-27415.4	23.129	-10.8847	25.88	40.4425
29.56	4126.82	29.56	4164	29.56	-27384.8	23.129	-10.8847	25.9	31.6608
29.58	4111.52	29.58	4004	29.58	-27529.5	23.1301	-10.8847	25.92	27.2769
29.6	4103.82	29.6	4158	29.6	-27367.8	23.133	-10.8847	25.94	24.5664
29.62	4106.52	29.62	4079	29.62	-27449.5	23.1367	-10.8847	25.96	15.7584
29.64	4104.92	29.64	4138	29.64	-27388.9	23.145	-10.8847	25.98	9.59011
29.66	4085.75	29.66	4106	29.66	-27401.7	23.1457	-10.8847	26	11.8484
29.68	4059.22	29.68	3997	29.68	-27484.2	23.1471	-10.8847	26.02	19.6545
29.7	4040.06	29.7	4077	29.7	-27385	23.1521	-10.8847	26.04	23.2072
29.72	4026.21	29.72	4076	29.72	-27372.2	23.1533	-10.8847	26.06	19.1367
29.74	4017.59	29.74	3965	29.74	-27474.5	23.1551	-10.8847	26.08	21.0215
29.76	4025.49	29.76	3989	29.76	-27458.5	23.1564	-10.8847	26.1	33.7855
29.78	4049.44	29.78	4064	29.78	-27407.4	23.1568	-10.8847	26.12	56.6622
29.8	4072.75	29.8	4119	29.8	-27375.7	23.1615	-10.8847	26.14	79.7553
29.82	4080.72	29.82	4074	29.82	-27428.7	23.1721	-10.8847	26.16	76.1252
29.84	4063.92	29.84	4084	29.84	-27401.9	23.1752	-10.8847	26.18	60.115
29.86	4022.51	29.86	3964	29.86	-27480.5	23.1759	-10.8847	26.2	50.7236
29.88	3980.24	29.88	3997	29.88	-27405.2	23.1762	-10.8847	26.22	42.8409
29.9	3961.07	29.9	3962	29.9	-27421	23.1828	-10.8847	26.24	28.745
29.92	3952.88	29.92	3982	29.92	-27392.8	23.1829	-10.8847	26.26	14.9748
29.94	3925.61	29.94	3897	29.94	-27450.6	23.1838	-10.8847	26.28	8.69034
29.96	3888.84	29.96	3909	29.96	-27401.8	23.1886	-10.8847	26.3	9.78771
29.98	3891.08	29.98	3865	29.98	-27448	23.1915	-10.8847	26.32	13.387
30	3949.96	30	3975	30	-27396.9	23.1952	-10.8847	26.34	14.9837
30.02	4025.87	30.02	4022	30.02	-27425.8	23.1975	-10.8847	26.36	20.4974
30.04	4070.64	30.04	4057	30.04	-27435.6	23.2034	-10.8847	26.38	31.0884
30.06	4073.47	30.06	4085	30.06	-27410.4	23.2042	-10.8847	26.4	40.2179
30.08	4047.34	30.08	4047	30.08	-27422.3	23.2118	-10.8847	26.42	48.986
30.1	4006.76	30.1	4009	30.1	-27419.7	23.2136	-10.8847	26.44	58.7731
30.12	3964.5	30.12	3945	30.12	-27441.5	23.2152	-10.8847	26.46	60.3032
30.14	3930.56	30.14	3966	30.14	-27386.5	23.2189	-10.8847	26.48	48.8191
30.16	3911.64	30.16	3884	30.16	-27449.6	23.2231	-10.8847	26.5	38.7893
30.18	3915.02	30.18	3914	30.18	-27423	23.229	-10.8847	26.52	31.0214
30.2	3937.82	30.2	3967	30.2	-27392.8	23.2306	-10.8847	26.54	22.1324
30.22	3957.94	30.22	3928	30.22	-27451.9	23.2328	-10.8847	26.56	14.1843
30.24	3956.37	30.24	3957	30.24	-27421.3	23.2331	-10.8847	26.58	11.3636
30.26	3943.93	30.26	3979	30.26	-27386.9	23.2344	-10.8847	26.6	14.6503
30.28	3939.37	30.28	3895	30.28	-27466.3	23.2366	-10.8847	26.62	20.5261
30.3	3931.56	30.3	3963	30.3	-27390.5	23.238	-10.8847	26.64	28.719
30.32	3906.17	30.32	3901	30.32	-27427.1	23.2382	-10.8847	26.66	36.0947
30.34	3884.48	30.34	3859	30.34	-27447.4	23.2561	-10.8847	26.68	46.9882
30.36	3880.2	30.36	3927	30.36	-27375.2	23.2739	-10.8847	26.7	56.7454
30.38	3861.05	30.38	3819	30.38	-27464	23.2776	-10.8847	26.72	55.8519
30.4	3809.1	30.4	3823	30.4	-27408.1	23.2817	-10.8847	26.74	48.1968
30.42	3770.22	30.42	3807	30.42	-27385.2	23.2852	-10.8847	26.76	47.5002
30.44	3787.65	30.44	3707	30.44	-27502.6	23.2877	-10.8847	26.78	45.2291
30.46	3838.11	30.46	3923	30.46	-27337.1	23.2889	-10.8847	26.8	33.7006
30.48	3872.68	30.48	3841	30.48	-27453.6	23.2915	-10.8847	26.82	29.3493
30.5	3884.25	30.5	3869	30.5	-27437.2	23.2919	-10.8847	26.84	40.9488
30.52	3890.59	30.52	3911	30.52	-27401.6	23.2931	-10.8847	26.86	45.8764
30.54	3887.5	30.54	3892	30.54	-27417.5	23.2953	-10.8847	26.88	40.5945
30.56	3871.17	30.56	3850	30.56	-27443.1	23.2967	-10.8847	26.9	36.4234
30.58	3855.38	30.58	3867	30.58	-27410.3	23.2969	-10.8847	26.92	34.5081
30.6	3837.64	30.6	3851	30.6	-27408.6	23.3022	-10.8847	26.94	33.9628
30.62	3811.52	30.62	3783	30.62	-27450.5	23.306	-10.8847	26.96	36.4986
30.64	3806.18	30.64	3841	30.64	-27387.1	23.3439	-10.8847	26.98	32.6853
30.66	3842.04	30.66	3816	30.66	-27448	23.344	-10.8847	27	28.3128
30.68	3873.64	30.68	3878	30.68	-27417.6	23.3459	-10.8847	27.02	30.8212
30.7	3850.9	30.7	3868	30.7	-27404.9	23.3478	-10.8847	27.04	28.0756
30.72	3804.47	30.72	3771	30.72	-27455.4	23.3514	-10.8847	27.06	18.1762
30.74	3792.78	30.74	3828	30.74	-27386.7	23.3535	-10.8847	27.08	13.9095
30.76	3809.31	30.76	3793	30.76	-27438.3	23.3611	-10.8847	27.1	12.4887
30.78	3807.37	30.78	3817	30.78	-27412.3	23.3649	-10.8847	27.12	9.17164
30.8	3784.72	30.8	3785	30.8	-27421.7	23.3896	-10.8847	27.14	10.1786
30.82	3780.48	30.82	3761	30.82	-27441.4	23.3971	-10.8847	27.16	16.4042
30.84	3801.32	30.84	3790	30.84	-27433.3	23.4016	-10.8847	27.18	19.0471
30.86	3818.41	30.86	3891	30.86	-27349.4	23.4029	-10.8847	27.2	19.221
30.88	3824.73	30.88	3769	30.88	-27477.7	23.4049	-10.8847	27.22	22.6188
30.9	3837.02	30.9	3814	30.9	-27445	23.4069	-10.8847	27.24	24.2302
30.92	3850.36	30.92	3912	30.92	-27360.3	23.4103	-10.8847	27.26	20.0595
30.94	3850.41	30.94	3844	30.94	-27428.4	23.4104	-10.8847	27.28	15.463
30.96	3844.97	30.96	3787	30.96	-27479.9	23.4125	-10.8847	27.3	15.0123
30.98	3839.13	30.98	3884	30.98	-27377.1	23.4143	-10.8847	27.32	16.9588
31	3820.96	31	3845	31	-27397.9	23.4193	-10.8847	27.34	16.1952
31.02	3805.48	31.02	3757	31.02	-27470.4	23.4218	-10.8847	27.36	17.2454
31.04	3827.75	31.04	3847	31.04	-27402.7	23.4219	-10.8847	27.38	28.2777
31.06	3872	31.06	3882	31.06	-27412	23.4231	-10.8847	27.4	38.7581
31.08	3874.99	31.08	3855	31.08	-27441.9	23.4319	-10.8847	27.42	41.8651
31.1	3816.04	31.1	3859	31.1	-27379	23.4343	-10.8847	27.44	40.1941
31.12	3744.11	31.12	3676	31.12	-27490.1	23.4435	-10.8847	27.46	41.7852
31.14	3700.07	31.14	3758	31.14	-27364	23.4487	-10.8847	27.48	42.4829
31.16	3678.78	31.16	3666	31.16	-27434.7	23.4517	-10.8847	27.5	32.8875
31.18	3670.07	31.18	3649	31.18	-27443	23.4535	-10.8847	27.52	26.4745
31.2	3681.92	31.2	3715	31.2	-27388.9	23.4563	-10.8847	27.54	27.3596
31.22	3703.76	31.22	3668	31.22	-27457.7	23.4607	-10.8847	27.56	29.2526
31.24	3705.56	31.24	3766	31.24	-27361.5	23.4617	-10.8847	27.58	34.6364
31.26	3695.83	31.26	3627	31.26	-27490.8	23.4621	-10.8847	27.6	37.5844
31.28	3711.2	31.28	3757	31.28	-27376.2	23.4661	-10.8847	27.62	29.1127
31.3	3737.17	31.3	3696	31.3	-27463.1	23.4695	-10.8847	27.64	27.382
31.32	3723.3	31.32	3787	31.32	-27358.3	23.4734	-10.8847	27.66	38.2373
31.34	3679.79	31.34	3631	31.34	-27470.8	23.4785	-10.8847	27.68	40.5415
31.36	3666.72	31.36	3694	31.36	-27394.7	23.481	-10.8847	27.7	34.1685
31.38	3685.69	31.38	3650	31.38	-27457.7	23.4811	-10.8847	27.72	32.2113
31.4	3680.49	31.4	3734	31.4	-27368.4	23.4824	-10.8847	27.74	34.5333
31.42	3647.6	31.42	3613	31.42	-27456.6	23.4898	-10.8847	27.76	34.9733
31.44	3650.77	31.44	3645	31.44	-27427.7	23.4911	-10.8847	27.78	27.1827
31.46	3703.16	31.46	3737	31.46	-27388.1	23.4935	-10.8847	27.8	20.0206
31.48	3730.84	31.48	3698	31.48	-27454.8	23.5028	-10.8847	27.82	19.5912
31.5	3687.58	31.5	3716	31.5	-27393.5	23.511	-10.8847	27.84	17.9923
31.52	3632.93	31.52	3609	31.52	-27445.9	23.5128	-10.8847	27.86	19.0099
31.54	3632.69	31.54	3646	31.54	-27408.7	23.521	-10.8847	27.88	34.3647
31.56	3669.35	31.56	3651	31.56	-27440.3	23.5214	-10.8847	27.9	49.6973
31.58	3694.11	31.58	3740	31.58	-27376.1	23.5492	-10.8847	27.92	48.3317
31.6	3689.42	31.6	3630	31.6	-27481.4	23.5601	-10.8847	27.94	42.3439
31.62	3650.08	31.62	3691	31.62	-27381	23.5601	-10.8847	27.96	46.6689
31.64	3589.08	31.64	3597	31.64	-27414	23.5996	-10.8847	27.98	55.3561
31.66	3559.98	31.66	3533	31.66	-27448.9	23.5996	-10.8847	28	52.557
31.68	3600.46	31.68	3605	31.68	-27417.4	23.6196	-10.8847	28.02	41.4283
31.7	3676.23	31.7	3669	31.7	-27429.2	23.6196	-10.8847	28.04	32.2767
31.72	3709.66	31.72	3733	31.72	-27398.6	23.6592	-10.8847	28.06	27.4436
31.74	3660.15	31.74	3668	31.74	-27414.1	23.6592	-10.8847	28.08	22.3515
31.76	3567.76	31.76	3548	31.76	-27441.7	23.718	-10.8847	28.1	17.1012
31.78	3510.55	31.78	3483	31.78	-27449.5	23.7182	-10.8847	28.12	12.8954
31.8	3521.78	31.8	3579	31.8	-27364.7	23.7192	-10.8847	28.14	10.8388
31.82	3572.91	31.82	3550	31.82	-27444.9	23.7212	-10.8847	28.16	11.2704
31.84	3621.94	31.84	3613	31.84	-27430.9	23.7241	-10.8847	28.18	16.5482
31.86	3647.52	31.86	3657	31.86	-27412.5	23.7253	-10.8847	28.2	22.5285
31.88	3644.93	31.88	3633	31.88	-27433.9	23.7256	-10.8847	28.22	28.3377
31.9	3629.07	31.9	3657	31.9	-27394	23.7286	-10.8847	28.24	41.2815
31.92	3625.78	31.92	3599	31.92	-27448.7	23.758	-10.8847	28.26	56.6839
31.94	3635.53	31.94	3638	31.94	-27419.5	23.7588	-10.8847	28.28	59.7749
31.96	3629.01	31.96	3640	31.96	-27411	23.76	-10.8847	28.3	48.495
31.98	3590.26	31.98	3604	31.98	-27408.2	23.7617	-10.8847	28.32	36.646
32	3545.74	32	3519	32	-27448.7	23.7638	-10.8847	28.34	31.6587
32.02	3528.62	32.02	3528	32.02	-27422.6	23.7686	-10.8847	28.36	25.129
32.04	3539.84	32.04	3565	32.04	-27396.8	23.775	-10.8847	28.38	15.2846
32.06	3559.38	32.06	3538	32.06	-27443.3	23.778	-10.8847	28.4	7.27736
32.08	3569.74	32.08	3590	32.08	-27401.7	23.7781	-10.8847	28.42	4.22259
32.1	3559.23	32.1	3488	32.1	-27493.2	23.7792	-10.8847	28.44	4.06921
32.12	3525.37	32.12	3662	32.12	-27285.3	23.7812	-10.8847	28.46	6.13565
32.14	3485.18	32.14	3429	32.14	-27478.1	23.7841	-10.8847	28.48	12.3175
32.16	3463.92	32.16	3396	32.16	-27489.9	23.7848	-10.8847	28.5	21.1241
32.18	3471.42	32.18	3540	32.18	-27353.4	23.7853	-10.8847	28.52	21.1122
32.2	3494.53	32.2	3500	32.2	-27416.5	23.7856	-10.8847	28.54	14.7392
32.22	3507.75	32.22	3484	32.22	-27445.7	23.7886	-10.8847	28.56	14.3758
32.24	3494.79	32.24	3509	32.24	-27407.8	23.8057	-10.8847	28.58	15.98
32.26	3466.82	32.26	3451	32.26	-27437.8	23.8108	-10.8847	28.6	13.1398
32.28	3451.34	32.28	3464	32.28	-27409.3	23.8148	-10.8847	28.62	10.8488
32.3	3458.93	32.3	3461	32.3	-27419.9	23.8181	-10.8847	28.64	11.8279
32.32	3472.52	32.32	3463	32.32	-27431.5	23.8189	-10.8847	28.66	15.0705
32.34	3469.88	32.34	3467	32.34	-27424.8	23.8201	-10.8847	28.68	18.7419
32.36	3456.34	32.36	3486	32.36	-27392.3	23.8218	-10.8847	28.7	19.921
32.38	3460.88	32.38	3415	32.38	-27467.8	23.8239	-10.8847	28.72	22.3325
32.4	3494.54	32.4	3546	32.4	-27370.5	23.8239	-10.8847	28.74	30.9107
32.42	3526.97	32.42	3475	32.42	-27473.9	23.8247	-10.8847	28.76	33.7898
32.44	3519.23	32.44	3577	32.44	-27364.2	23.827	-10.8847	28.78	24.1221
32.46	3473.57	32.46	3433	32.46	-27462.5	23.8287	-10.8847	28.8	18.6642
32.48	3428.09	32.48	3438	32.48	-27412	23.831	-10.8847	28.82	20.0803
32.5	3410.36	32.5	3408	32.5	-27424.3	23.8351	-10.8847	28.84	16.3913
32.52	3419.4	32.52	3449	32.52	-27392.4	23.8368	-10.8847	28.86	10.5584
32.54	3439.26	32.54	3377	32.54	-27484.2	23.845	-10.8847	28.88	9.98118
32.56	3452.54	32.56	3505	32.56	-27369.5	23.8533	-10.8847	28.9	12.972
32.58	3445.59	32.58	3451	32.58	-27416.6	23.8644	-10.8847	28.92	18.2621
32.6	3419.71	32.6	3417	32.6	-27424.7	23.8659	-10.8847	28.94	27.0429
32.62	3394.43	32.62	3373	32.62	-27443.4	23.871	-10.8847	28.96	36.163
32.64	3387.44	32.64	3334	32.64	-27475.4	23.8724	-10.8847	28.98	41.5672
32.66	3397.58	32.66	3553	32.66	-27266.5	23.8724	-10.8847	29	37.4496
32.68	3410.86	32.68	3276	32.68	-27556.8	23.8751	-10.8847	29.02	30.5595
32.7	3417.04	32.7	3482	32.7	-27357	23.8842	-10.8847	29.04	28.7887
32.72	3415.05	32.72	3415	32.72	-27422	23.8849	-10.8847	29.06	30.644
32.74	3408.72	32.74	3390	32.74	-27440.7	23.8872	-10.8847	29.08	26.8635
32.76	3400.26	32.76	3411	32.76	-27411.2	23.8913	-10.8847	29.1	21.8991
32.78	3384.6	32.78	3387	32.78	-27419.6	23.8971	-10.8847	29.12	24.8753
32.8	3357.37	32.8	3348	32.8	-27431.3	23.8979	-10.8847	29.14	27.3304
32.82	3323.53	32.82	3329	32.82	-27416.5	23.9052	-10.8847	29.16	24.297
32.84	3294.73	32.84	3298	32.84	-27418.7	23.9115	-10.8847	29.18	24.2443
32.86	3281.77	32.86	3254	32.86	-27449.7	23.9136	-10.8847	29.2	32.7802
32.88	3288.28	32.88	3359	32.88	-27351.2	23.9188	-10.8847	29.22	43.9916
32.9	3306.92	32.9	3228	32.9	-27500.9	23.9247	-10.8847	29.24	45.8233
32.92	3324.44	32.92	3358	32.92	-27388.4	23.9264	-10.8847	29.26	33.1227
32.94	3334	32.94	3394	32.94	-27362	23.9279	-10.8847	29.28	24.6829
32.96	3339.2	32.96	3244	32.96	-27517.2	23.9328	-10.8847	29.3	28.7863
32.98	3343.21	32.98	3344	32.98	-27421.2	23.9328	-10.8847	29.32	32.0156
33	3342.93	33	3407	33	-27357.9	23.9375	-10.8847	29.34	25.2075
33.02	3336.32	33.02	3376	33.02	-27382.3	23.939	-10.8847	29.36	16.8856
33.04	3327.61	33.04	3228	33.04	-27521.6	23.9583	-10.8847	29.38	11.7839
33.06	3324.16	33.06	3373	33.06	-27373.1	23.9657	-10.8847	29.4	11.3066
33.08	3329.01	33.08	3307	33.08	-27444	23.9719	-10.8847	29.42	12.6339
33.1	3335.05	33.1	3368	33.1	-27389	23.9793	-10.8847	29.44	14.4933
33.12	3330.95	33.12	3310	33.12	-27442.9	23.987	-10.8847	29.46	14.9619
33.14	3314.79	33.14	3319	33.14	-27417.8	23.9885	-10.8847	29.48	15.6353
33.16	3295.53	33.16	3296	33.16	-27421.5	23.998	-10.8847	29.5	18.2226
33.18	3282.33	33.18	3268	33.18	-27436.3	23.9995	-10.8847	29.52	19.3915
33.2	3281.45	33.2	3338	33.2	-27365.4	24.0283	-10.8847	29.54	17.615
33.22	3295.97	33.22	3251	33.22	-27466.9	24.0308	-10.8847	29.56	18.2709
33.24	3321.08	33.24	3269	33.24	-27474	24.0333	-10.8847	29.58	17.3649
33.26	3341.14	33.26	3452	33.26	-27311.1	24.0358	-10.8847	29.6	12.8765
33.28	3340.28	33.28	3309	33.28	-27453.2	24.0744	-10.8847	29.62	11.3432
33.3	3319.59	33.3	3259	33.3	-27482.5	24.0879	-10.8847	29.64	13.4357
33.32	3294.05	33.32	3343	33.32	-27373	24.0891	-10.8847	29.66	14.0578
33.34	3274.6	33.34	3294	33.34	-27402.6	24.0891	-10.8847	29.68	14.3042
33.36	3261.51	33.36	3258	33.36	-27425.5	24.0894	-10.8847	29.7	14.5831
33.38	3252.56	33.38	3180	33.38	-27494.5	24.0915	-10.8847	29.72	14.4504
33.4	3247.01	33.4	3323	33.4	-27346	24.0941	-10.8847	29.74	14.7378
33.42	3243.16	33.42	3254	33.42	-27411.1	24.0966	-10.8847	29.76	14.3704
33.44	3240.5	33.44	3202	33.44	-27460.5	24.1001	-10.8847	29.78	13.2306
33.46	3241.41	33.46	3251	33.46	-27412.4	24.1041	-10.8847	29.8	13.7154
33.48	3245.58	33.48	3188	33.48	-27479.5	24.1054	-10.8847	29.82	17.0528
33.5	3246.98	33.5	3327	33.5	-27341.9	24.1176	-10.8847	29.84	21.1015
33.52	3240.7	33.52	3276	33.52	-27386.7	24.1353	-10.8847	29.86	19.6733
33.54	3228.95	33.54	3182	33.54	-27468.9	24.1461	-10.8847	29.88	13.6784
33.56	3217.55	33.56	3149	33.56	-27490.5	24.1488	-10.8847	29.9	14.1234
33.58	3208.91	33.58	3266	33.58	-27364.9	24.1491	-10.8847	29.92	19.9595
33.6	3201.36	33.6	3238	33.6	-27385.3	24.15	-10.8847	29.94	24.753
33.62	3191.88	33.62	3176	33.62	-27437.8	24.1504	-10.8847	29.96	25.1661
33.64	3179.59	33.64	3175	33.64	-27426.5	24.1571	-10.8847	29.98	23.2235
33.66	3166.63	33.66	3120	33.66	-27468.6	24.1601	-10.8847	30	20.1085
33.68	3155.93	33.68	3199	33.68	-27378.9	24.161	-10.8847	30.02	17.8918
33.7	3148.47	33.7	3084	33.7	-27486.4	24.1651	-10.8847	30.04	17.7051
33.72	3143.84	33.72	3218	33.72	-27347.8	24.1664	-10.8847	30.06	20.2672
33.74	3142.19	33.74	3194	33.74	-27370.1	24.1786	-10.8847	30.08	21.2118
33.76	3145.01	33.76	3129	33.76	-27438	24.1931	-10.8847	30.1	18.9191
33.78	3153.3	33.78	3089	33.78	-27486.3	24.1956	-10.8847	30.12	20.1109
33.8	3166.43	33.8	3175	33.8	-27413.4	24.2051	-10.8847	30.14	23.261
33.82	3182.09	33.82	3127	33.82	-27477.1	24.2072	-10.8847	30.16	25.7973
33.84	3197.07	33.84	3275	33.84	-27344	24.2075	-10.8847	30.18	33.4882
33.86	3207.72	33.86	3218	33.86	-27411.7	24.2102	-10.8847	30.2	46.1982
33.88	3210.39	33.88	3179	33.88	-27453.3	24.2182	-10.8847	30.22	48.5053
33.9	3202.51	33.9	3181	33.9	-27443.5	24.2203	-10.8847	30.24	51.4416
33.92	3184.29	33.92	3220	33.92	-27386.3	24.2212	-10.8847	30.26	62.2545
33.94	3159.25	33.94	3186	33.94	-27395.2	24.2332	-10.8847	30.28	58.3949
33.96	3131.98	33.96	3127	33.96	-27426.9	24.2372	-10.8847	30.3	48.5154
33.98	3106.84	33.98	3152	33.98	-27376.8	24.2405	-10.8847	30.32	43.8121
34	3087.84	34	3037	34	-27472.8	24.2445	-10.8847	30.34	37.3816
34.02	3079.26	34.02	3026	34.02	-27475.2	24.2543	-10.8847	30.36	30.0663
34.04	3084.22	34.04	3059	34.04	-27447.2	24.2568	-10.8847	30.38	30.9332
34.06	3102.76	34.06	3090	34.06	-27434.7	24.2636	-10.8847	30.4	36.7183
34.08	3130.76	34.08	3178	34.08	-27374.7	24.2636	-10.8847	30.42	42.488
34.1	3159.47	34.1	3204	34.1	-27377.4	24.2663	-10.8847	30.44	45.5356
34.12	3177.57	34.12	3190	34.12	-27409.5	24.2688	-10.8847	30.46	35.6249
34.14	3178.25	34.14	3123	34.14	-27477.2	24.2816	-10.8847	30.48	29.3984
34.16	3164.77	34.16	3159	34.16	-27427.7	24.2859	-10.8847	30.5	30.2193
34.18	3145.82	34.18	3150	34.18	-27417.8	24.2919	-10.8847	30.52	28.4889
34.2	3126.76	34.2	3161	34.2	-27387.7	24.2945	-10.8847	30.54	21.8715
34.22	3107.78	34.22	3069	34.22	-27460.7	24.2979	-10.8847	30.56	23.3793
34.24	3089.29	34.24	3100	34.24	-27411.3	24.2985	-10.8847	30.58	35.2434
34.26	3076.19	34.26	3118	34.26	-27380.2	24.3018	-10.8847	30.6	42.4632
34.28	3073.84	34.28	3032	34.28	-27463.8	24.3058	-10.8847	30.62	39.9802
34.3	3081.04	34.3	3055	34.3	-27448	24.3105	-10.8847	30.64	42.8317
34.32	3088.53	34.32	3145	34.32	-27365.5	24.3137	-10.8847	30.66	45.8346
34.34	3085.48	34.34	3081	34.34	-27426.4	24.3166	-10.8847	30.68	40.716
34.36	3068.13	34.36	3048	34.36	-27442.1	24.3227	-10.8847	30.7	40.7373
34.38	3041.67	34.38	3019	34.38	-27444.6	24.325	-10.8847	30.72	52.5849
34.4	3013.84	34.4	3065	34.4	-27370.8	24.325	-10.8847	30.74	55.2478
34.42	2988.49	34.42	2963	34.42	-27447.4	24.3265	-10.8847	30.76	39.3422
34.44	2967.88	34.44	2975	34.44	-27414.8	24.3274	-10.8847	30.78	32.8689
34.46	2956.88	34.46	2941	34.46	-27437.8	24.3361	-10.8847	30.8	37.7912
34.48	2962.95	34.48	2992	34.48	-27392.9	24.3423	-10.8847	30.82	44.4085
34.5	2988.19	34.5	2987	34.5	-27423.1	24.3473	-10.8847	30.84	36.2963
34.52	3020.97	34.52	2972	34.52	-27470.9	24.352	-10.8847	30.86	25.2984
34.54	3039.18	34.54	3040	34.54	-27421.1	24.3533	-10.8847	30.88	19.8075
34.56	3029.2	34.56	3121	34.56	-27330.2	24.3594	-10.8847	30.9	19.8692
34.58	3002.08	34.58	2947	34.58	-27477	24.3609	-10.8847	30.92	18.7123
34.6	2980.55	34.6	2972	34.6	-27430.5	24.3693	-10.8847	30.94	16.9264
34.62	2975.42	34.62	3009	34.62	-27388.4	24.372	-10.8847	30.96	16.1218
34.64	2982.45	34.64	2899	34.64	-27505.4	24.3745	-10.8847	30.98	14.3536
34.66	2992.75	34.66	3085	34.66	-27329.7	24.3752	-10.8847	31	14.7809
34.68	3000.75	34.68	2978	34.68	-27444.7	24.3782	-10.8847	31.02	15.6945
34.7	3005.73	34.7	3015	34.7	-27412.7	24.381	-10.8847	31.04	13.6201
34.72	3014.18	34.72	3001	34.72	-27435.1	24.3814	-10.8847	31.06	13.6214
34.74	3034	34.74	3021	34.74	-27435	24.3842	-10.8847	31.08	20.3777
34.76	3060.16	34.76	3035	34.76	-27447.1	24.3849	-10.8847	31.1	32.5695
34.78	3070.47	34.78	3153	34.78	-27339.4	24.3851	-10.8847	31.12	45.769
34.8	3043.14	34.8	2987	34.8	-27478.1	24.388	-10.8847	31.14	55.9539
34.82	2986.27	34.82	2981	34.82	-27427.2	24.389	-10.8847	31.16	59.4478
34.84	2938.2	34.84	3017	34.84	-27343.2	24.3935	-10.8847	31.18	53.4435
34.86	2932.58	34.86	2910	34.86	-27444.5	24.3977	-10.8847	31.2	44.1358
34.88	2972.47	34.88	2885	34.88	-27509.4	24.3983	-10.8847	31.22	39.0388
34.9	3030.29	34.9	3019	34.9	-27433.3	24.4017	-10.8847	31.24	37.544
34.92	3064.81	34.92	3221	34.92	-27265.8	24.4038	-10.8847	31.26	40.0483
34.94	3048.97	34.94	2949	34.94	-27521.9	24.4039	-10.8847	31.28	41.066
34.96	2998.65	34.96	3045	34.96	-27375.6	24.4086	-10.8847	31.3	28.7603
34.98	2958.35	34.98	2931	34.98	-27449.3	24.4136	-10.8847	31.32	17.7046
35	2950.72	35	2938	35	-27434.7	24.4178	-10.8847	31.34	19.1663
35.02	2955.92	35.02	2976	35.02	-27401.9	24.4202	-10.8847	31.36	27.0798
35.04	2939.95	35.04	2959	35.04	-27402.9	24.4214	-10.8847	31.38	28.4779
35.06	2898.2	35.06	2867	35.06	-27453.2	24.4225	-10.8847	31.4	25.7704
35.08	2866.4	35.08	2867	35.08	-27421.4	24.4238	-10.8847	31.42	22.982
35.1	2883.29	35.1	2898	35.1	-27407.3	24.4256	-10.8847	31.44	24.1525
35.12	2947.48	35.12	2959	35.12	-27410.4	24.4304	-10.8847	31.46	27.9061
35.14	3012.52	35.14	2982	35.14	-27452.5	24.431	-10.8847	31.48	31.6363
35.16	3023.83	35.16	3039	35.16	-27406.8	24.4362	-10.8847	31.5	46.786
35.18	2969.6	35.18	2978	35.18	-27413.6	24.4427	-10.8847	31.52	64.3686
35.2	2893.97	35.2	2901	35.2	-27414.9	24.4431	-10.8847	31.54	52.039
35.22	2850.73	35.22	2832	35.22	-27440.7	24.4465	-10.8847	31.56	31.4394
35.24	2852.9	35.24	2846	35.24	-27428.9	24.4468	-10.8847	31.58	30.5049
35.26	2873.74	35.26	2885	35.26	-27410.7	24.4553	-10.8847	31.6	37.9733
35.28	2885.28	35.28	2869	35.28	-27438.2	24.46	-10.8847	31.62	33.6222
35.3	2880.9	35.3	2959	35.3	-27343.9	24.4635	-10.8847	31.64	28.9019
35.32	2865.93	35.32	2786	35.32	-27501.9	24.4656	-10.8847	31.66	29.3758
35.34	2857.2	35.34	2849	35.34	-27430.2	24.4704	-10.8847	31.68	26.0711
35.36	2875.2	35.36	2936	35.36	-27361.2	24.4796	-10.8847	31.7	24.7779
35.38	2917.46	35.38	2904	35.38	-27435.4	24.482	-10.8847	31.72	28.719
35.4	2955.79	35.4	2927	35.4	-27450.8	24.4832	-10.8847	31.74	31.7975
35.42	2960.73	35.42	2974	35.42	-27408.7	24.4856	-10.8847	31.76	27.709
35.44	2929.48	35.44	2940	35.44	-27411.4	24.4874	-10.8847	31.78	27.8743
35.46	2887.72	35.46	2903	35.46	-27406.7	24.4922	-10.8847	31.8	31.9842
35.48	2863.34	35.48	2826	35.48	-27459.3	24.4977	-10.8847	31.82	31.0543
35.5	2860.7	35.5	2879	35.5	-27403.7	24.5025	-10.8847	31.84	23.9468
35.52	2861.96	35.52	2806	35.52	-27477.9	24.5075	-10.8847	31.86	20.1261
35.54	2850.59	35.54	2967	35.54	-27305.6	24.5086	-10.8847	31.88	19.8644
35.56	2831.36	35.56	2823	35.56	-27430.3	24.5124	-10.8847	31.9	21.6043
35.58	2822.28	35.58	2703	35.58	-27541.2	24.5131	-10.8847	31.92	20.2414
35.6	2829.85	35.6	2896	35.6	-27355.8	24.5194	-10.8847	31.94	14.895
35.62	2837.13	35.62	2919	35.62	-27340.1	24.5239	-10.8847	31.96	11.3704
35.64	2829.73	35.64	2775	35.64	-27476.7	24.5597	-10.8847	31.98	11.8484
35.66	2822.51	35.66	2763	35.66	-27481.5	24.5645	-10.8847	32	13.9024
35.68	2835.14	35.68	2887	35.68	-27370.1	24.5696	-10.8847	32.02	17.1555
35.7	2854.93	35.7	2886	35.7	-27390.9	24.5707	-10.8847	32.04	22.862
35.72	2855.73	35.72	2819	35.72	-27458.7	24.5744	-10.8847	32.06	27.1591
35.74	2836.6	35.74	2848	35.74	-27410.6	24.5751	-10.8847	32.08	26.6201
35.76	2812.16	35.76	2797	35.76	-27437.1	24.5815	-10.8847	32.1	26.0858
35.78	2791.43	35.78	2810	35.78	-27403.4	24.5859	-10.8847	32.12	33.5318
35.8	2786.64	35.8	2798	35.8	-27410.6	24.5963	-10.8847	32.14	41.9456
35.82	2807.05	35.82	2771	35.82	-27458	24.6031	-10.8847	32.16	38.7795
35.84	2834.48	35.84	2851	35.84	-27405.4	24.6116	-10.8847	32.18	28.3411
35.86	2834.69	35.86	2848	35.86	-27408.7	24.613	-10.8847	32.2	25.0801
35.88	2807.91	35.88	2822	35.88	-27407.9	24.6199	-10.8847	32.22	26.9507
35.9	2797.81	35.9	2762	35.9	-27457.8	24.6351	-10.8847	32.24	25.5218
35.92	2826.95	35.92	2794	35.92	-27454.9	24.6383	-10.8847	32.26	26.0687
35.94	2859.41	35.94	2968	35.94	-27313.4	24.6455	-10.8847	32.28	31.5399
35.96	2851.73	35.96	2789	35.96	-27484.7	24.6501	-10.8847	32.3	32.5075
35.98	2818.71	35.98	2826	35.98	-27414.7	24.6585	-10.8847	32.32	28.4309
36	2810.39	36	2787	36	-27445.3	24.6648	-10.8847	32.34	25.3254
36.02	2833.39	36.02	2879	36.02	-27376.4	24.6654	-10.8847	32.36	30.3787
36.04	2840.8	36.04	2816	36.04	-27446.8	24.6719	-10.8847	32.38	35.6186
36.06	2802.24	36.06	2824	36.06	-27400.2	24.6739	-10.8847	32.4	33.7274
36.08	2752.99	36.08	2698	36.08	-27477	24.6753	-10.8847	32.42	26.5599
36.1	2745.14	36.1	2819	36.1	-27348.1	24.677	-10.8847	32.44	23.2293
36.12	2783.13	36.12	2743	36.12	-27462.1	24.6813	-10.8847	32.46	24.0106
36.14	2825.37	36.14	2831	36.14	-27416.3	24.6822	-10.8847	32.48	24.9456
36.16	2829.51	36.16	2832	36.16	-27419.5	24.6975	-10.8847	32.5	22.1368
36.18	2792.08	36.18	2795	36.18	-27419	24.7007	-10.8847	32.52	17.576
36.2	2749.08	36.2	2760	36.2	-27411	24.7079	-10.8847	32.54	16.0487
36.22	2737.43	36.22	2717	36.22	-27442.4	24.7125	-10.8847	32.56	18.0223
36.24	2755.03	36.24	2756	36.24	-27421	24.7272	-10.8847	32.58	19.0739
36.26	2767.86	36.26	2783	36.26	-27406.8	24.7344	-10.8847	32.6	18.1546
36.28	2759.24	36.28	2755	36.28	-27426.2	24.7395	-10.8847	32.62	24.2731
36.3	2749.38	36.3	2749	36.3	-27422.3	24.7438	-10.8847	32.64	38.8364
36.32	2758.05	36.32	2731	36.32	-27449	24.7507	-10.8847	32.66	39.8251
36.34	2775.59	36.34	2819	36.34	-27378.5	24.7551	-10.8847	32.68	29.068
36.36	2777.29	36.36	2777	36.36	-27422.3	24.8133	-10.8847	32.7	25.0576
36.38	2753.05	36.38	2694	36.38	-27481	24.8178	-10.8847	32.72	28.2645
36.4	2714.78	36.4	2780	36.4	-27356.7	24.8383	-10.8847	32.74	28.0253
36.42	2680.61	36.42	2690	36.42	-27412.6	24.8503	-10.8847	32.76	20.123
36.44	2668.22	36.44	2626	36.44	-27464.2	24.8509	-10.8847	32.78	14.218
36.46	2687.56	36.46	2671	36.46	-27438.5	24.8678	-10.8847	32.8	10.007
36.48	2721.5	36.48	2763	36.48	-27380.5	24.8794	-10.8847	32.82	8.26562
36.5	2729.62	36.5	2745	36.5	-27406.6	24.8809	-10.8847	32.84	8.17881
36.52	2693.6	36.52	2657	36.52	-27458.6	24.882	-10.8847	32.86	9.99431
36.54	2650.76	36.54	2644	36.54	-27428.7	24.8852	-10.8847	32.88	11.2362
36.56	2648.2	36.56	2691	36.56	-27379.2	24.8858	-10.8847	32.9	9.70824
36.58	2682.8	36.58	2655	36.58	-27449.8	24.888	-10.8847	32.92	9.28878
36.6	2709.61	36.6	2713	36.6	-27418.6	24.8928	-10.8847	32.94	13.346
36.62	2698.55	36.62	2695	36.62	-27425.5	24.8994	-10.8847	32.96	21.073
36.64	2669.04	36.64	2695	36.64	-27396	24.9012	-10.8847	32.98	28.287
36.66	2665.33	36.66	2626	36.66	-27461.3	24.9028	-10.8847	33	26.8046
36.68	2707.08	36.68	2731	36.68	-27398	24.9132	-10.8847	33.02	21.0938
36.7	2762.47	36.7	2785	36.7	-27399.4	24.9138	-10.8847	33.04	18.1713
36.72	2775.54	36.72	2720	36.72	-27477.5	24.9261	-10.8847	33.06	17.7224
36.74	2730.24	36.74	2778	36.74	-27374.2	24.9307	-10.8847	33.08	15.8785
36.76	2672.53	36.76	2666	36.76	-27428.5	24.9424	-10.8847	33.1	12.4068
36.78	2649.46	36.78	2625	36.78	-27446.4	24.9439	-10.8847	33.12	10.3472
36.8	2654.91	36.8	2682	36.8	-27394.9	24.945	-10.8847	33.14	10.6364
36.82	2652.72	36.82	2620	36.82	-27454.7	24.9483	-10.8847	33.16	11.3817
36.84	2633.91	36.84	2709	36.84	-27346.9	24.9488	-10.8847	33.18	11.2173
36.86	2618.83	36.86	2534	36.86	-27506.8	24.9495	-10.8847	33.2	12.1323
36.88	2611.72	36.88	2652	36.88	-27381.7	24.951	-10.8847	33.22	16.3931
36.9	2595.09	36.9	2608	36.9	-27409.1	24.9517	-10.8847	33.24	20.6704
36.92	2567.79	36.92	2573	36.92	-27416.7	24.9559	-10.8847	33.26	24.337
36.94	2558.7	36.94	2513	36.94	-27467.7	24.9619	-10.8847	33.28	28.6792
36.96	2592.63	36.96	2629	36.96	-27385.6	24.9621	-10.8847	33.3	31.742
36.98	2655.76	36.98	2628	36.98	-27449.7	24.9625	-10.8847	33.32	34.2625
37	2702.24	37	2710	37	-27414.2	24.9637	-10.8847	33.34	37.7892
37.02	2696.59	37.02	2756	37.02	-27362.6	24.9658	-10.8847	33.36	42.1934
37.04	2651.04	37.04	2598	37.04	-27475	24.9682	-10.8847	33.38	38.2641
37.06	2611.29	37.06	2638	37.06	-27395.3	24.9686	-10.8847	33.4	32.5111
37.08	2606.88	37.08	2583	37.08	-27445.8	24.9705	-10.8847	33.42	32.0961
37.1	2628.5	37.1	2589	37.1	-27461.5	24.9708	-10.8847	33.44	32.0367
37.12	2645.85	37.12	2705	37.12	-27362.8	24.9721	-10.8847	33.46	29.5717
37.14	2639.24	37.14	2628	37.14	-27433.2	24.9784	-10.8847	33.48	24.3051
37.16	2612.9	37.16	2656	37.16	-27378.9	24.9799	-10.8847	33.5	18.9746
37.18	2585.24	37.18	2528	37.18	-27479.2	24.9859	-10.8847	33.52	17.6183
37.2	2570.41	37.2	2556	37.2	-27436.4	24.9892	-10.8847	33.54	18.41
37.22	2566.41	37.22	2612	37.22	-27376.4	24.9895	-10.8847	33.56	20.9622
37.24	2560.62	37.24	2568	37.24	-27414.6	24.9898	-10.8847	33.58	25.4841
37.26	2547.83	37.26	2513	37.26	-27456.8	24.9907	-10.8847	33.6	30.2781
37.28	2538.97	37.28	2576	37.28	-27384.9	24.9992	-10.8847	33.62	29.4781
37.3	2546.54	37.3	2497	37.3	-27471.5	25.0001	-10.8847	33.64	29.1905
37.32	2568.07	37.32	2586	37.32	-27404	25.0081	-10.8847	33.66	33.3985
37.34	2588.11	37.34	2611	37.34	-27399.1	25.0082	-10.8847	33.68	35.221
37.36	2593.02	37.36	2597	37.36	-27418	25.0127	-10.8847	33.7	32.1922
37.38	2583.44	37.38	2567	37.38	-27438.4	25.014	-10.8847	33.72	24.7938
37.4	2571.57	37.4	2566	37.4	-27427.5	25.0149	-10.8847	33.74	19.82
37.42	2569.18	37.42	2588	37.42	-27403.1	25.0175	-10.8847	33.76	19.2635
37.44	2578.31	37.44	2563	37.44	-27437.3	25.0188	-10.8847	33.78	21.5782
37.46	2592.76	37.46	2580	37.46	-27434.7	25.0194	-10.8847	33.8	24.5567
37.48	2603.93	37.48	2649	37.48	-27376.9	25.0214	-10.8847	33.82	29.9143
37.5	2606.11	37.5	2560	37.5	-27468.1	25.0246	-10.8847	33.84	32.3016
37.52	2599.89	37.52	2652	37.52	-27369.9	25.0251	-10.8847	33.86	30.9561
37.54	2590.33	37.54	2538	37.54	-27474.3	25.0253	-10.8847	33.88	27.6449
37.56	2581.92	37.56	2535	37.56	-27468.9	25.0269	-10.8847	33.9	23.1825
37.58	2574.49	37.58	2631	37.58	-27365.5	25.0314	-10.8847	33.92	23.2278
37.6	2564.59	37.6	2656	37.6	-27330.6	25.0318	-10.8847	33.94	26.412
37.62	2551.09	37.62	2505	37.62	-27468.1	25.0335	-10.8847	33.96	28.0193
37.64	2536.73	37.64	2500	37.64	-27458.7	25.0337	-10.8847	33.98	22.108
37.66	2524.94	37.66	2532	37.66	-27414.9	25.0341	-10.8847	34	18.893
37.68	2517.36	37.68	2530	37.68	-27409.3	25.0353	-10.8847	34.02	22.1251
37.7	2513.65	37.7	2497	37.7	-27438.6	25.0355	-10.8847	34.04	27.2541
37.72	2513	37.72	2501	37.72	-27434	25.0416	-10.8847	34.06	28.4491
37.74	2514.68	37.74	2494	37.74	-27442.6	25.0431	-10.8847	34.08	23.6792
37.76	2517.76	37.76	2545	37.76	-27394.7	25.0492	-10.8847	34.1	18.7523
37.78	2521.04	37.78	2557	37.78	-27386	25.0527	-10.8847	34.12	19.8072
37.8	2523.6	37.8	2445	37.8	-27500.6	25.0528	-10.8847	34.14	24.2063
37.82	2524.99	37.82	2575	37.82	-27371.9	25.0528	-10.8847	34.16	28.0675
37.84	2525.29	37.84	2618	37.84	-27329.3	25.0531	-10.8847	34.18	25.7902
37.86	2525.48	37.86	2499	37.86	-27448.4	25.054	-10.8847	34.2	19.7001
37.88	2526.95	37.88	2454	37.88	-27494.9	25.0625	-10.8847	34.22	14.9669
37.9	2531	37.9	2500	37.9	-27453	25.0634	-10.8847	34.24	14.6248
37.92	2538.47	37.92	2544	37.92	-27416.4	25.0714	-10.8847	34.26	18.5589
37.94	2549.02	37.94	2598	37.94	-27373	25.0715	-10.8847	34.28	22.1572
37.96	2560.74	37.96	2553	37.96	-27429.7	25.0773	-10.8847	34.3	22.0505
37.98	2569.53	37.98	2523	37.98	-27468.5	25.0809	-10.8847	34.32	18.1277
38	2569.27	38	2681	38	-27310.2	25.0822	-10.8847	34.34	15.3723
38.02	2555.12	38.02	2491	38.02	-27486.1	25.0828	-10.8847	34.36	14.3787
38.04	2529.06	38.04	2543	38.04	-27408	25.0847	-10.8847	34.38	13.9922
38.06	2500.73	38.06	2512	38.06	-27410.7	25.088	-10.8847	34.4	14.2684
38.08	2481.03	38.08	2431	38.08	-27472	25.0969	-10.8847	34.42	14.7606
38.1	2476.11	38.1	2495	38.1	-27403.1	25.0989	-10.8847	34.44	16.4986
38.12	2486.54	38.12	2498	38.12	-27410.5	25.1162	-10.8847	34.46	18.9991
38.14	2509.17	38.14	2499	38.14	-27432.1	25.1162	-10.8847	34.48	21.2104
38.16	2537.05	38.16	2557	38.16	-27402	25.1641	-10.8847	34.5	26.5613
38.18	2558.82	38.18	2531	38.18	-27449.8	25.1758	-10.8847	34.52	29.0391
38.2	2563.17	38.2	2592	38.2	-27393.1	25.1833	-10.8847	34.54	26.2142
38.22	2547.81	38.22	2546	38.22	-27423.8	25.195	-10.8847	34.56	23.0063
38.24	2522.05	38.24	2485	38.24	-27459	25.2022	-10.8847	34.58	20.7663
38.26	2498.38	38.26	2546	38.26	-27374.3	25.205	-10.8847	34.6	20.4443
38.28	2484.2	38.28	2479	38.28	-27427.2	25.2057	-10.8847	34.62	19.304
38.3	2480.95	38.3	2464	38.3	-27438.9	25.2086	-10.8847	34.64	17.7074
38.32	2487.04	38.32	2442	38.32	-27467	25.2279	-10.8847	34.66	19.9872
38.34	2499.23	38.34	2550	38.34	-27371.2	25.23	-10.8847	34.68	24.5649
38.36	2511	38.36	2517	38.36	-27416	25.2338	-10.8847	34.7	29.4476
38.38	2513.32	38.38	2523	38.38	-27412.3	25.2396	-10.8847	34.72	33.9034
38.4	2500.73	38.4	2510	38.4	-27412.7	25.244	-10.8847	34.74	34.8937
38.42	2477.02	38.42	2476	38.42	-27423	25.2471	-10.8847	34.76	30.4702
38.44	2455.2	38.44	2382	38.44	-27495.2	25.2478	-10.8847	34.78	23.6647
38.46	2447.64	38.46	2464	38.46	-27405.6	25.2588	-10.8847	34.8	22.7822
38.48	2456.77	38.48	2523	38.48	-27355.7	25.2643	-10.8847	34.82	26.7888
38.5	2473.71	38.5	2458	38.5	-27437.7	25.266	-10.8847	34.84	29.7866
38.52	2485.82	38.52	2490	38.52	-27417.8	25.2689	-10.8847	34.86	28.3618
38.54	2486.9	38.54	2436	38.54	-27472.9	25.2695	-10.8847	34.88	25.681
38.56	2477.28	38.56	2502	38.56	-27397.2	25.2713	-10.8847	34.9	26.666
38.58	2458.33	38.58	2498	38.58	-27382.3	25.2724	-10.8847	34.92	27.7175
38.6	2437.73	38.6	2398	38.6	-27461.7	25.2786	-10.8847	34.94	26.0071
38.62	2430.14	38.62	2440	38.62	-27412.1	25.2856	-10.8847	34.96	25.3623
38.64	2438.9	38.64	2438	38.64	-27422.9	25.2939	-10.8847	34.98	23.7263
38.66	2447.22	38.66	2438	38.66	-27431.2	25.2977	-10.8847	35	18.5286
38.68	2439.2	38.68	2482	38.68	-27379.2	25.3079	-10.8847	35.02	13.7036
38.7	2426.05	38.7	2396	38.7	-27452	25.3117	-10.8847	35.04	13.0987
38.72	2432.01	38.72	2403	38.72	-27451	25.3123	-10.8847	35.06	17.8792
38.74	2454.14	38.74	2484	38.74	-27392.1	25.3252	-10.8847	35.08	21.2573
38.76	2461.01	38.76	2487	38.76	-27396	25.3283	-10.8847	35.1	18.5367
38.78	2436.02	38.78	2406	38.78	-27452	25.3353	-10.8847	35.12	14.0195
38.8	2401.45	38.8	2410	38.8	-27413.4	25.3426	-10.8847	35.14	11.6829
38.82	2387.21	38.82	2366	38.82	-27443.2	25.3497	-10.8847	35.16	12.6746
38.84	2395.8	38.84	2436	38.84	-27381.8	25.367	-10.8847	35.18	13.9145
38.86	2412.87	38.86	2391	38.86	-27443.8	25.367	-10.8847	35.2	14.1918
38.88	2434.42	38.88	2422	38.88	-27434.4	25.3764	-10.8847	35.22	13.3308
38.9	2459.97	38.9	2489	38.9	-27392.9	25.3809	-10.8847	35.24	11.6393
38.92	2471.54	38.92	2449	38.92	-27444.5	25.3809	-10.8847	35.26	11.3408
38.94	2454.63	38.94	2468	38.94	-27408.6	25.3894	-10.8847	35.28	11.8216
38.96	2430.56	38.96	2431	38.96	-27421.5	25.4258	-10.8847	35.3	12.5839
38.98	2431.32	38.98	2421	38.98	-27432.3	25.4313	-10.8847	35.32	10.6084
39	2451.08	39	2463	39	-27410	25.4313	-10.8847	35.34	8.68503
39.02	2454.31	39.02	2452	39.02	-27424.3	25.4339	-10.8847	35.36	10.6063
39.04	2430.86	39.04	2417	39.04	-27435.8	25.4422	-10.8847	35.38	14.2686
39.06	2410.47	39.06	2440	39.06	-27392.4	25.4452	-10.8847	35.4	13.6707
39.08	2410.81	39.08	2384	39.08	-27448.8	25.4452	-10.8847	35.42	9.45262
39.1	2413.11	39.1	2417	39.1	-27418.1	25.4524	-10.8847	35.44	6.71731
39.12	2402.98	39.12	2433	39.12	-27391.9	25.4555	-10.8847	35.46	7.43962
39.14	2400.67	39.14	2352	39.14	-27470.6	25.4584	-10.8847	35.48	9.02686
39.16	2422.4	39.16	2472	39.16	-27372.4	25.4606	-10.8847	35.5	10.2601
39.18	2439.7	39.18	2406	39.18	-27455.7	25.4717	-10.8847	35.52	11.6024
39.2	2418.24	39.2	2427	39.2	-27413.2	25.4902	-10.8847	35.54	10.9741
39.22	2378.25	39.22	2409	39.22	-27391.2	25.4932	-10.8847	35.56	8.10095
39.24	2371.09	39.24	2328	39.24	-27465.1	25.4984	-10.8847	35.58	6.35984
39.26	2405.87	39.26	2419	39.26	-27408.8	25.5067	-10.8847	35.6	7.7291
39.28	2435.94	39.28	2445	39.28	-27412.9	25.5143	-10.8847	35.62	9.03902
39.3	2420.91	39.3	2439	39.3	-27403.9	25.5154	-10.8847	35.64	7.58634
39.32	2379.37	39.32	2355	39.32	-27446.3	25.5169	-10.8847	35.66	5.93437
39.34	2356.35	39.34	2346	39.34	-27432.3	25.52	-10.8847	35.68	7.43552
39.36	2362.95	39.36	2381	39.36	-27403.9	25.5204	-10.8847	35.7	12.3438
39.38	2375.41	39.38	2382	39.38	-27415.4	25.5216	-10.8847	35.72	17.5568
39.4	2376.33	39.4	2368	39.4	-27430.3	25.5229	-10.8847	35.74	21.1431
39.42	2370.91	39.42	2366	39.42	-27426.9	25.5231	-10.8847	35.76	26.2418
39.44	2366.1	39.44	2378	39.44	-27410.1	25.5251	-10.8847	35.78	31.6096
39.46	2360.21	39.46	2348	39.46	-27434.2	25.5279	-10.8847	35.8	31.2657
39.48	2356.79	39.48	2392	39.48	-27386.8	25.5281	-10.8847	35.82	28.7309
39.5	2366.9	39.5	2326	39.5	-27462.9	25.5302	-10.8847	35.84	28.8302
39.52	2391.86	39.52	2404	39.52	-27409.8	25.5331	-10.8847	35.86	29.7969
39.54	2414.22	39.54	2413	39.54	-27423.2	25.5354	-10.8847	35.88	28.4589
39.56	2414.49	39.56	2447	39.56	-27389.4	25.5363	-10.8847	35.9	22.5426
39.58	2396.71	39.58	2324	39.58	-27494.7	25.5546	-10.8847	35.92	18.0147
39.6	2385.09	39.6	2425	39.6	-27382	25.5578	-10.8847	35.94	17.9234
39.62	2393.24	39.62	2417	39.62	-27398.2	25.5779	-10.8847	35.96	18.8173
39.64	2412.87	39.64	2406	39.64	-27428.8	25.5789	-10.8847	35.98	16.3993
39.66	2428.54	39.66	2439	39.66	-27411.5	25.58	-10.8847	36	11.4743
39.68	2431.12	39.68	2422	39.68	-27431.1	25.5836	-10.8847	36.02	9.35341
39.7	2419.4	39.7	2439	39.7	-27402.4	25.5851	-10.8847	36.04	11.3477
39.72	2398.91	39.72	2383	39.72	-27437.9	25.5862	-10.8847	36.06	14.4204
39.74	2379.21	39.74	2333	39.74	-27468.2	25.5878	-10.8847	36.08	16.0413
39.76	2366.11	39.76	2393	39.76	-27395.1	25.5917	-10.8847	36.1	17.4036
39.78	2358.33	39.78	2292	39.78	-27488.3	25.5926	-10.8847	36.12	16.8065
39.8	2351.66	39.8	2410	39.8	-27363.6	25.5927	-10.8847	36.14	14.5767
39.82	2346.46	39.82	2367	39.82	-27401.4	25.5949	-10.8847	36.16	11.7544
39.84	2348.17	39.84	2391	39.84	-27379.1	25.5958	-10.8847	36.18	10.5842
39.86	2360.28	39.86	2375	39.86	-27407.2	25.5974	-10.8847	36.2	11.0792
39.88	2379.99	39.88	2392	39.88	-27410	25.5978	-10.8847	36.22	10.884
39.9	2400.52	39.9	2382	39.9	-27440.5	25.6001	-10.8847	36.24	9.80192
39.92	2414.26	39.92	2375	39.92	-27461.2	25.6142	-10.8847	36.26	8.85589
39.94	2412.94	39.94	2378	39.94	-27456.9	25.6193	-10.8847	36.28	8.63775
39.96	2386.94	39.96	2271	39.96	-27537.9	25.6374	-10.8847	36.3	9.07028
39.98	2325.45	39.98	2387	39.98	-27360.4	25.6427	-10.8847	36.32	9.88016
40	2216.8	40	2290	40	-27348.8	25.6444	-10.8847	36.34	11.7605
						25.6477	-10.8847	36.36	14.0407
						25.6484	-10.8847	36.38	14.3521
						25.6519	-10.8847	36.4	14.4978
						25.6548	-10.8847	36.42	14.2296
						25.6566	-10.8847	36.44	11.5458
						25.6575	-10.8847	36.46	10.4212
						25.6588	-10.8847	36.48	11.8848
						25.6606	-10.8847	36.5	16.1919
						25.6623	-10.8847	36.52	20.3158
						25.6644	-10.8847	36.54	19.9553
						25.6791	-10.8847	36.56	16.6854
						25.7023	-10.8847	36.58	16.6068
						25.7094	-10.8847	36.6	20.7318
						25.7127	-10.8847	36.62	24.5353
						25.7169	-10.8847	36.64	24.8362
						25.7198	-10.8847	36.66	23.3478
						25.7225	-10.8847	36.68	22.4881
						25.7238	-10.8847	36.7	22.9743
						25.7295	-10.8847	36.72	22.6261
						25.7375	-10.8847	36.74	21.9717
						25.7467	-10.8847	36.76	20.1728
						25.7601	-10.8847	36.78	19.6735
						25.7692	-10.8847	36.8	17.3952
						25.7762	-10.8847	36.82	13.9817
						25.7762	-10.8847	36.84	11.8428
						25.7819	-10.8847	36.86	12.2847
						25.7899	-10.8847	36.88	14.6711
						25.7959	-10.8847	36.9	16.0752
						25.7959	-10.8847	36.92	16.6275
						25.802	-10.8847	36.94	16.7219
						25.8027	-10.8847	36.96	16.6855
						25.8038	-10.8847	36.98	17.7953
						25.8077	-10.8847	37	18.4717
						25.8096	-10.8847	37.02	18.4987
						25.8119	-10.8847	37.04	17.7935
						25.8128	-10.8847	37.06	17.9495
						25.8141	-10.8847	37.08	17.9826
						25.8254	-10.8847	37.1	16.593
						25.8345	-10.8847	37.12	15.2439
						25.8415	-10.8847	37.14	13.9662
						25.8415	-10.8847	37.16	15.6014
						25.8472	-10.8847	37.18	16.4019
						25.8553	-10.8847	37.2	14.2032
						25.8613	-10.8847	37.22	11.4218
						25.8613	-10.8847	37.24	9.95568
						25.8674	-10.8847	37.26	10.3849
						25.8692	-10.8847	37.28	11.4035
						25.8704	-10.8847	37.3	11.91
						25.8731	-10.8847	37.32	13.1205
						25.8746	-10.8847	37.34	15.9595
						25.8751	-10.8847	37.36	16.7089
						25.8783	-10.8847	37.38	14.1655
						25.8795	-10.8847	37.4	10.5134
						25.8806	-10.8847	37.42	9.01923
						25.8848	-10.8847	37.44	10.2356
						25.9359	-10.8847	37.46	11.6381
						25.9402	-10.8847	37.48	12.3137
						25.9462	-10.8847	37.5	12.8753
						25.9505	-10.8847	37.52	14.0406
						25.9565	-10.8847	37.54	14.4162
						25.9565	-10.8847	37.56	12.9805
						25.9584	-10.8847	37.58	12.8887
						25.9607	-10.8847	37.6	14.715
						25.9676	-10.8847	37.62	15.6926
						25.9705	-10.8847	37.64	15.0644
						25.9717	-10.8847	37.66	13.9317
						25.9728	-10.8847	37.68	14.0264
						25.9744	-10.8847	37.7	15.2021
[truncated: 4,938 more rows]
[truncated: 4 more columns]

## Sheet: Figure 3
Fig. 3a PXRD patterns of DEG-HEP-COF recorded at different reaction time.											Fig. 3e The atomic coordinates of DEG-HEP-COF with different chain orientations.
0.5 d		1 d		2 d		3 d					Case 4					Case 3						Case 2
2 Theta (degree)	Intensity	2 Theta (degree)	Intensity	2 Theta (degree)	Intensity	2 Theta (degree)	Intensity				C1	0.3948	0.43226	0.25719		C1	0.38815	0.44654	0.46067			C1	0.38495	0.41863	0.26314
3	127	3	127	3	290	3	1014				H2	0.39585	0.45364	0.25118		H2	0.38479	0.46657	0.45284			H2	0.37085	0.43754	0.2569
3.02	129	3.02	129	3.02	283	3.02	1053				C3	0.36587	0.41347	0.24983		C3	0.36223	0.42438	0.45582			C3	0.36751	0.39269	0.25899
3.04	117	3.04	117	3.04	291	3.04	1232				H4	0.34421	0.42036	0.23829		H4	0.33847	0.42732	0.44436			H4	0.33973	0.39153	0.24967
3.06	103	3.06	103	3.06	290	3.06	1266				C5	0.86482	0.89581	0.04623		C5	0.87525	0.92047	0.23932			C5	0.87509	0.94293	0.0637
3.08	128	3.08	128	3.08	323	3.08	1217				H6	0.88438	0.89353	0.033		H6	0.87758	0.93121	0.22492			H6	0.8839	0.94759	0.04828
3.1	121	3.1	121	3.1	327	3.1	1375				C7	0.83592	0.8752	0.05078		C7	0.848	0.89808	0.24163			C7	0.83979	0.92718	0.06753
3.12	112	3.12	112	3.12	380	3.12	1477				H8	0.83288	0.85669	0.0412		H8	0.82894	0.89121	0.22903			H8	0.8209	0.91943	0.05512
3.14	115	3.14	115	3.14	403	3.14	1659				C9	0.6553	0.56127	0.24835		C9	0.62763	0.58134	0.42141			C9	0.54689	0.60324	0.21738
3.16	118	3.16	118	3.16	416	3.16	1727				H10	0.64872	0.54091	0.24141		H10	0.61882	0.5603	0.41633			H10	0.53779	0.58401	0.20953
3.18	130	3.18	130	3.18	422	3.18	1934				C11	0.67625	0.58163	0.23768		C11	0.64312	0.60062	0.40794			C11	0.55778	0.62688	0.20661
3.2	118	3.2	118	3.2	484	3.2	2136				H12	0.6863	0.57737	0.22238		H12	0.64672	0.59486	0.39222			H12	0.55738	0.6264	0.19027
3.22	107	3.22	107	3.22	543	3.22	2385				C13	0.11248	0.07781	0.06735		C13	0.12898	0.0956	0.27365			C13	0.18066	0.08041	0.06999
3.24	113	3.24	113	3.24	606	3.24	2523				H14	0.11181	0.07553	0.0511		H14	0.13104	0.0919	0.25756			H14	0.16861	0.08211	0.05478
3.26	114	3.26	114	3.26	557	3.26	2904				C15	0.1378	0.09801	0.07604		C15	0.15573	0.11455	0.28273			C15	0.21517	0.09597	0.07553
3.28	93	3.28	93	3.28	582	3.28	3095				H16	0.15693	0.11152	0.06649		H16	0.17872	0.12572	0.27364			H16	0.22996	0.10989	0.0646
3.3	127	3.3	127	3.3	613	3.3	3202				C17	0.64806	0.39851	0.27453		C17	0.64285	0.42332	0.4651			C17	0.64358	0.45156	0.24403
3.32	113	3.32	113	3.32	529	3.32	3233				H18	0.63234	0.39287	0.28845		H18	0.63408	0.42198	0.48085			H18	0.6467	0.4522	0.26028
3.34	118	3.34	118	3.34	570	3.34	3331				C19	0.67326	0.37906	0.26523		C19	0.66284	0.401	0.45613			C19	0.67107	0.43594	0.23277
3.36	119	3.36	119	3.36	463	3.36	3025				H20	0.67696	0.35822	0.2719		H20	0.66969	0.3822	0.46493			H20	0.69575	0.42437	0.24029
3.38	127	3.38	127	3.38	403	3.38	2792				C21	0.09544	0.91901	0.10048		C21	0.10127	0.92278	0.29016			C21	0.12599	0.92376	0.11085
3.4	97	3.4	97	3.4	337	3.4	2383				H22	0.0854	0.93732	0.10904		H22	0.07405	0.92898	0.29876			H22	0.12245	0.94319	0.11939
3.42	114	3.42	114	3.42	292	3.42	1898				C23	0.11976	0.89894	0.10955		C23	0.12703	0.9022	0.29743			C23	0.14448	0.9008	0.11964
3.44	120	3.44	120	3.44	230	3.44	1460				H24	0.12879	0.9017	0.12519		H24	0.11989	0.89219	0.31176			H24	0.15544	0.90232	0.13507
3.46	100	3.46	100	3.46	226	3.46	1056				C25	0.41675	0.59083	0.28655		C25	0.4072	0.61243	0.47313			C25	0.35228	0.58124	0.29496
3.48	100	3.48	100	3.48	188	3.48	800				H26	0.43249	0.59466	0.30075		H26	0.42601	0.61859	0.48599			H26	0.37438	0.58625	0.30682
3.5	110	3.5	110	3.5	172	3.5	646				C27	0.39052	0.61102	0.27882		C27	0.3812	0.63181	0.46432			C27	0.31747	0.59773	0.29251
3.52	91	3.52	91	3.52	161	3.52	546				H28	0.3859	0.63063	0.28706		H28	0.37977	0.65316	0.47035			H28	0.31256	0.61564	0.30248
3.54	96	3.54	96	3.54	172	3.54	567				C29	0.84948	0.05938	0.07911		C29	0.88309	0.07824	0.29708			C29	0.94424	0.10448	0.09882
3.56	109	3.56	109	3.56	163	3.56	464				H30	0.85184	0.03989	0.08769		H30	0.90577	0.06905	0.30724			H30	0.9596	0.09328	0.11097
3.58	101	3.58	101	3.58	166	3.58	548				C31	0.82399	0.08056	0.0858		C31	0.85272	0.09559	0.30453			C31	0.9204	0.12773	0.10299
3.6	79	3.6	79	3.6	169	3.6	576				H32	0.80631	0.07749	0.09958		H32	0.85178	0.10007	0.32057			H32	0.91718	0.13477	0.11848
3.62	92	3.62	92	3.62	201	3.62	596				C33	0.64956	0.59301	0.27625		C33	0.63295	0.61581	0.4477			C33	0.55861	0.62842	0.24811
3.64	83	3.64	83	3.64	183	3.64	579				H34	0.63903	0.59761	0.29142		H34	0.62866	0.62186	0.46331			H34	0.55902	0.62907	0.26444
3.66	125	3.66	125	3.66	177	3.66	643				C35	0.67107	0.61334	0.26557		C35	0.64897	0.63506	0.43418			C35	0.56953	0.65215	0.23729
3.68	90	3.68	90	3.68	184	3.68	699				H36	0.67713	0.63384	0.27245		H36	0.65724	0.6562	0.43931			H36	0.57854	0.67135	0.24523
3.7	102	3.7	102	3.7	180	3.7	677				C37	0.08903	0.06361	0.10003		C37	0.0973	0.08597	0.30554			C37	0.17718	0.06065	0.1031
3.72	92	3.72	92	3.72	174	3.72	751				H38	0.06981	0.05004	0.10945		H38	0.07441	0.07461	0.31452			H38	0.16204	0.04694	0.11403
3.74	84	3.74	84	3.74	178	3.74	661				C39	0.11396	0.08389	0.10863		C39	0.12399	0.10481	0.31458			C39	0.21152	0.07614	0.1086
3.76	88	3.76	88	3.76	171	3.76	686				H40	0.11454	0.08645	0.12487		H40	0.12226	0.10845	0.3307			H40	0.2234	0.07491	0.12387
3.78	105	3.78	105	3.78	159	3.78	592				C41	0.42156	0.39629	0.27886		C41	0.42323	0.41716	0.4845			C41	0.43836	0.39607	0.28224
3.8	88	3.8	88	3.8	153	3.8	522				H42	0.44272	0.38953	0.29065		H42	0.44666	0.41437	0.49611			H42	0.46572	0.39726	0.29183
3.82	87	3.82	87	3.82	127	3.82	466				C43	0.39336	0.37726	0.27105		C43	0.39817	0.39473	0.47916			C43	0.42172	0.37005	0.27751
3.84	94	3.84	94	3.84	100	3.84	376				H44	0.39292	0.35558	0.27648		H44	0.40234	0.37431	0.48637			H44	0.43643	0.35096	0.28309
3.86	104	3.86	104	3.86	117	3.86	327				C45	0.844	0.92205	0.07529		C45	0.89643	0.91559	0.27367			C45	0.88792	0.94676	0.09905
3.88	84	3.88	84	3.88	112	3.88	274				H46	0.8474	0.94028	0.08511		H46	0.91529	0.92259	0.2863			H46	0.90679	0.9545	0.11146
3.9	85	3.9	85	3.9	98	3.9	217				C47	0.8152	0.90147	0.07982		C47	0.8695	0.89322	0.27592			C47	0.85289	0.93089	0.10285
3.92	93	3.92	93	3.92	109	3.92	206				H48	0.79603	0.90372	0.0932		H48	0.8673	0.88261	0.2904			H48	0.84436	0.92619	0.11833
3.94	97	3.94	97	3.94	92	3.94	185				C49	0.40255	0.56115	0.25817		C49	0.38542	0.57763	0.44909			C49	0.33089	0.55253	0.26714
3.96	93	3.96	93	3.96	109	3.96	160				H50	0.40755	0.54165	0.24988		H50	0.38758	0.55644	0.44287			H50	0.33633	0.53493	0.25698
3.98	82	3.98	82	3.98	96	3.98	183				C51	0.37684	0.58141	0.2504		C51	0.35964	0.59699	0.44027			C51	0.29653	0.56916	0.26455
4	91	4	91	4	98	4	142				H52	0.36144	0.57792	0.23605		H52	0.34133	0.59109	0.42717			H52	0.27491	0.56475	0.25236
4.02	86	4.02	86	4.02	100	4.02	136				C53	0.86989	0.08816	0.05113		C53	0.85565	0.08411	0.26388			C53	0.92879	0.10954	0.06379
4.04	81	4.04	81	4.04	98	4.04	138				H54	0.88792	0.09122	0.03747		H54	0.85692	0.07969	0.24787			H54	0.93205	0.10236	0.04836
4.06	83	4.06	83	4.06	92	4.06	133				C55	0.84419	0.10932	0.05781		C55	0.82502	0.10138	0.27138			C55	0.90474	0.13277	0.068
4.08	93	4.08	93	4.08	81	4.08	126				H56	0.84221	0.12904	0.04946		H56	0.80228	0.1106	0.26125			H56	0.88916	0.14392	0.05588
4.1	85	4.1	85	4.1	97	4.1	142				C57	0.66327	0.43199	0.2485		C57	0.64493	0.44879	0.43398			C57	0.60815	0.46525	0.21391
4.12	64	4.12	64	4.12	84	4.12	138				H58	0.65886	0.4526	0.2416		H58	0.63727	0.46736	0.42512			H58	0.58328	0.47674	0.20652
4.14	71	4.14	71	4.14	90	4.14	135				C59	0.6884	0.41261	0.23928		C59	0.66482	0.42653	0.42505			C59	0.63531	0.44948	0.20272
4.16	82	4.16	82	4.16	81	4.16	130				H60	0.70392	0.41796	0.22524		H60	0.67303	0.42754	0.40921			H60	0.63199	0.44841	0.18648
4.18	56	4.18	56	4.18	84	4.18	153				C61	0.09602	0.89215	0.06998		C61	0.14482	0.92786	0.26115			C61	0.11597	0.8972	0.08057
4.2	59	4.2	59	4.2	97	4.2	139				H62	0.0869	0.88949	0.05436		H62	0.15176	0.93795	0.24685			H62	0.10495	0.89577	0.06516
4.22	87	4.22	87	4.22	93	4.22	130				C63	0.12024	0.872	0.07912		C63	0.17082	0.90724	0.2685			C63	0.13436	0.87415	0.08942
4.24	92	4.24	92	4.24	83	4.24	138				H64	0.12998	0.85348	0.07071		H64	0.19816	0.90112	0.25995			H64	0.1376	0.85458	0.08101
4.26	70	4.26	70	4.26	98	4.26	138				H65	0.53448	0.51875	0.28478		H65	0.52553	0.54179	0.47034			H65	0.48503	0.53595	0.26784
4.28	80	4.28	80	4.28	76	4.28	113				N66	0.53367	0.45053	0.27786		N66	0.52796	0.47359	0.47092			N66	0.50971	0.47076	0.26273
4.3	76	4.3	76	4.3	79	4.3	128				H67	0.53411	0.47056	0.2837		H67	0.52862	0.49463	0.47454			H67	0.50238	0.491	0.26686
4.32	79	4.32	79	4.32	93	4.32	134				N68	0.53377	0.53984	0.28127		N68	0.52245	0.56209	0.46521			N68	0.47274	0.55578	0.26633
4.34	73	4.34	73	4.34	94	4.34	112				H69	0.982	0.01286	0.05961		H69	0.99807	0.02892	0.26698			H69	1.03912	0.02996	0.07466
4.36	58	4.36	58	4.36	93	4.36	119				N70	0.98099	0.94495	0.06188		N70	1.00515	0.96372	0.25742			N70	1.01585	0.96426	0.07755
4.38	78	4.38	78	4.38	83	4.38	90				H71	0.9836	0.96619	0.05904		H71	1.00313	0.98492	0.26046			H71	1.02336	0.98517	0.07553
4.4	78	4.4	78	4.4	87	4.4	121				N72	0.98257	0.03425	0.06211		N72	0.99619	0.05028	0.26939			N72	1.04595	0.05112	0.07566
4.42	76	4.42	76	4.42	83	4.42	125				H73	0.29001	0.6851	0.15536		H73	0.34862	0.72449	0.35183			H73	0.25775	0.68566	0.18364
4.44	94	4.44	94	4.44	76	4.44	116				C74	0.23941	0.74732	0.15178		C74	0.27833	0.77203	0.33525			C74	0.19156	0.7344	0.16485
4.46	60	4.46	60	4.46	79	4.46	116				C75	0.26	0.72292	0.14556		C75	0.31593	0.75773	0.33731			C75	0.22662	0.71713	0.16645
4.48	70	4.48	70	4.48	87	4.48	125				C76	0.27376	0.7041	0.16005		C76	0.31874	0.73483	0.35022			C76	0.22997	0.69852	0.18246
4.5	101	4.5	101	4.5	90	4.5	119				H77	0.83087	0.24031	0.1386		H77	0.76089	0.24823	0.32108			H77	0.83156	0.29693	0.10951
4.52	75	4.52	75	4.52	79	4.52	131				C78	0.76518	0.28822	0.1594		C78	0.70288	0.28069	0.35627			C78	0.74674	0.32394	0.13211
4.54	52	4.54	52	4.54	77	4.54	123				C79	0.80197	0.27318	0.15598		C79	0.73579	0.27611	0.34302			C79	0.78764	0.32241	0.12517
4.56	64	4.56	64	4.56	82	4.56	127				C80	0.80284	0.25243	0.14126		C80	0.73457	0.25233	0.33094			C80	0.79935	0.29868	0.11438
4.58	73	4.58	73	4.58	87	4.58	114				N81	0.34863	0.33891	0.24505		N81	0.36487	0.34933	0.45487			N81	0.40071	0.32176	0.25285
4.6	73	4.6	73	4.6	82	4.6	121				C82	0.51145	0.40967	0.26483		C82	0.50525	0.42998	0.46388			C82	0.50449	0.42444	0.25658
4.62	64	4.62	64	4.62	80	4.62	129				H83	0.49146	0.393	0.25918		H83	0.4851	0.41194	0.46137			H83	0.49259	0.40306	0.25554
4.64	71	4.64	71	4.64	91	4.64	146				C84	0.49832	0.43538	0.27376		C84	0.49298	0.45703	0.47093			C84	0.48397	0.44795	0.2654
4.66	74	4.66	74	4.66	85	4.66	127				C85	0.45729	0.44403	0.27752		C85	0.45267	0.46537	0.47644			C85	0.44469	0.4482	0.27463
4.68	70	4.68	70	4.68	78	4.68	142				C86	0.44573	0.47127	0.28354		C86	0.44042	0.49324	0.48008			C86	0.42428	0.47257	0.28125
4.7	84	4.7	84	4.7	82	4.7	146				C87	0.40361	0.47965	0.28852		C87	0.39895	0.50161	0.48632			C87	0.3845	0.47273	0.29158
4.72	71	4.72	71	4.72	82	4.72	135				H88	0.37732	0.46573	0.29129		H88	0.37439	0.48774	0.49174			H88	0.36766	0.4545	0.29729
4.74	63	4.74	63	4.74	78	4.74	151				C89	0.42362	0.42388	0.2716		C89	0.42005	0.44296	0.47457			C89	0.42167	0.42067	0.27415
4.76	56	4.76	56	4.76	87	4.76	170				C90	0.3656	0.38543	0.25613		C90	0.36833	0.39777	0.46419			C90	0.38699	0.36795	0.26511
4.78	82	4.78	82	4.78	75	4.78	174				C91	0.33839	0.3651	0.24591		C91	0.3468	0.37348	0.45527			C91	0.37368	0.34113	0.25611
4.8	73	4.8	73	4.8	79	4.8	181				H92	0.31053	0.37387	0.2382		H92	0.31663	0.37771	0.44759			H92	0.3409	0.33976	0.25069
4.82	68	4.82	68	4.82	93	4.82	177				C93	0.32594	0.32013	0.23285		C93	0.34864	0.32758	0.44282			C93	0.39118	0.29906	0.24007
4.84	59	4.84	59	4.84	80	4.84	166				C94	0.32607	0.29162	0.238		C94	0.35438	0.29968	0.44878			C94	0.41072	0.27324	0.24316
4.86	69	4.86	69	4.86	70	4.86	141				H95	0.34081	0.285	0.25191		H95	0.36836	0.29524	0.4633			H95	0.42975	0.2702	0.25647
4.88	77	4.88	77	4.88	91	4.88	145				C96	0.30744	0.27192	0.2257		C96	0.3417	0.27779	0.43656			C96	0.40578	0.25158	0.22955
4.9	71	4.9	71	4.9	70	4.9	138				H97	0.30809	0.24968	0.22983		H97	0.34621	0.25605	0.44144			H97	0.42139	0.23156	0.23208
4.92	79	4.92	79	4.92	88	4.92	109				C98	0.28893	0.28005	0.20775		C98	0.3239	0.28319	0.41794			C98	0.38198	0.2553	0.21234
4.94	74	4.94	74	4.94	83	4.94	97				C99	0.28846	0.30853	0.20273		C99	0.31856	0.31106	0.41194			C99	0.36217	0.28098	0.2094
4.96	67	4.96	67	4.96	76	4.96	107				H100	0.27345	0.31538	0.18894		H100	0.30425	0.31569	0.3975			H100	0.34281	0.2841	0.19619
4.98	80	4.98	80	4.98	74	4.98	105				C101	0.30693	0.32836	0.21499		C101	0.331	0.33303	0.42409			C101	0.36686	0.30269	0.22293
5	59	5	59	5	62	5	91				H102	0.30728	0.35037	0.21026		H102	0.32759	0.35461	0.41873			H102	0.35224	0.3229	0.21982
5.02	59	5.02	59	5.02	83	5.02	108				N103	0.78555	0.82966	0.06654		N103	0.79002	0.85115	0.25078			N103	0.76787	0.89289	0.07855
5.04	52	5.04	52	5.04	84	5.04	110				C104	0.95479	0.90176	0.0672		C104	0.98795	0.91856	0.25172			C104	0.97959	0.92428	0.08206
5.06	67	5.06	67	5.06	79	5.06	122				H105	0.93324	0.88419	0.0685		H105	0.96998	0.89982	0.24815			H105	0.95394	0.90944	0.08316
5.08	60	5.08	60	5.08	88	5.08	114				C106	0.94475	0.92972	0.06116		C106	0.97185	0.94632	0.25383			C106	0.97619	0.95371	0.07804
5.1	68	5.1	68	5.1	85	5.1	120				C107	0.90505	0.93993	0.05636		C107	0.9298	0.95383	0.25416			C107	0.93939	0.96908	0.07602
5.12	61	5.12	61	5.12	79	5.12	112				C108	0.89443	0.96811	0.05279		C108	0.91391	0.98091	0.25726			C108	0.93641	0.99837	0.07387
5.14	67	5.14	67	5.14	68	5.14	119				C109	0.85273	-0.02266	0.04779		C109	0.86996	-0.01306	0.25966			C109	0.89728	0.01352	0.07355
5.16	53	5.16	53	5.16	72	5.16	129				H110	0.82641	0.96393	0.04401		H110	0.84446	0.97199	0.25837			H110	0.86636	1.00427	0.07354
5.18	58	5.18	58	5.18	86	5.18	118				C111	0.87014	0.91904	0.05878		C111	0.89969	0.92945	0.25531			C111	0.89976	0.95264	0.0794
5.2	65	5.2	65	5.2	103	5.2	114				C112	0.81158	0.87729	0.06802		C112	0.8448	0.88415	0.25998			C112	0.82842	0.92065	0.08717
5.22	60	5.22	60	5.22	74	5.22	133				C113	0.78656	0.85374	0.07551		C113	0.8166	0.86049	0.26365			C113	0.79315	0.90232	0.09198
5.24	76	5.24	76	5.24	81	5.24	149				H114	0.77199	0.85703	0.09051		H114	0.81957	0.85068	0.27879			H114	0.79053	0.89598	0.10806
5.26	63	5.26	63	5.26	68	5.26	143				C115	0.76726	0.80699	0.07715		C115	0.76464	0.82875	0.25781			C115	0.73677	0.87392	0.08514
5.28	62	5.28	62	5.28	99	5.28	156				C116	0.73082	0.80923	0.08833		C116	0.74429	0.83101	0.27618			C116	0.71418	0.87821	0.10272
5.3	61	5.3	61	5.3	78	5.3	167				H117	0.71202	0.82824	0.08759		H117	0.74486	0.85082	0.28446			H117	0.71757	0.89775	0.11119
5.32	64	5.32	64	5.32	71	5.32	119				C118	0.71887	0.78745	0.10081		C118	0.72429	0.80787	0.28416			C118	0.68792	0.85736	0.10971
5.34	75	5.34	75	5.34	81	5.34	136				H119	0.69131	0.7899	0.11012		H119	0.71014	0.80946	0.29894			H119	0.67193	0.86055	0.12393
5.36	55	5.36	55	5.36	78	5.36	141				C120	0.74294	0.76324	0.10252		C120	0.72405	0.78213	0.27409			C120	0.68341	0.83191	0.09944
5.38	60	5.38	60	5.38	81	5.38	129				C121	0.77689	0.76006	0.08975		C121	0.74054	0.78095	0.25482			C121	0.70295	0.829	0.08091
5.4	64	5.4	64	5.4	90	5.4	141				H122	0.7948	0.74064	0.08997		H122	0.73862	0.76146	0.24621			H122	0.69819	0.80997	0.07203
5.42	49	5.42	49	5.42	67	5.42	136				C123	0.78864	0.78152	0.07701		C123	0.76042	0.80414	0.24662			C123	0.72899	0.84986	0.07371
5.44	61	5.44	61	5.44	65	5.44	133				H124	0.8162	0.77936	0.0677		H124	0.77497	0.80266	0.23193			H124	0.74541	0.84689	0.05961
5.46	66	5.46	66	5.46	76	5.46	130				C125	0.7678	0.24616	0.12983		C125	0.70212	0.23279	0.33141			C125	0.77217	0.27654	0.1104
5.48	62	5.48	62	5.48	62	5.48	127				C126	0.73114	0.26127	0.13288		C126	0.6689	0.23809	0.34445			C126	0.73091	0.2788	0.11696
5.5	56	5.5	56	5.5	65	5.5	130				C127	0.73088	0.28205	0.14756		C127	0.66985	0.26179	0.35675			C127	0.7186	0.30243	0.12771
5.52	73	5.52	73	5.52	61	5.52	125				H128	0.21759	0.77114	0.17706		H128	0.21465	0.77268	0.34408			H128	0.13353	0.74517	0.17825
5.54	59	5.54	59	5.54	82	5.54	117				C129	0.26842	0.70877	0.18043		C129	0.28475	0.7257	0.36136			C129	0.19882	0.69602	0.19672
5.56	63	5.56	63	5.56	68	5.56	148				C130	0.24755	0.73328	0.18641		C130	0.24647	0.73915	0.3589			C130	0.16319	0.7126	0.1951
5.58	64	5.58	64	5.58	65	5.58	103				C131	0.23385	0.75233	0.17209		C131	0.24435	0.76212	0.34606			C131	0.16051	0.73144	0.17923
5.6	74	5.6	74	5.6	62	5.6	119				N132	0.70007	0.626	0.21378		N132	0.65635	0.64295	0.38019			N132	0.5798	0.67526	0.18536
5.62	63	5.62	63	5.62	69	5.62	112				C133	0.55305	0.58292	0.27097		C133	0.5357	0.60339	0.4501			C133	0.46449	0.60083	0.25706
5.64	68	5.64	68	5.64	66	5.64	99				H134	0.57178	0.6007	0.26606		H134	0.55166	0.62047	0.44249			H134	0.47039	0.62161	0.25085
5.66	51	5.66	51	5.66	63	5.66	108				C135	0.56795	0.55573	0.27638		C135	0.55373	0.5776	0.4566			C135	0.49288	0.57793	0.25729
5.68	69	5.68	69	5.68	63	5.68	107				C136	0.60933	0.54653	0.27612		C136	0.59511	0.56929	0.45389			C136	0.53305	0.5776	0.24923
5.7	68	5.7	68	5.7	68	5.7	113				C137	0.62236	0.51867	0.27927		C137	0.61122	0.54261	0.45825			C137	0.55873	0.5539	0.24822
5.72	75	5.72	75	5.72	67	5.72	91				C138	0.66552	0.51007	0.28033		C138	0.65468	0.535	0.45597			C138	0.60071	0.55411	0.24015
5.74	61	5.74	61	5.74	61	5.74	105				H139	0.69236	0.52395	0.28145		H139	0.68028	0.54943	0.45299			H139	0.61854	0.57254	0.23559
5.76	56	5.76	56	5.76	65	5.76	88				C140	0.63995	0.56714	0.26747		C140	0.62068	0.5891	0.44129			C140	0.54692	0.60374	0.23828
5.78	60	5.78	60	5.78	67	5.78	99				C141	0.68298	0.60838	0.2458		C141	0.65253	0.6281	0.41396			C141	0.56906	0.65178	0.21639
5.8	67	5.8	67	5.8	62	5.8	102				C142	0.69809	0.63111	0.2327		C142	0.66262	0.64931	0.3987			C142	0.57994	0.67685	0.20463
5.82	65	5.82	65	5.82	63	5.82	94				H143	0.70504	0.65211	0.23953		H143	0.67276	0.67063	0.40386			H143	0.58729	0.69665	0.213
5.84	70	5.84	70	5.84	68	5.84	89				C144	0.70776	0.6473	0.19963		C144	0.66375	0.66245	0.36478			C144	0.59145	0.69846	0.17351
5.86	49	5.86	49	5.86	71	5.86	86				C145	0.73163	0.64052	0.1829		C145	0.63582	0.66291	0.34881			C145	0.57001	0.7027	0.1556
5.88	55	5.88	55	5.88	53	5.88	82				H146	0.74717	0.62021	0.18224		H146	0.60842	0.64937	0.3493			H146	0.54373	0.68908	0.15193
5.9	60	5.9	60	5.9	74	5.9	88				C147	0.73599	0.65955	0.16743		C147	0.64219	0.68076	0.33281			C147	0.58149	0.72423	0.14283
5.92	57	5.92	57	5.92	60	5.92	97				H148	0.75476	0.65405	0.15443		H148	0.6199	0.68083	0.32058			H148	0.56455	0.72739	0.12889
5.94	52	5.94	52	5.94	76	5.94	98				C149	0.71555	0.68533	0.16795		C149	0.67727	0.69806	0.33206			C149	0.61509	0.74166	0.14744
5.96	66	5.96	66	5.96	71	5.96	124				C150	0.69186	0.69208	0.18468		C150	0.70539	0.69717	0.34793			C150	0.63711	0.7369	0.16506
5.98	53	5.98	53	5.98	58	5.98	119				H151	0.67606	0.71231	0.1854		H151	0.7329	0.71066	0.34774			H151	0.66382	0.75018	0.16868
6	50	6	50	6	67	6	103				C152	0.68793	0.67336	0.20041		C152	0.6989	0.67973	0.36416			C152	0.62552	0.71564	0.17806
6.02	57	6.02	57	6.02	68	6.02	111				H153	0.66823	0.67874	0.21311		H153	0.72174	0.67914	0.37619			H153	0.64369	0.71201	0.19158
6.04	59	6.04	59	6.04	66	6.04	101				N154	0.15828	0.12804	0.12532		N154	0.18015	0.14119	0.33263			N154	0.27614	0.1107	0.12035
6.06	60	6.06	60	6.06	62	6.06	124				C155	0.00337	0.07774	0.07076		C155	0.01294	0.09495	0.27699			C155	0.08065	0.09183	0.07963
6.08	71	6.08	71	6.08	66	6.08	95				H156	0.02286	0.09538	0.07523		H156	0.03101	0.11377	0.28025			H156	0.10569	0.10699	0.08152
6.1	78	6.1	78	6.1	67	6.1	113				C157	0.01686	0.04951	0.06776		C157	0.02932	0.06749	0.27373			C157	0.08515	0.06204	0.07788
6.12	59	6.12	59	6.12	64	6.12	122				C158	0.05721	0.03936	0.07081		C158	0.07082	0.05929	0.27601			C158	0.12203	0.04653	0.07897
6.14	59	6.14	59	6.14	72	6.14	141				C159	0.06997	0.01125	0.06973		C159	0.08651	0.03204	0.27345			C159	0.12493	0.01706	0.07856
6.16	69	6.16	69	6.16	70	6.16	126				C160	0.11231	0.00211	0.07328		C160	0.1288	0.02397	0.27841			C160	0.16394	0.00181	0.07957
6.18	51	6.18	51	6.18	59	6.18	147				H161	0.13932	0.01565	0.07524		H161	0.15348	0.03783	0.28361			H161	0.19496	0.01088	0.07903
6.2	66	6.2	66	6.2	84	6.2	115				C162	0.08752	0.06063	0.07926		C162	0.09964	0.081	0.28497			C162	0.16096	0.06283	0.08378
6.22	64	6.22	64	6.22	65	6.22	135				C163	0.13839	0.10164	0.09677		C163	0.15381	0.11928	0.30333			C163	0.23079	0.09433	0.09498
6.24	60	6.24	60	6.24	66	6.24	125				C164	0.163	0.12401	0.10638		C164	0.18253	0.1387	0.31344			C164	0.26467	0.11264	0.10192
6.26	72	6.26	72	6.26	72	6.26	131				H165	0.18468	0.13659	0.09681		H165	0.20597	0.15004	0.30403			H165	0.27822	0.12808	0.09106
6.28	71	6.28	71	6.28	66	6.28	129				C166	0.17884	0.14997	0.13546		C166	0.20604	0.15993	0.34321			C166	0.3028	0.13026	0.12946
6.3	50	6.3	50	6.3	55	6.3	99				C167	0.18345	0.17709	0.12759		C167	0.21469	0.18733	0.3367			C167	0.29972	0.15922	0.12587
6.32	54	6.32	54	6.32	69	6.32	117				H168	0.17231	0.18199	0.11257		H168	0.20257	0.1949	0.32244			H168	0.27932	0.16711	0.11413
6.34	73	6.34	73	6.34	53	6.34	111				C169	0.20093	0.19821	0.13912		C169	0.23721	0.20545	0.34877			C169	0.32014	0.17812	0.13815
6.36	60	6.36	60	6.36	71	6.36	108				H170	0.20381	0.21939	0.13288		H170	0.24295	0.22701	0.34367			H170	0.31585	0.20066	0.13576
6.38	57	6.38	57	6.38	69	6.38	114				C171	0.21385	0.19297	0.15868		C171	0.25155	0.19683	0.36747			C171	0.34403	0.16877	0.15421
6.4	65	6.4	65	6.4	57	6.4	124				C172	0.20911	0.16583	0.16646		C172	0.2433	0.16933	0.37377			C172	0.34904	0.13984	0.15699
6.42	53	6.42	53	6.42	65	6.42	131				H173	0.21943	0.16116	0.18165		H173	0.25465	0.162	0.38826			H173	0.36847	0.13209	0.16914
6.44	72	6.44	72	6.44	73	6.44	114				C174	0.19154	0.14469	0.15509		C174	0.22045	0.15121	0.36192			C174	0.32845	0.12082	0.14491
6.46	59	6.46	59	6.46	71	6.46	110				H175	0.18805	0.12353	0.16126		H175	0.21392	0.1298	0.367			H175	0.33157	0.09826	0.14753
6.48	50	6.48	50	6.48	64	6.48	120				H176	0.67032	0.73624	0.11196		H176	0.64764	0.77187	0.28781			H176	0.60761	0.83083	0.11778
6.5	66	6.5	66	6.5	76	6.5	130				C177	0.73463	0.74241	0.11874		C177	0.70973	0.75682	0.28574			C177	0.66196	0.8078	0.1095
6.52	56	6.52	56	6.52	66	6.52	122				C178	0.69558	0.73092	0.12214		C178	0.6692	0.75583	0.29291			C178	0.62429	0.81099	0.11929
6.54	55	6.54	55	6.54	64	6.54	124				C179	0.68791	0.71226	0.13783		C179	0.65699	0.73594	0.30708			C179	0.6073	0.78977	0.13122
6.56	59	6.56	59	6.56	60	6.56	146				H180	0.22459	0.24816	0.2166		H180	0.26204	0.24906	0.4265			H180	0.34344	0.20649	0.21842
6.58	62	6.58	62	6.58	64	6.58	124				C181	0.26984	0.25824	0.19432		C181	0.30868	0.25962	0.40485			C181	0.37656	0.23216	0.19726
6.6	51	6.6	51	6.6	59	6.6	121				C182	0.23607	0.24306	0.20171		C182	0.27469	0.24412	0.41177			C182	0.35451	0.20817	0.20304
6.62	60	6.62	60	6.62	59	6.62	119				C183	0.21723	0.2221	0.19023		C183	0.25666	0.2234	0.39983			C183	0.34579	0.18707	0.18921
6.64	64	6.64	64	6.64	44	6.64	91				N184	0.72931	0.37091	0.21811		N184	0.68994	0.37772	0.40584			N184	0.68279	0.41099	0.18152
6.66	66	6.66	66	6.66	58	6.66	99				C185	0.55366	0.40991	0.26395		C185	0.54668	0.43085	0.46006			C185	0.54148	0.43351	0.24912
6.68	57	6.68	57	6.68	77	6.68	103				H186	0.57272	0.39346	0.25753		H186	0.56481	0.41363	0.45408			H186	0.56398	0.42059	0.24135
6.7	64	6.7	64	6.7	64	6.7	80				C187	0.56819	0.43584	0.27218		C187	0.56149	0.45852	0.46443			C187	0.54501	0.46304	0.25273
6.72	70	6.72	70	6.72	67	6.72	79				C188	0.60974	0.44508	0.27366		C188	0.60232	0.46858	0.4617			C188	0.57771	0.48058	0.24641
6.74	55	6.74	55	6.74	71	6.74	79				C189	0.62257	0.47259	0.27841		C189	0.61465	0.49693	0.4621			C189	0.57896	0.51005	0.24721
6.76	53	6.76	53	6.76	46	6.76	69				C190	0.66565	0.48169	0.27998		C190	0.65686	0.50693	0.45852			C190	0.61321	0.52711	0.23959
6.78	54	6.78	54	6.78	55	6.78	77				H191	0.69269	0.46819	0.2808		H191	0.68465	0.49407	0.45798			H191	0.64302	0.51944	0.23439
6.8	64	6.8	64	6.8	42	6.8	70				C192	0.64167	0.42494	0.26596		C192	0.63202	0.44695	0.45391			C192	0.61129	0.46585	0.23474
6.82	56	6.82	56	6.82	60	6.82	77				C193	0.69284	0.38551	0.24713		C193	0.67246	0.40179	0.43575			C193	0.66665	0.43408	0.21202
6.84	48	6.84	48	6.84	46	6.84	70				C194	0.71348	0.36382	0.23514		C194	0.68519	0.37637	0.42499			C194	0.69203	0.4148	0.2001
6.86	56	6.86	56	6.86	50	6.86	85				H195	0.71118	0.34156	0.24052		H195	0.68641	0.35629	0.43372			H195	0.71765	0.40343	0.20788
6.88	56	6.88	56	6.88	44	6.88	79				C196	0.74287	0.35029	0.2045		C196	0.69588	0.35324	0.39437			C196	0.70203	0.38998	0.17009
6.9	50	6.9	50	6.9	54	6.9	74				C197	0.76262	0.32519	0.20964		C197	0.71694	0.32927	0.40088			C197	0.70802	0.3628	0.17758
6.92	66	6.92	66	6.92	57	6.92	85				H198	0.77087	0.32076	0.22517		H198	0.73164	0.32871	0.41559			H198	0.70006	0.35774	0.19305
6.94	39	6.94	39	6.94	60	6.94	71				C199	0.77176	0.30565	0.19498		C199	0.71961	0.30603	0.3885			C199	0.72265	0.34189	0.16514
6.96	61	6.96	61	6.96	48	6.96	70				H200	0.78623	0.28584	0.19929		H200	0.73569	0.28725	0.39372			H200	0.72702	0.32068	0.17105
6.98	50	6.98	50	6.98	61	6.98	62				C201	0.76119	0.31047	0.17501		C201	0.7017	0.30623	0.36953			C201	0.73189	0.34753	0.14516
7	55	7	55	7	57	7	80				C202	0.74362	0.33629	0.16987		C202	0.68181	0.33045	0.36286			C202	0.72578	0.37463	0.13773
7.02	46	7.02	46	7.02	64	7.02	76				H203	0.7365	0.341	0.15426		H203	0.66808	0.33088	0.34794			H203	0.73217	0.37922	0.12202
7.04	64	7.04	64	7.04	45	7.04	71				C204	0.73522	0.35611	0.18434		C204	0.67929	0.35379	0.37506			C204	0.71058	0.39557	0.14998
7.06	48	7.06	48	7.06	57	7.06	89				H205	0.72078	0.37601	0.18025		H205	0.66316	0.37259	0.36994			H205	0.70556	0.41669	0.14406
7.08	45	7.08	45	7.08	40	7.08	71				N206	0.16286	0.82903	0.10161		N206	0.22215	0.86317	0.28795			N206	0.16155	0.82581	0.11191
7.1	44	7.1	44	7.1	54	7.1	82				C207	0.99602	0.90096	0.07156		C207	1.02961	0.9197	0.25504			C207	1.02044	0.91815	0.08449
7.12	39	7.12	39	7.12	62	7.12	82				H208	0.01279	0.88268	0.07689		H208	0.05081	0.90207	0.25455			H208	0.03293	0.89755	0.08799
7.14	52	7.14	52	7.14	75	7.14	74				C209	0.01302	0.92838	0.06834		C209	0.04073	0.94825	0.25918			C209	0.0439	0.94347	0.08173
7.16	55	7.16	55	7.16	69	7.16	80				C210	0.05408	0.93728	0.07187		C210	0.07987	0.95824	0.26524			C210	0.08705	0.94693	0.08341
7.18	51	7.18	51	7.18	52	7.18	85				C211	0.06866	0.96514	0.07032		C211	0.09059	0.98646	0.26885			C211	0.10913	0.97226	0.08079
7.2	67	7.2	67	7.2	46	7.2	87				C212	0.11156	0.97375	0.07357		C212	0.13119	0.99591	0.27575			C212	0.15422	0.97428	0.08107
7.22	59	7.22	59	7.22	58	7.22	72				H213	0.13797	0.95995	0.07567		H213	0.15823	0.98286	0.27828			H213	0.17586	0.95685	0.0819
7.24	44	7.24	44	7.24	46	7.24	80				C214	0.08285	0.91575	0.08062		C214	0.10978	0.93585	0.27189			C214	0.11066	0.92209	0.09134
7.26	37	7.26	37	7.26	60	7.26	69				C215	0.13209	0.87492	0.09912		C215	0.16223	0.89409	0.28675			C215	0.14808	0.87541	0.10923
7.28	47	7.28	47	7.28	57	7.28	74				C216	0.15558	0.85314	0.1097		C216	0.18783	0.87203	0.29554			C216	0.16296	0.85053	0.11991
7.3	43	7.3	43	7.3	60	7.3	73				H217	0.16497	0.85826	0.1254		H217	0.17513	0.86276	0.30968			H217	0.17254	0.85391	0.13582
7.32	36	7.32	36	7.32	54	7.32	74				C218	0.18379	0.80882	0.11345		C218	0.24201	0.84186	0.29924			C218	0.17212	0.80262	0.12411
7.34	45	7.34	45	7.34	58	7.34	81				C219	0.16636	0.78198	0.11509		C219	0.25397	0.81692	0.28995			C219	0.1451	0.77955	0.12417
7.36	46	7.36	46	7.36	53	7.36	80				H220	0.13723	0.77719	0.10749		H220	0.24977	0.81442	0.27385			H220	0.11761	0.77981	0.11467
7.38	41	7.38	41	7.38	46	7.38	86				C221	0.18478	0.76205	0.12718		C221	0.26802	0.79465	0.30139			C221	0.15189	0.7573	0.13703
7.4	50	7.4	50	7.4	63	7.4	79				H222	0.17027	0.74135	0.12892		H222	0.27547	0.77468	0.29421			H222	0.12989	0.73974	0.13742
7.42	50	7.42	50	7.42	47	7.42	101				C223	0.22149	0.76822	0.13732		C223	0.27103	0.79716	0.32212			C223	0.18646	0.75716	0.14955
7.44	53	7.44	53	7.44	59	7.44	86				C224	0.23981	0.79461	0.13485		C224	0.26271	0.82304	0.33105			C224	0.21473	0.77948	0.14853
7.46	47	7.46	47	7.46	48	7.46	98				H225	0.26893	0.7995	0.14245		H225	0.26637	0.82552	0.34719			H225	0.24223	0.77941	0.15804
7.48	46	7.48	46	7.48	57	7.48	93				C226	0.2212	0.81485	0.12304		C226	0.2486	0.84533	0.31977			C226	0.20777	0.80207	0.13596
7.5	48	7.5	48	7.5	54	7.5	95				H227	0.23602	0.83542	0.12122		H227	0.2419	0.8654	0.327			H227	0.23016	0.81939	0.13544
7.52	49	7.52	49	7.52	54	7.52	89				H228	0.2784	0.22649	0.14903		H228	0.32087	0.22777	0.35977			H228	0.39272	0.21541	0.14848
7.54	53	7.54	53	7.54	53	7.54	77				C229	0.23265	0.21588	0.17102		C229	0.27312	0.21748	0.38084			C229	0.35919	0.18963	0.16928
7.56	36	7.56	36	7.56	58	7.56	91				C230	0.26613	0.23142	0.16386		C230	0.30777	0.23252	0.37447			C230	0.3821	0.2133	0.16394
7.58	49	7.58	49	7.58	53	7.58	64				C231	0.28523	0.25252	0.17507		C231	0.326	0.25359	0.38609			C231	0.39146	0.23458	0.17758
7.6	50	7.6	50	7.6	46	7.6	70				H232	0.78472	0.71125	0.15803		H232	0.74851	0.70204	0.31201			H232	0.68312	0.74101	0.12561
7.62	43	7.62	43	7.62	41	7.62	72				C233	0.7206	0.70545	0.1508		C233	0.68626	0.71706	0.31478			C233	0.62931	0.76466	0.13357
7.64	50	7.64	50	7.64	47	7.64	69				C234	0.75999	0.71681	0.14768		C234	0.72593	0.71729	0.30661			C234	0.66675	0.76081	0.12358
7.66	59	7.66	59	7.66	56	7.66	75				C235	0.76726	0.73506	0.13176		C235	0.73837	0.73657	0.29213			C235	0.68297	0.78202	0.11149
7.68	49	7.68	49	7.68	44	7.68	57				N236	0.33671	0.62578	0.23206		N236	0.3229	0.64016	0.41796			N236	0.24622	0.61232	0.25208
7.7	47	7.7	47	7.7	45	7.7	72				C237	0.51097	0.58263	0.27253		C237	0.49461	0.60262	0.45462			C237	0.42841	0.59195	0.2656
7.72	39	7.72	39	7.72	51	7.72	69				H238	0.49067	0.6001	0.26906		H238	0.47247	0.619	0.45115			H238	0.40065	0.60453	0.26727
7.74	45	7.74	45	7.74	52	7.74	65				C239	0.49827	0.55522	0.2789		C239	0.48567	0.57632	0.46408			C239	0.43309	0.56318	0.27144
7.76	54	7.76	54	7.76	47	7.76	79				C240	0.45738	0.54544	0.28157		C240	0.44648	0.56643	0.47027			C240	0.40244	0.54572	0.28002
7.78	44	7.78	44	7.78	52	7.78	59				C241	0.44574	0.51732	0.28519		C241	0.43755	0.53908	0.47706			C241	0.40545	0.51668	0.28364
7.8	55	7.8	55	7.8	55	7.8	72				C242	0.40358	0.50802	0.28935		C242	0.39712	0.52979	0.48431			C242	0.37285	0.49986	0.29297
7.82	49	7.82	49	7.82	61	7.82	89				H243	0.37733	0.52143	0.29278		H243	0.37081	0.54324	0.48767			H243	0.34475	0.50778	0.29991
7.84	47	7.84	47	7.84	55	7.84	75				C244	0.42406	0.566	0.27601		C244	0.41123	0.58556	0.46496			C244	0.36054	0.55941	0.28161
7.86	52	7.86	52	7.86	59	7.86	71				C245	0.37136	0.60704	0.26029		C245	0.35871	0.62481	0.44713			C245	0.29045	0.59294	0.27651
7.88	62	7.88	62	7.88	44	7.88	84				C246	0.34833	0.62967	0.25031		C246	0.33934	0.64673	0.43497			C246	0.26124	0.61465	0.26989
7.9	63	7.9	63	7.9	49	7.9	83				H247	0.34308	0.64963	0.2588		H247	0.34345	0.66893	0.44018			H247	0.25652	0.63343	0.27972
7.92	46	7.92	46	7.92	48	7.92	78				C248	0.31858	0.6475	0.22078		C248	0.31022	0.66154	0.40475			C248	0.22853	0.63472	0.24156
7.94	42	7.94	42	7.94	45	7.94	90				C249	0.33456	0.67492	0.2205		C249	0.29485	0.68766	0.41081			C249	0.2458	0.66184	0.24232
7.96	50	7.96	50	7.96	47	7.96	89				H250	0.36081	0.68068	0.22999		H250	0.2899	0.69233	0.42661			H250	0.26988	0.66693	0.25324
7.98	48	7.98	48	7.98	62	7.98	98				C251	0.31819	0.69468	0.20757		C251	0.28579	0.7079	0.39668			C251	0.23456	0.6818	0.22835
8	43	8	43	8	49	8	88				H252	0.33106	0.71599	0.20731		H252	0.27507	0.72851	0.40164			H252	0.24927	0.70257	0.22865
8.02	46	8.02	46	8.02	40	8.02	84				C253	0.28558	0.6876	0.19482		C253	0.29124	0.70264	0.3763			C253	0.20578	0.67542	0.21345
8.04	42	8.04	42	8.04	59	8.04	71				C254	0.27005	0.66013	0.19498		C254	0.30509	0.67621	0.3703			C254	0.18718	0.64882	0.21328
8.06	32	8.06	32	8.06	46	8.06	87				H255	0.24474	0.65428	0.18494		H255	0.30903	0.67163	0.35441			H255	0.16474	0.64348	0.20163
8.08	36	8.08	36	8.08	45	8.08	63				C256	0.28651	0.64021	0.2077		C256	0.31404	0.65579	0.38432			C256	0.19854	0.62862	0.22704
8.1	58	8.1	58	8.1	51	8.1	81				H257	0.27417	0.61877	0.20778		H257	0.32556	0.63532	0.37957			H257	0.18476	0.6076	0.22641
8.12	51	8.12	51	8.12	47	8.12	86				N258	0.802	0.1549	0.07745		N258	0.76459	0.13886	0.28986			N258	0.85388	0.18023	0.07956
8.14	47	8.14	47	8.14	43	8.14	82				C259	0.96175	0.07861	0.06742		C259	0.97087	0.09337	0.27534			C259	1.0395	0.09794	0.07868
8.16	39	8.16	39	8.16	56	8.16	70				H260	0.9424	0.09712	0.06884		H260	0.94945	0.11076	0.27695			H260	1.02599	0.1188	0.07953
8.18	49	8.18	49	8.18	46	8.18	72				C261	0.94811	0.05101	0.062		C261	0.95979	0.06489	0.27092			C261	1.01702	0.07214	0.07641
8.2	49	8.2	49	8.2	60	8.2	76				C262	0.90724	0.04203	0.05804		C262	0.91945	0.05366	0.26943			C262	0.97377	0.06886	0.07551
8.22	45	8.22	45	8.22	43	8.22	73				C263	0.89512	0.0142	0.05381		C263	0.90915	0.02583	0.26433			C263	0.95189	0.04334	0.07381
8.24	43	8.24	43	8.24	41	8.24	89				C264	0.85311	0.0057	0.04854		C264	0.86704	0.01452	0.26409			C264	0.90676	0.04116	0.07361
8.26	63	8.26	63	8.26	50	8.26	77				H265	0.82724	0.01962	0.04548		H265	0.8387	0.02601	0.26708			H265	0.88488	0.05848	0.07363
8.28	41	8.28	41	8.28	48	8.28	79				C266	0.87412	0.06336	0.06214		C266	0.88522	0.07251	0.27662			C266	0.94859	0.09504	0.07917
8.3	42	8.3	42	8.3	50	8.3	67				C267	0.82213	0.10628	0.0757		C267	0.82334	0.10756	0.2918			C267	0.90006	0.14213	0.08768
8.32	46	8.32	46	8.32	52	8.32	69				C268	0.80177	0.13011	0.08541		C268	0.79387	0.12758	0.30025			C268	0.87462	0.16651	0.09283
8.34	40	8.34	40	8.34	47	8.34	67				H269	0.78983	0.12603	0.10086		H269	0.79978	0.13375	0.31616			H269	0.87475	0.17275	0.10897
8.36	36	8.36	36	8.36	48	8.36	61				C270	0.78852	0.1777	0.08934		C270	0.74154	0.16011	0.2996			C270	0.83027	0.2033	0.08638
8.38	55	8.38	55	8.38	40	8.38	69				C271	0.81019	0.20305	0.08716		C271	0.73517	0.18527	0.28929			C271	0.83373	0.22899	0.07637
8.4	37	8.4	37	8.4	39	8.4	73				H272	0.83473	0.20469	0.07598		H272	0.74527	0.18719	0.27377			H272	0.85392	0.23079	0.06334
8.42	44	8.42	44	8.42	43	8.42	63				C273	0.80238	0.22532	0.09984		C273	0.71954	0.20834	0.29927			C273	0.81369	0.25242	0.08372
8.44	40	8.44	40	8.44	50	8.44	53				H274	0.82041	0.24475	0.09834		H274	0.7167	0.22836	0.29136			H274	0.81771	0.2726	0.0761
8.46	45	8.46	45	8.46	61	8.46	66				C275	0.77209	0.22311	0.11467		C275	0.70879	0.20653	0.31946			C275	0.78876	0.2506	0.10076
8.48	45	8.48	45	8.48	48	8.48	62				C276	0.74854	0.19843	0.11586		C276	0.71071	0.18039	0.32898			C276	0.78284	0.22431	0.10971
8.5	46	8.5	46	8.5	43	8.5	65				H277	0.72435	0.1964	0.12719		H277	0.70114	0.1784	0.34459			H277	0.76297	0.22221	0.12285
8.52	40	8.52	40	8.52	46	8.52	66				C278	0.7564	0.17595	0.10333		C278	0.72685	0.15732	0.31919			C278	0.80338	0.20089	0.10269
8.54	49	8.54	49	8.54	50	8.54	66				H279	0.73745	0.1569	0.10463		H279	0.72899	0.1372	0.32703			H279	0.79869	0.18058	0.11005
8.56	44	8.56	44	8.56	41	8.56	62				N280	0.47095	0.49452	0.28281		N280	0.46354	0.51661	0.47565			N280	0.43691	0.49959	0.27746
8.58	48	8.58	48	8.58	52	8.58	66				N281	0.59704	0.49549	0.2792		N281	0.58826	0.51929	0.46289			N281	0.54708	0.52703	0.25302
8.6	47	8.6	47	8.6	47	8.6	75				N282	0.91979	-0.009	0.05551		N282	0.93685	0.00499	0.25992			N282	0.96887	0.01703	0.07359
8.62	50	8.62	50	8.62	54	8.62	58				N283	0.04452	0.98832	0.06729		N283	0.06428	1.00889	0.2674			N283	0.09238	0.99844	0.0786
8.64	41	8.64	41	8.64	54	8.64	51				C284	0.32238	0.26788	0.16601		C284	0.36373	0.26927	0.37791			C284	0.41776	0.2594	0.17046
8.66	41	8.66	41	8.66	49	8.66	64				C285	0.36463	0.26061	0.17559		C285	0.40505	0.25979	0.38747			C285	0.4631	0.25901	0.17799
8.68	55	8.68	55	8.68	38	8.68	67				C286	0.37651	0.22941	0.17349		C286	0.44156	0.27825	0.38027			C286	0.48625	0.23166	0.17284
8.7	39	8.7	39	8.7	45	8.7	61				C287	0.42028	0.22375	0.18169		C287	0.48324	0.26996	0.38979			C287	0.5336	0.23553	0.1738
8.72	51	8.72	51	8.72	45	8.72	72				C288	0.43365	0.19294	0.17892		C288	0.51813	0.29086	0.38424			C288	0.55716	0.20792	0.17003
8.74	43	8.74	43	8.74	38	8.74	69				C289	0.47775	0.1876	0.18688		C289	0.56018	0.28314	0.39364			C289	0.60407	0.21302	0.16743
8.76	53	8.76	53	8.76	57	8.76	61				C290	0.49285	0.15785	0.1825		C290	0.59335	0.30563	0.39001			C290	0.62819	0.18596	0.16386
8.78	37	8.78	37	8.78	41	8.78	51				H291	0.31808	0.29081	0.16703		H291	0.36001	0.2921	0.38014			H291	0.40377	0.27945	0.17503
8.8	39	8.8	39	8.8	48	8.8	50				H292	0.32361	0.26318	0.1499		H292	0.36521	0.26612	0.3616			H292	0.41779	0.25965	0.154
8.82	32	8.82	32	8.82	50	8.82	61				H293	0.36462	0.26663	0.19149		H293	0.41066	0.23751	0.38379			H293	0.46388	0.2625	0.19426
8.84	44	8.84	44	8.84	47	8.84	73				H294	0.38842	0.27391	0.16838		H294	0.40266	0.26098	0.40389			H294	0.47922	0.2772	0.17126
8.86	42	8.86	42	8.86	37	8.86	56				H295	0.3749	0.22318	0.15762		H295	0.435	0.30049	0.38378			H295	0.47748	0.2246	0.1577
8.88	39	8.88	39	8.88	63	8.88	49				H296	0.35375	0.2161	0.18141		H296	0.44406	0.27704	0.36383			H296	0.47634	0.21476	0.18307
8.9	34	8.9	34	8.9	59	8.9	54				H297	0.42148	0.22934	0.19768		H297	0.49168	0.24851	0.38504			H297	0.54253	0.24419	0.18849
8.92	48	8.92	48	8.92	44	8.92	65				H298	0.44273	0.23777	0.17414		H298	0.47992	0.26913	0.4062			H298	0.54319	0.25139	0.16264
8.94	42	8.94	42	8.94	53	8.94	47				H299	0.43219	0.18729	0.16295		H299	0.50934	0.3122	0.38908			H299	0.54481	0.1974	0.15658
8.96	40	8.96	40	8.96	46	8.96	55				H300	0.41155	0.17882	0.18658		H300	0.5214	0.2919	0.36782			H300	0.55164	0.19324	0.18252
8.98	52	8.98	52	8.98	54	8.98	49				H301	0.47859	0.1914	0.20314		H301	0.57077	0.26283	0.38757			H301	0.61653	0.22377	0.18077
9	41	9	41	9	42	9	64				H302	0.49954	0.20292	0.18023		H302	0.55641	0.27996	0.40988			H302	0.60936	0.22753	0.15481
9.02	45	9.02	45	9.02	43	9.02	41				H303	0.49418	0.15379	0.16644		H303	0.58491	0.32575	0.3967			H303	0.61725	0.17489	0.15054
9.04	53	9.04	53	9.04	40	9.04	61				H304	0.47257	0.14196	0.18918		H304	0.59835	0.30922	0.37405			H304	0.62537	0.1715	0.17648
9.06	51	9.06	51	9.06	51	9.06	57				H305	0.5239	0.15476	0.18852		H305	0.62287	0.29932	0.39651			H305	0.66106	0.19056	0.16173
9.08	55	9.08	55	9.08	41	9.08	62				H306	0.70234	0.29381	0.15005		H306	0.64398	0.2652	0.36694			H306	0.68694	0.30445	0.13316
9.1	42	9.1	42	9.1	48	9.1	55				C307	0.69214	0.25659	0.12045		C307	1.20631	0.72848	0.36822			C307	0.8202	0.3448	0.1299
9.12	41	9.12	41	9.12	42	9.12	40				C308	0.65648	0.243	0.13266		C308	1.18549	0.70598	0.35464			C308	0.83816	0.34271	0.15135
9.14	43	9.14	43	9.14	39	9.14	52				C309	0.61598	0.24079	0.12056		C309	1.1389	0.70279	0.35897			C309	0.85932	0.31441	0.15571
9.16	52	9.16	52	9.16	43	9.16	58				C310	0.57949	0.2297	0.13327		C310	1.11819	0.67969	0.34614			C310	0.87964	0.31381	0.17655
9.18	51	9.18	51	9.18	45	9.18	58				C311	0.5384	0.22931	0.12153		C311	1.07057	0.68076	0.34743			C311	0.90062	0.28543	0.18094
9.2	52	9.2	52	9.2	52	9.2	51				C312	0.50132	0.21974	0.13445		C312	1.04933	0.65623	0.33626			C312	0.92134	0.28479	0.20171
9.22	43	9.22	43	9.22	37	9.22	65				C313	0.46034	0.22044	0.12307		C313	1.00221	0.6588	0.33597			C313	0.94204	0.25669	0.20621
9.24	39	9.24	39	9.24	35	9.24	49				H314	0.68187	0.2771	0.11457		H314	1.18523	0.74637	0.37025			H314	0.80724	0.36598	0.12793
9.26	49	9.26	49	9.26	48	9.26	64				H315	0.69902	0.24359	0.10728		H315	1.21128	0.7196	0.38319			H315	0.84564	0.34322	0.11901
9.28	47	9.28	47	9.28	33	9.28	54				H316	0.66582	0.22194	0.13781		H316	1.20133	0.68572	0.35666			H316	0.81342	0.34638	0.16236
9.3	40	9.3	40	9.3	31	9.3	46				H317	0.65097	0.25546	0.14629		H317	1.18991	0.71186	0.33884			H317	0.8606	0.36008	0.15331
9.32	42	9.32	42	9.32	40	9.32	51				H318	0.62062	0.22698	0.10752		H318	1.12356	0.72309	0.35616			H318	0.88289	0.31024	0.14417
9.34	49	9.34	49	9.34	38	9.34	52				H319	0.60815	0.26168	0.11449		H319	1.13403	0.69811	0.37495			H319	0.83645	0.29717	0.15459
9.36	46	9.36	46	9.36	43	9.36	54				H320	0.57608	0.24295	0.1467		H320	1.12927	0.65888	0.35097			H320	0.85607	0.31808	0.18808
9.38	44	9.38	44	9.38	38	9.38	59				H321	0.58644	0.20835	0.13874		H321	1.12782	0.68203	0.33041			H321	0.90268	0.33097	0.17773
9.4	56	9.4	56	9.4	44	9.4	49				H322	0.54125	0.21535	0.10844		H322	1.05973	0.70093	0.34124			H322	0.92398	0.28107	0.16934
9.42	50	9.42	50	9.42	57	9.42	58				H323	0.5323	0.25051	0.11553		H323	1.06084	0.68053	0.36323			H323	0.87753	0.26829	0.1799
9.44	37	9.44	37	9.44	49	9.44	64				H324	0.49903	0.23333	0.14777		H324	1.05797	0.63612	0.34329			H324	0.89809	0.28922	0.21335
9.46	40	9.46	40	9.46	37	9.46	40				H325	0.50669	0.19827	0.14011		H325	1.06092	0.65525	0.32077			H325	0.94458	0.30184	0.20276
9.48	46	9.48	46	9.48	48	9.48	51				H326	0.46083	0.20654	0.11008		H326	0.99241	0.67768	0.328			H326	0.96621	0.25193	0.19533
9.5	43	9.5	43	9.5	32	9.5	58				H327	0.45331	0.24163	0.11779		H327	0.98948	0.65982	0.35107			H327	0.91972	0.23933	0.20598
9.52	51	9.52	51	9.52	36	9.52	63				H328	0.4348	0.21367	0.13265		H328	0.9881	0.64071	0.32851			H328	0.9564	0.25704	0.22098
9.54	44	9.54	44	9.54	39	9.54	56				C329	0.26844	0.71714	0.12354		C329	-0.22633	0.2953	0.34215			C329	0.12926	0.71149	0.21091
9.56	41	9.56	41	9.56	39	9.56	55				C330	0.31509	0.71585	0.11827		C330	-0.19131	0.28431	0.35599			C330	0.0928	0.69118	0.20613
9.58	44	9.58	44	9.58	50	9.58	71				C331	0.33961	0.74227	0.12471		C331	-0.14751	0.29428	0.35008			C331	0.06342	0.70153	0.18955
9.6	36	9.6	36	9.6	43	9.6	55				C332	0.3853	0.74088	0.11814		C332	-0.14036	0.32632	0.35157			C332	0.02587	0.68163	0.18702
9.62	43	9.62	43	9.62	49	9.62	41				C333	0.41109	0.76599	0.1259		C333	-0.09503	0.33437	0.34696			C333	-0.00636	0.69284	0.17206
9.64	46	9.64	46	9.64	45	9.64	68				C334	0.45703	0.76401	0.11977		C334	-0.08702	0.36634	0.34813			C334	-0.04357	0.67257	0.16971
9.66	42	9.66	42	9.66	29	9.66	57				C335	0.48343	0.78811	0.12804		C335	-0.04192	0.37416	0.34386			C335	-0.07714	0.68399	0.15589
9.68	49	9.68	49	9.68	44	9.68	58				H336	0.25369	0.73339	0.11431		H336	-0.23453	0.31691	0.34638			H336	0.11715	0.73282	0.21341
9.7	29	9.7	29	9.7	44	9.7	47				H337	0.25381	0.69698	0.11925		H337	-0.21511	0.29634	0.32661			H337	0.14293	0.70489	0.22522
9.72	43	9.72	43	9.72	50	9.72	52				H338	0.31783	0.71287	0.10199		H338	-0.19154	0.26113	0.35577			H338	0.07501	0.68815	0.22004
9.74	42	9.74	42	9.74	45	9.74	67				H339	0.32898	0.69703	0.12513		H339	-0.19796	0.29038	0.37155			H339	0.10489	0.67032	0.20214
9.76	45	9.76	45	9.76	47	9.76	59				H340	0.33796	0.74457	0.14109		H340	-0.14053	0.2871	0.33476			H340	0.08022	0.70324	0.17526
9.78	41	9.78	41	9.78	54	9.78	62				H341	0.32502	0.7612	0.11838		H341	-0.1252	0.28344	0.35987			H341	0.05263	0.72291	0.19316
9.8	42	9.8	42	9.8	33	9.8	38				H342	0.38708	0.74007	0.10168		H342	-0.14872	0.33366	0.36667			H342	0.01085	0.67832	0.20166
9.82	46	9.82	46	9.82	38	9.82	53				H343	0.39905	0.72109	0.12353		H343	-0.16108	0.33736	0.34113			H343	0.03665	0.66075	0.18214
9.84	38	9.84	38	9.84	37	9.84	65				H344	0.40872	0.76704	0.14233		H344	-0.08669	0.32671	0.33192			H344	0.00834	0.69636	0.15738
9.86	43	9.86	43	9.86	59	9.86	64				H345	0.39798	0.78582	0.12024		H345	-0.07428	0.32346	0.35748			H345	-0.01742	0.71358	0.17709
9.88	47	9.88	47	9.88	45	9.88	62				H346	0.45949	0.76375	0.10332		H346	-0.09567	0.37414	0.36308			H346	-0.05721	0.66821	0.18451
9.9	46	9.9	46	9.9	56	9.9	59				H347	0.46985	0.74383	0.12492		H347	-0.10727	0.37731	0.33744			H347	-0.03273	0.65215	0.16397
9.92	38	9.92	38	9.92	42	9.92	68				H348	0.4828	0.78859	0.14437		H348	-0.03252	0.36752	0.32891			H348	-0.06522	0.68796	0.14086
9.94	33	9.94	33	9.94	49	9.94	60				H349	0.4727	0.80851	0.12269		H349	-0.02093	0.36437	0.35457			H349	-0.08986	0.70366	0.16155
9.96	44	9.96	44	9.96	36	9.96	47				H350	0.51567	0.78584	0.12345		H350	-0.03731	0.3969	0.3448			H350	-0.10266	0.66894	0.15455
9.98	39	9.98	39	9.98	47	9.98	56				C351	0.64512	0.69879	0.13981		C351	0.78341	0.73605	0.28522			C351	0.56665	0.79484	0.14216
10	41	10	41	10	41	10	50				C352	0.61226	0.71879	0.14879		C352	0.8116	0.75534	0.29811			C352	0.52832	0.79177	0.12839
10.02	51	10.02	51	10.02	49	10.02	58				C353	0.56969	0.70414	0.15093		C353	0.85749	0.75326	0.292			C353	0.48754	0.79243	0.14037
10.04	30	10.04	30	10.04	31	10.04	49				C354	0.53683	0.7232	0.16064		C354	0.88596	0.77172	0.30515			C354	0.44889	0.79326	0.12685
10.06	43	10.06	43	10.06	33	10.06	42				C355	0.49426	0.70842	0.16243		C355	0.93211	0.76815	0.29986			C355	0.40831	0.79132	0.13894
10.08	45	10.08	45	10.08	46	10.08	56				C356	0.46181	0.72679	0.17311		C356	0.96083	0.78598	0.31333			C356	0.3694	0.79282	0.1256
10.1	47	10.1	47	10.1	49	10.1	61				C357	0.41883	0.71316	0.17375		C357	1.00666	0.78189	0.30855			C357	0.32936	0.78741	0.13717
10.12	36	10.12	36	10.12	44	10.12	48				H358	0.63471	0.69176	0.12491		H358	0.79475	0.71429	0.28604			H358	0.56388	0.78016	0.15482
10.14	42	10.14	42	10.14	39	10.14	60				H359	0.64715	0.67966	0.14902		H359	0.78608	0.74217	0.26943			H359	0.56707	0.81612	0.14874
10.16	52	10.16	52	10.16	44	10.16	48				H360	0.60937	0.73762	0.13927		H360	0.80804	0.74956	0.31397			H360	0.53019	0.77192	0.11994
10.18	41	10.18	41	10.18	37	10.18	44				H361	0.62284	0.72637	0.16351		H361	0.80126	0.77728	0.29681			H361	0.5287	0.80876	0.11717
10.2	38	10.2	38	10.2	39	10.2	43				H362	0.55879	0.69725	0.13607		H362	0.86749	0.73116	0.29294			H362	0.48596	0.7738	0.1502
10.22	42	10.22	42	10.22	47	10.22	54				H363	0.57312	0.68484	0.15991		H363	0.86106	0.75944	0.2762			H363	0.48754	0.81088	0.15036
10.24	37	10.24	37	10.24	49	10.24	57				H364	0.53362	0.74267	0.15182		H364	0.88107	0.76637	0.32102			H364	0.45009	0.77584	0.11596
10.26	49	10.26	49	10.26	41	10.26	53				H365	0.54753	0.7298	0.17559		H365	0.87722	0.794	0.30356			H365	0.44925	0.81279	0.11794
10.28	47	10.28	47	10.28	51	10.28	61				H366	0.4977	0.6884	0.17059		H366	0.93725	0.7739	0.28408			H366	0.40744	0.8084	0.15009
10.3	39	10.3	39	10.3	37	10.3	51				H367	0.48294	0.70275	0.14739		H367	0.9406	0.74579	0.30117			H367	0.40785	0.77154	0.14757
10.32	37	10.32	37	10.32	34	10.32	58				H368	0.45977	0.74737	0.1656		H368	0.95523	0.78061	0.32914			H368	0.37173	0.77736	0.11337
10.34	38	10.34	38	10.34	35	10.34	45				H369	0.47223	0.73128	0.18849		H369	0.95303	0.80844	0.31178			H369	0.36802	0.81363	0.11834
10.36	42	10.36	42	10.36	59	10.36	60				H370	0.41912	0.69319	0.18183		H370	1.01381	0.78781	0.29316			H370	0.32519	0.80268	0.1492
10.38	46	10.38	46	10.38	41	10.38	70				H371	0.40688	0.70905	0.15876		H371	1.01594	0.76003	0.31058			H371	0.32885	0.76643	0.14381
10.4	39	10.4	39	10.4	48	10.4	59				H372	0.39681	0.72692	0.18126		H372	1.02598	0.79482	0.31835			H372	0.30264	0.78896	0.12724
10.42	47	10.42	47	10.42	57	10.42	69				O373	0.1831	0.20682	0.19619		O373	0.22232	0.20766	0.40539			O373	0.32411	0.16279	0.19391
10.44	59	10.44	59	10.44	39	10.44	59				C374	0.16594	0.21111	0.21584		C374	0.19479	0.21862	0.42042			C374	0.2898	0.16423	0.20769
10.46	37	10.46	37	10.46	46	10.46	57				C375	0.12841	0.19145	0.21801		C375	0.15289	0.20419	0.41705			C375	0.25852	0.14174	0.20095
10.48	37	10.48	37	10.48	41	10.48	65				O376	0.0938	0.20469	0.20857		O376	0.13613	0.21525	0.39882			O376	0.239	0.15174	0.18304
10.5	42	10.5	42	10.5	41	10.5	59				C377	0.05601	0.18855	0.20974		C377	0.1012	0.19974	0.39121			C377	0.2189	0.13008	0.1715
10.52	58	10.52	58	10.52	53	10.52	46				C378	0.02263	0.20579	0.19934		C378	0.09002	0.2128	0.37107			C378	0.19774	0.14438	0.15383
10.54	44	10.54	44	10.54	48	10.54	57				O379	-0.016	0.1908	0.2009		O379	0.05339	0.19875	0.36387			O379	0.17574	0.12304	0.14283
10.56	34	10.56	34	10.56	49	10.56	51				C380	-0.05011	0.20571	0.19249		C380	0.03948	0.20906	0.34499			C380	0.15579	0.13344	0.1253
10.58	41	10.58	41	10.58	42	10.58	55				H381	0.15633	0.23335	0.21783		H381	0.19163	0.24182	0.41903			H381	0.27557	0.18538	0.20744
10.6	41	10.6	41	10.6	45	10.6	55				H382	0.18957	0.20613	0.22744		H382	0.2068	0.21386	0.43573			H382	0.30067	0.15998	0.22323
10.62	36	10.62	36	10.62	37	10.62	61				H383	0.12194	0.18768	0.23426		H383	0.13173	0.20847	0.42997			H383	0.23486	0.13785	0.21292
10.64	34	10.64	34	10.64	25	10.64	56				H384	0.13505	0.17054	0.21113		H384	0.15673	0.18087	0.41612			H384	0.27466	0.12145	0.19823
10.66	40	10.66	40	10.66	34	10.66	54				H385	0.04748	0.18445	0.22569		H385	0.07443	0.20089	0.40182			H385	0.1957	0.11847	0.18084
10.68	52	10.68	52	10.68	45	10.68	62				H386	0.05976	0.16762	0.20237		H386	0.10898	0.17699	0.38943			H386	0.24196	0.11434	0.16619
10.7	38	10.7	38	10.7	59	10.7	60				H387	0.0309	0.20912	0.18327		H387	0.11614	0.21041	0.36025			H387	0.22102	0.15515	0.14411
10.72	49	10.72	49	10.72	39	10.72	59				H388	0.02023	0.22704	0.20634		H388	0.0844	0.23588	0.37279			H388	0.17592	0.16092	0.15921
10.74	34	10.74	34	10.74	34	10.74	50				H389	0.9555	0.21142	0.17668		H389	1.06306	0.20616	0.33313			H389	1.17839	0.14219	0.11444
10.76	41	10.76	41	10.76	42	10.76	52				H390	-0.05671	0.22526	0.2009		H390	0.0316	0.23172	0.34566			H390	0.13302	0.15004	0.12888
10.78	39	10.78	39	10.78	45	10.78	42				H391	0.9226	0.19193	0.19328		H391	1.01157	0.19714	0.3409			H391	1.13942	0.11577	0.11825
10.8	39	10.8	39	10.8	39	10.8	52				O392	0.83575	0.28047	0.16752		O392	1.35154	0.76438	0.32653			O392	0.7047	0.25671	0.11221
10.82	41	10.82	41	10.82	51	10.82	55				C393	0.87561	0.26876	0.16267		C393	1.36655	0.79318	0.3272			C393	0.66153	0.25852	0.11746
10.84	51	10.84	51	10.84	44	10.84	66				C394	0.90772	0.28241	0.17647		C394	1.41352	0.79153	0.3299			C394	0.64069	0.23119	0.11061
10.86	50	10.86	50	10.86	37	10.86	50				O395	0.94751	0.2731	0.16961		O395	1.42919	0.8196	0.33264			O395	0.59702	0.23452	0.11382
10.88	44	10.88	44	10.88	42	10.88	50				C396	0.98151	0.28231	0.18196		C396	1.47293	0.82061	0.33653			C396	0.57309	0.20944	0.11005
10.9	40	10.9	40	10.9	44	10.9	48				C397	1.02141	0.2726	0.17184		C397	1.48462	0.85132	0.34031			C397	0.52751	0.21676	0.11302
10.92	44	10.92	44	10.92	38	10.92	60				O398	1.0541	0.27443	0.18634		O398	1.52841	0.85246	0.344			O398	0.50436	0.19087	0.11224
10.94	49	10.94	49	10.94	39	10.94	46				C399	1.09299	0.26402	0.17937		C399	1.54358	0.88015	0.34811			C399	0.46119	0.19411	0.11619
10.96	29	10.96	29	10.96	37	10.96	56				H400	0.87529	0.2455	0.16478		H400	1.35238	0.80472	0.3398			H400	0.64702	0.27688	0.10994
10.98	57	10.98	57	10.98	32	10.98	54				H401	0.88352	0.2732	0.14679		H401	1.35838	0.80425	0.31312			H401	0.65774	0.26118	0.13391
11	49	11	49	11	48	11	47				H402	0.90227	0.27603	0.19235		H402	1.42822	0.78147	0.31659			H402	0.65273	0.21286	0.11926
11.02	52	11.02	52	11.02	32	11.02	56				H403	0.90548	0.30585	0.17582		H403	1.42098	0.7782	0.34314			H403	0.64736	0.2271	0.09449
11.04	43	11.04	43	11.04	44	11.04	61				H404	0.97892	0.27297	0.19726		H404	1.49061	0.81199	0.32354			H404	0.58237	0.19232	0.12054
11.06	46	11.06	46	11.06	41	11.06	58				H405	0.98128	0.30566	0.18379		H405	1.48077	0.80731	0.34975			H405	0.57877	0.20157	0.09457
11.08	51	11.08	51	11.08	40	11.08	44				H406	1.0287	0.28582	0.15845		H406	1.4671	0.85974	0.35339			H406	0.51672	0.23166	0.1012
11.1	32	11.1	32	11.1	46	11.1	55				H407	1.01766	0.2505	0.16636		H407	1.47635	0.86462	0.32714			H407	0.52299	0.22753	0.12767
11.12	41	11.12	41	11.12	53	11.12	60				H408	1.10478	0.27639	0.16651		H408	1.52903	0.88916	0.36165			H408	0.44631	0.20836	0.10527
11.14	45	11.14	45	11.14	47	11.14	49				H409	1.09085	0.2417	0.17483		H409	1.53796	0.89466	0.33545			H409	0.45567	0.20255	0.13139
11.16	32	11.16	32	11.16	35	11.16	67				H410	1.11513	0.26583	0.19171		H410	1.577	0.87869	0.3506			H410	0.44662	0.17331	0.11509
11.18	41	11.18	41	11.18	59	11.18	59				O411	0.24066	0.74106	0.20621		O411	-0.36558	0.22087	0.34688			O411	0.26054	0.71764	0.15373
11.2	28	11.2	28	11.2	51	11.2	60				C412	0.22057	0.72123	0.21961		C412	-0.38521	0.20874	0.32939			C412	0.25443	0.71975	0.13233
11.22	44	11.22	44	11.22	35	11.22	62				C413	0.18002	0.70937	0.21096		C413	-0.43223	0.2102	0.33249			C413	0.28717	0.70132	0.12227
11.24	34	11.24	34	11.24	47	11.24	53				O414	0.1503	0.73165	0.2103		O414	-0.44418	0.18829	0.34613			O414	0.32674	0.7149	0.12447
11.26	48	11.26	48	11.26	45	11.26	62				C415	0.11159	0.72347	0.20134		C415	-0.48696	0.1894	0.35199			C415	0.36119	0.69732	0.11933
11.28	42	11.28	42	11.28	33	11.28	54				C416	0.08137	0.74764	0.20451		C416	-0.49557	0.16381	0.3652			C416	0.40051	0.71472	0.1226
11.3	47	11.3	47	11.3	41	11.3	58				O417	0.04166	0.73869	0.19703		O417	-0.53856	0.16452	0.3707			O417	0.4354	0.69678	0.11911
11.32	35	11.32	35	11.32	44	11.32	58				C418	0.00926	0.75815	0.20115		C418	-0.55153	0.14089	0.38237			C418	0.47431	0.71085	0.12142
11.34	56	11.34	56	11.34	45	11.34	69				H419	0.21441	0.73318	0.23343		H419	-0.3754	0.18654	0.32748			H419	0.25796	0.74196	0.12739
11.36	44	11.36	44	11.36	48	11.36	45				H420	0.24176	0.70379	0.22365		H420	-0.37624	0.22061	0.31577			H420	0.22295	0.71238	0.12818
11.38	42	11.38	42	11.38	37	11.38	53				H421	0.16868	0.69174	0.22072		H421	-0.44849	0.20741	0.3178			H421	0.27949	0.69848	0.10605
11.4	51	11.4	51	11.4	54	11.4	56				H422	0.18505	0.70022	0.19576		H422	-0.44109	0.2313	0.33839			H422	0.28738	0.67994	0.12917
11.42	43	11.42	43	11.42	31	11.42	49				H423	0.09933	0.7038	0.2084		H423	-0.50757	0.18911	0.33855			H423	0.3588	0.69013	0.10345
11.44	41	11.44	41	11.44	44	11.44	47				H424	0.11574	0.71893	0.18505		H424	-0.49349	0.20936	0.36025			H424	0.36145	0.67802	0.12887
11.46	49	11.46	49	11.46	44	11.46	74				H425	0.09222	0.76706	0.19657		H425	-0.47543	0.16425	0.37881			H425	0.40127	0.72324	0.13816
11.48	33	11.48	33	11.48	29	11.48	66				H426	0.07933	0.75301	0.22073		H426	-0.48833	0.14395	0.35697			H426	0.40133	0.73314	0.11222
11.5	44	11.5	44	11.5	41	11.5	47				H427	0.01513	0.77889	0.19406		H427	-0.53396	0.13937	0.39657			H427	0.4779	0.72002	0.13655
11.52	49	11.52	49	11.52	42	11.52	70				H428	0.00515	0.76151	0.21741		H428	-0.54775	0.12082	0.37412			H428	0.47841	0.72797	0.11033
11.54	34	11.54	34	11.54	50	11.54	54				H429	-0.01951	0.74934	0.19504		H429	-0.58441	0.14362	0.38588			H429	0.49871	0.69527	0.11909
11.56	46	11.56	46	11.56	49	11.56	62				O430	0.80489	0.74757	0.1278		O430	0.61811	0.73584	0.31579			O430	0.71951	0.77977	0.10089
11.58	46	11.58	46	11.58	36	11.58	61				C431	0.84098	0.74093	0.13952		C431	0.58231	0.74142	0.3036			C431	0.75051	0.75938	0.10619
11.6	40	11.6	40	11.6	50	11.6	51				C432	0.8777	0.75483	0.12882		C432	0.54639	0.75054	0.31702			C432	0.77409	0.76881	0.12508
11.62	32	11.62	32	11.62	43	11.62	55				O433	0.91394	0.75039	0.1408		O433	0.52836	0.72626	0.3265			O433	0.81443	0.75639	0.12406
11.64	36	11.64	36	11.64	47	11.64	51				C434	0.95167	0.75917	0.13103		C434	0.49123	0.73269	0.33738			C434	0.84138	0.76408	0.14034
11.66	59	11.66	59	11.66	38	11.66	60				C435	0.98683	0.75658	0.14617		C435	0.47636	0.70617	0.34818			C435	0.88549	0.75661	0.1341
11.68	44	11.68	44	11.68	31	11.68	53				O436	1.02487	0.7631	0.13599		O436	0.4394	0.71362	0.3589			O436	0.91239	0.76318	0.15059
11.7	56	11.7	56	11.7	45	11.7	63				C437	0.06056	0.76202	0.14861		C437	-0.57917	0.69075	0.36959			C437	-0.04461	0.76069	0.14591
11.72	49	11.72	49	11.72	43	11.72	63				H438	0.84531	0.71777	0.14048		H438	0.57386	0.72212	0.29509			H438	0.77201	0.75882	0.09337
11.74	36	11.74	36	11.74	42	11.74	49				H439	0.83763	0.74924	0.15498		H439	0.58868	0.75829	0.29254			H439	0.73708	0.73793	0.10775
11.76	40	11.76	40	11.76	55	11.76	79				H440	0.87187	0.77782	0.12669		H440	0.52258	0.76144	0.30771			H440	0.75754	0.7622	0.13901
11.78	44	11.78	44	11.78	38	11.78	59				H441	0.88152	0.74549	0.11359		H441	0.55731	0.76603	0.32841			H441	0.7766	0.79225	0.12543
11.8	33	11.8	33	11.8	48	11.8	63				H442	0.9491	0.78133	0.12562		H442	0.46679	0.74026	0.32689			H442	0.83218	0.75265	0.15426
11.82	41	11.82	41	11.82	36	11.82	51				H443	0.95773	0.74574	0.11764		H443	0.49708	0.75001	0.34833			H443	0.83904	0.78704	0.14358
11.84	42	11.84	42	11.84	50	11.84	48				H444	0.98778	0.7349	0.1526		H444	0.50056	0.69832	0.35866			H444	0.8947	0.76881	0.12052
11.86	30	11.86	30	11.86	46	11.86	49				H445	0.98194	0.77139	0.15893		H445	0.46981	0.68892	0.33728			H445	0.8876	0.73382	0.13011
11.88	54	11.88	54	11.88	41	11.88	50				H446	0.06416	0.74108	0.15559		H446	-0.55749	0.68141	0.3805			H446	-0.03494	0.77598	0.13428
11.9	38	11.9	38	11.9	38	11.9	58				H447	0.05914	0.77796	0.16066		H447	-0.58997	0.6739	0.35937			H447	-0.03684	0.73931	0.14059
11.92	46	11.92	46	11.92	39	11.92	46				H448	0.08775	0.76644	0.13931		H448	-0.60592	0.699	0.3777			H448	-0.02708	0.765	0.1596
11.94	40	11.94	40	11.94	52	11.94	57
11.96	42	11.96	42	11.96	44	11.96	57
11.98	41	11.98	41	11.98	54	11.98	62
12	34	12	34	12	53	12	49
12.02	59	12.02	59	12.02	42	12.02	50
12.04	48	12.04	48	12.04	56	12.04	56
12.06	42	12.06	42	12.06	52	12.06	52
12.08	49	12.08	49	12.08	53	12.08	61
12.1	39	12.1	39	12.1	38	12.1	61
12.12	38	12.12	38	12.12	37	12.12	46
12.14	42	12.14	42	12.14	44	12.14	66
12.16	45	12.16	45	12.16	45	12.16	43
12.18	51	12.18	51	12.18	65	12.18	60
12.2	36	12.2	36	12.2	46	12.2	60
12.22	40	12.22	40	12.22	50	12.22	67
12.24	44	12.24	44	12.24	34	12.24	60
12.26	47	12.26	47	12.26	35	12.26	70
12.28	34	12.28	34	12.28	32	12.28	51
12.3	52	12.3	52	12.3	56	12.3	79
12.32	38	12.32	38	12.32	54	12.32	59
12.34	35	12.34	35	12.34	46	12.34	56
12.36	41	12.36	41	12.36	49	12.36	59
12.38	41	12.38	41	12.38	44	12.38	72
12.4	54	12.4	54	12.4	48	12.4	76
12.42	53	12.42	53	12.42	37	12.42	57
12.44	48	12.44	48	12.44	41	12.44	56
12.46	47	12.46	47	12.46	44	12.46	69
12.48	54	12.48	54	12.48	47	12.48	66
12.5	49	12.5	49	12.5	45	12.5	78
12.52	39	12.52	39	12.52	45	12.52	62
12.54	53	12.54	53	12.54	51	12.54	65
12.56	51	12.56	51	12.56	35	12.56	63
12.58	54	12.58	54	12.58	43	12.58	56
12.6	44	12.6	44	12.6	46	12.6	54
12.62	47	12.62	47	12.62	42	12.62	42
12.64	47	12.64	47	12.64	39	12.64	65
12.66	52	12.66	52	12.66	50	12.66	52
12.68	45	12.68	45	12.68	39	12.68	64
12.7	49	12.7	49	12.7	59	12.7	75
12.72	50	12.72	50	12.72	46	12.72	69
12.74	55	12.74	55	12.74	35	12.74	68
12.76	61	12.76	61	12.76	41	12.76	67
12.78	43	12.78	43	12.78	44	12.78	58
12.8	53	12.8	53	12.8	46	12.8	91
12.82	41	12.82	41	12.82	60	12.82	62
12.84	33	12.84	33	12.84	51	12.84	54
12.86	50	12.86	50	12.86	47	12.86	78
12.88	49	12.88	49	12.88	42	12.88	62
12.9	49	12.9	49	12.9	46	12.9	66
12.92	42	12.92	42	12.92	42	12.92	73
12.94	57	12.94	57	12.94	42	12.94	55
12.96	52	12.96	52	12.96	44	12.96	52
12.98	39	12.98	39	12.98	48	12.98	65
13	42	13	42	13	46	13	60
13.02	56	13.02	56	13.02	53	13.02	66
13.04	47	13.04	47	13.04	46	13.04	61
13.06	44	13.06	44	13.06	42	13.06	66
13.08	39	13.08	39	13.08	38	13.08	65
13.1	38	13.1	38	13.1	53	13.1	63
13.12	45	13.12	45	13.12	51	13.12	53
13.14	41	13.14	41	13.14	44	13.14	75
13.16	48	13.16	48	13.16	54	13.16	59
13.18	43	13.18	43	13.18	40	13.18	66
13.2	44	13.2	44	13.2	59	13.2	79
13.22	41	13.22	41	13.22	48	13.22	61
13.24	46	13.24	46	13.24	46	13.24	91
13.26	44	13.26	44	13.26	42	13.26	88
13.28	47	13.28	47	13.28	48	13.28	66
13.3	54	13.3	54	13.3	42	13.3	55
13.32	50	13.32	50	13.32	64	13.32	69
13.34	41	13.34	41	13.34	48	13.34	70
13.36	44	13.36	44	13.36	49	13.36	64
13.38	51	13.38	51	13.38	48	13.38	71
13.4	46	13.4	46	13.4	46	13.4	66
13.42	43	13.42	43	13.42	57	13.42	63
13.44	56	13.44	56	13.44	53	13.44	72
13.46	49	13.46	49	13.46	47	13.46	55
13.48	42	13.48	42	13.48	45	13.48	54
13.5	50	13.5	50	13.5	43	13.5	67
13.52	53	13.52	53	13.52	46	13.52	64
13.54	59	13.54	59	13.54	51	13.54	84
13.56	46	13.56	46	13.56	57	13.56	72
13.58	42	13.58	42	13.58	44	13.58	67
13.6	47	13.6	47	13.6	40	13.6	58
13.62	57	13.62	57	13.62	56	13.62	76
13.64	39	13.64	39	13.64	59	13.64	92
13.66	50	13.66	50	13.66	42	13.66	66
13.68	55	13.68	55	13.68	54	13.68	68
13.7	43	13.7	43	13.7	61	13.7	68
13.72	44	13.72	44	13.72	51	13.72	64
13.74	62	13.74	62	13.74	59	13.74	65
13.76	46	13.76	46	13.76	40	13.76	72
13.78	52	13.78	52	13.78	62	13.78	70
13.8	61	13.8	61	13.8	54	13.8	62
13.82	43	13.82	43	13.82	47	13.82	68
13.84	56	13.84	56	13.84	55	13.84	66
13.86	47	13.86	47	13.86	44	13.86	83
13.88	47	13.88	47	13.88	72	13.88	88
13.9	59	13.9	59	13.9	47	13.9	77
13.92	52	13.92	52	13.92	53	13.92	68
13.94	60	13.94	60	13.94	60	13.94	72
13.96	44	13.96	44	13.96	60	13.96	79
13.98	44	13.98	44	13.98	48	13.98	68
14	50	14	50	14	43	14	62
14.02	46	14.02	46	14.02	44	14.02	78
14.04	59	14.04	59	14.04	60	14.04	86
14.06	45	14.06	45	14.06	56	14.06	65
14.08	48	14.08	48	14.08	58	14.08	78
14.1	45	14.1	45	14.1	65	14.1	80
14.12	48	14.12	48	14.12	55	14.12	80
14.14	55	14.14	55	14.14	52	14.14	84
14.16	60	14.16	60	14.16	56	14.16	83
14.18	55	14.18	55	14.18	50	14.18	85
14.2	54	14.2	54	14.2	50	14.2	92
14.22	57	14.22	57	14.22	44	14.22	83
14.24	46	14.24	46	14.24	65	14.24	75
14.26	61	14.26	61	14.26	64	14.26	73
14.28	69	14.28	69	14.28	63	14.28	106
14.3	38	14.3	38	14.3	53	14.3	104
14.32	56	14.32	56	14.32	54	14.32	83
14.34	62	14.34	62	14.34	52	14.34	83
14.36	54	14.36	54	14.36	66	14.36	83
14.38	38	14.38	38	14.38	70	14.38	92
14.4	57	14.4	57	14.4	73	14.4	99
14.42	64	14.42	64	14.42	51	14.42	111
14.44	57	14.44	57	14.44	58	14.44	82
14.46	43	14.46	43	14.46	64	14.46	93
14.48	59	14.48	59	14.48	52	14.48	92
14.5	57	14.5	57	14.5	59	14.5	97
14.52	62	14.52	62	14.52	58	14.52	91
14.54	46	14.54	46	14.54	52	14.54	77
14.56	41	14.56	41	14.56	56	14.56	78
14.58	65	14.58	65	14.58	63	14.58	90
14.6	56	14.6	56	14.6	51	14.6	77
14.62	62	14.62	62	14.62	63	14.62	78
14.64	66	14.64	66	14.64	72	14.64	86
14.66	61	14.66	61	14.66	45	14.66	93
14.68	51	14.68	51	14.68	63	14.68	80
14.7	63	14.7	63	14.7	69	14.7	94
14.72	63	14.72	63	14.72	74	14.72	89
14.74	65	14.74	65	14.74	62	14.74	97
14.76	51	14.76	51	14.76	62	14.76	86
14.78	59	14.78	59	14.78	58	14.78	83
14.8	64	14.8	64	14.8	52	14.8	84
14.82	59	14.82	59	14.82	63	14.82	87
14.84	54	14.84	54	14.84	58	14.84	86
14.86	61	14.86	61	14.86	63	14.86	76
14.88	60	14.88	60	14.88	66	14.88	84
14.9	66	14.9	66	14.9	61	14.9	68
14.92	55	14.92	55	14.92	59	14.92	80
14.94	55	14.94	55	14.94	66	14.94	90
14.96	63	14.96	63	14.96	70	14.96	77
14.98	68	14.98	68	14.98	60	14.98	104
15	71	15	71	15	49	15	88
15.02	70	15.02	70	15.02	51	15.02	82
15.04	80	15.04	80	15.04	71	15.04	72
15.06	60	15.06	60	15.06	58	15.06	102
15.08	69	15.08	69	15.08	70	15.08	96
15.1	58	15.1	58	15.1	70	15.1	100
15.12	49	15.12	49	15.12	77	15.12	92
15.14	70	15.14	70	15.14	72	15.14	114
15.16	57	15.16	57	15.16	72	15.16	91
15.18	62	15.18	62	15.18	58	15.18	102
15.2	77	15.2	77	15.2	57	15.2	98
15.22	75	15.22	75	15.22	76	15.22	103
15.24	74	15.24	74	15.24	63	15.24	103
15.26	67	15.26	67	15.26	61	15.26	117
15.28	59	15.28	59	15.28	59	15.28	109
15.3	73	15.3	73	15.3	56	15.3	115
15.32	72	15.32	72	15.32	71	15.32	88
15.34	60	15.34	60	15.34	64	15.34	102
15.36	65	15.36	65	15.36	84	15.36	119
15.38	77	15.38	77	15.38	79	15.38	106
15.4	66	15.4	66	15.4	62	15.4	110
15.42	72	15.42	72	15.42	56	15.42	96
15.44	62	15.44	62	15.44	62	15.44	98
15.46	54	15.46	54	15.46	81	15.46	96
15.48	70	15.48	70	15.48	71	15.48	89
15.5	59	15.5	59	15.5	78	15.5	97
15.52	71	15.52	71	15.52	71	15.52	83
15.54	61	15.54	61	15.54	68	15.54	103
15.56	62	15.56	62	15.56	62	15.56	98
15.58	82	15.58	82	15.58	67	15.58	85
15.6	75	15.6	75	15.6	70	15.6	95
15.62	63	15.62	63	15.62	81	15.62	95
15.64	61	15.64	61	15.64	57	15.64	105
15.66	70	15.66	70	15.66	65	15.66	95
15.68	67	15.68	67	15.68	76	15.68	112
15.7	71	15.7	71	15.7	76	15.7	109
15.72	65	15.72	65	15.72	62	15.72	130
15.74	68	15.74	68	15.74	76	15.74	124
15.76	66	15.76	66	15.76	82	15.76	103
15.78	88	15.78	88	15.78	69	15.78	87
15.8	73	15.8	73	15.8	88	15.8	123
15.82	66	15.82	66	15.82	74	15.82	91
15.84	56	15.84	56	15.84	63	15.84	95
15.86	62	15.86	62	15.86	76	15.86	119
15.88	76	15.88	76	15.88	66	15.88	89
15.9	69	15.9	69	15.9	73	15.9	104
15.92	64	15.92	64	15.92	73	15.92	110
15.94	69	15.94	69	15.94	72	15.94	113
15.96	77	15.96	77	15.96	74	15.96	128
15.98	65	15.98	65	15.98	57	15.98	127
16	59	16	59	16	70	16	100
16.02	78	16.02	78	16.02	71	16.02	120
16.04	74	16.04	74	16.04	71	16.04	105
16.06	73	16.06	73	16.06	66	16.06	115
16.08	76	16.08	76	16.08	87	16.08	98
16.1	72	16.1	72	16.1	79	16.1	118
16.12	67	16.12	67	16.12	79	16.12	107
16.14	87	16.14	87	16.14	79	16.14	108
16.16	73	16.16	73	16.16	75	16.16	101
16.18	80	16.18	80	16.18	79	16.18	112
16.2	76	16.2	76	16.2	82	16.2	108
16.22	63	16.22	63	16.22	85	16.22	106
16.24	85	16.24	85	16.24	68	16.24	108
16.26	68	16.26	68	16.26	78	16.26	132
16.28	69	16.28	69	16.28	74	16.28	114
16.3	82	16.3	82	16.3	70	16.3	128
16.32	70	16.32	70	16.32	72	16.32	121
16.34	87	16.34	87	16.34	73	16.34	95
16.36	80	16.36	80	16.36	73	16.36	108
16.38	74	16.38	74	16.38	78	16.38	109
16.4	81	16.4	81	16.4	98	16.4	119
16.42	75	16.42	75	16.42	81	16.42	113
16.44	53	16.44	53	16.44	72	16.44	92
16.46	74	16.46	74	16.46	81	16.46	114
16.48	77	16.48	77	16.48	64	16.48	102
16.5	75	16.5	75	16.5	78	16.5	94
16.52	78	16.52	78	16.52	88	16.52	113
16.54	66	16.54	66	16.54	80	16.54	113
16.56	69	16.56	69	16.56	77	16.56	134
16.58	76	16.58	76	16.58	73	16.58	111
16.6	61	16.6	61	16.6	71	16.6	95
16.62	83	16.62	83	16.62	75	16.62	122
16.64	82	16.64	82	16.64	93	16.64	114
16.66	83	16.66	83	16.66	85	16.66	112
16.68	73	16.68	73	16.68	81	16.68	113
16.7	88	16.7	88	16.7	75	16.7	111
16.72	75	16.72	75	16.72	72	16.72	119
16.74	93	16.74	93	16.74	79	16.74	124
16.76	73	16.76	73	16.76	75	16.76	123
16.78	80	16.78	80	16.78	83	16.78	118
16.8	82	16.8	82	16.8	83	16.8	118
16.82	87	16.82	87	16.82	81	16.82	117
16.84	69	16.84	69	16.84	92	16.84	121
16.86	77	16.86	77	16.86	88	16.86	110
16.88	86	16.88	86	16.88	94	16.88	134
16.9	69	16.9	69	16.9	74	16.9	124
16.92	82	16.92	82	16.92	83	16.92	112
16.94	77	16.94	77	16.94	70	16.94	115
16.96	85	16.96	85	16.96	73	16.96	107
16.98	70	16.98	70	16.98	75	16.98	118
17	77	17	77	17	85	17	127
17.02	89	17.02	89	17.02	103	17.02	123
17.04	90	17.04	90	17.04	97	17.04	127
17.06	72	17.06	72	17.06	73	17.06	132
17.08	81	17.08	81	17.08	71	17.08	105
17.1	90	17.1	90	17.1	87	17.1	121
17.12	84	17.12	84	17.12	79	17.12	111
17.14	77	17.14	77	17.14	89	17.14	104
17.16	86	17.16	86	17.16	98	17.16	131
17.18	86	17.18	86	17.18	94	17.18	102
17.2	71	17.2	71	17.2	93	17.2	116
17.22	80	17.22	80	17.22	79	17.22	108
17.24	100	17.24	100	17.24	77	17.24	114
17.26	79	17.26	79	17.26	80	17.26	115
17.28	81	17.28	81	17.28	85	17.28	132
17.3	76	17.3	76	17.3	74	17.3	114
17.32	73	17.32	73	17.32	90	17.32	115
17.34	92	17.34	92	17.34	80	17.34	117
17.36	76	17.36	76	17.36	96	17.36	133
17.38	80	17.38	80	17.38	101	17.38	132
17.4	80	17.4	80	17.4	87	17.4	128
17.42	89	17.42	89	17.42	83	17.42	111
17.44	87	17.44	87	17.44	104	17.44	116
17.46	94	17.46	94	17.46	86	17.46	155
17.48	77	17.48	77	17.48	86	17.48	132
17.5	75	17.5	75	17.5	93	17.5	128
17.52	83	17.52	83	17.52	106	17.52	138
17.54	88	17.54	88	17.54	86	17.54	133
17.56	101	17.56	101	17.56	101	17.56	124
17.58	90	17.58	90	17.58	93	17.58	135
17.6	94	17.6	94	17.6	79	17.6	147
17.62	90	17.62	90	17.62	80	17.62	116
17.64	96	17.64	96	17.64	82	17.64	139
17.66	100	17.66	100	17.66	103	17.66	128
17.68	82	17.68	82	17.68	93	17.68	161
17.7	92	17.7	92	17.7	104	17.7	144
17.72	86	17.72	86	17.72	103	17.72	147
17.74	80	17.74	80	17.74	89	17.74	139
17.76	84	17.76	84	17.76	86	17.76	138
17.78	98	17.78	98	17.78	84	17.78	141
17.8	84	17.8	84	17.8	102	17.8	131
17.82	91	17.82	91	17.82	93	17.82	151
17.84	91	17.84	91	17.84	96	17.84	148
17.86	81	17.86	81	17.86	98	17.86	126
17.88	96	17.88	96	17.88	103	17.88	125
17.9	94	17.9	94	17.9	85	17.9	124
17.92	83	17.92	83	17.92	109	17.92	130
17.94	97	17.94	97	17.94	94	17.94	151
17.96	92	17.96	92	17.96	94	17.96	122
17.98	91	17.98	91	17.98	82	17.98	120
18	90	18	90	18	95	18	132
18.02	106	18.02	106	18.02	100	18.02	137
18.04	82	18.04	82	18.04	98	18.04	121
18.06	117	18.06	117	18.06	89	18.06	148
18.08	104	18.08	104	18.08	98	18.08	136
18.1	92	18.1	92	18.1	113	18.1	140
18.12	80	18.12	80	18.12	111	18.12	138
18.14	110	18.14	110	18.14	100	18.14	134
18.16	86	18.16	86	18.16	99	18.16	155
18.18	98	18.18	98	18.18	81	18.18	144
18.2	92	18.2	92	18.2	97	18.2	155
18.22	102	18.22	102	18.22	110	18.22	143
18.24	101	18.24	101	18.24	101	18.24	116
18.26	74	18.26	74	18.26	80	18.26	119
18.28	94	18.28	94	18.28	108	18.28	135
18.3	99	18.3	99	18.3	98	18.3	144
18.32	109	18.32	109	18.32	89	18.32	130
18.34	123	18.34	123	18.34	87	18.34	153
18.36	96	18.36	96	18.36	96	18.36	150
18.38	90	18.38	90	18.38	106	18.38	167
18.4	102	18.4	102	18.4	95	18.4	145
18.42	110	18.42	110	18.42	121	18.42	148
18.44	108	18.44	108	18.44	95	18.44	163
18.46	97	18.46	97	18.46	104	18.46	140
18.48	91	18.48	91	18.48	109	18.48	143
18.5	97	18.5	97	18.5	108	18.5	177
18.52	99	18.52	99	18.52	117	18.52	197
18.54	116	18.54	116	18.54	106	18.54	175
18.56	96	18.56	96	18.56	106	18.56	179
18.58	118	18.58	118	18.58	106	18.58	165
18.6	113	18.6	113	18.6	105	18.6	192
18.62	117	18.62	117	18.62	107	18.62	165
18.64	98	18.64	98	18.64	115	18.64	178
18.66	107	18.66	107	18.66	114	18.66	143
18.68	106	18.68	106	18.68	114	18.68	182
18.7	117	18.7	117	18.7	102	18.7	164
18.72	94	18.72	94	18.72	99	18.72	141
18.74	96	18.74	96	18.74	90	18.74	158
18.76	101	18.76	101	18.76	110	18.76	155
18.78	102	18.78	102	18.78	92	18.78	162
18.8	101	18.8	101	18.8	111	18.8	155
18.82	115	18.82	115	18.82	115	18.82	125
18.84	113	18.84	113	18.84	101	18.84	151
18.86	100	18.86	100	18.86	93	18.86	154
18.88	123	18.88	123	18.88	118	18.88	134
18.9	101	18.9	101	18.9	104	18.9	152
18.92	113	18.92	113	18.92	94	18.92	142
18.94	97	18.94	97	18.94	114	18.94	148
18.96	121	18.96	121	18.96	113	18.96	131
18.98	108	18.98	108	18.98	104	18.98	148
19	106	19	106	19	110	19	152
19.02	119	19.02	119	19.02	122	19.02	146
19.04	108	19.04	108	19.04	122	19.04	131
19.06	114	19.06	114	19.06	119	19.06	142
19.08	103	19.08	103	19.08	92	19.08	129
19.1	95	19.1	95	19.1	114	19.1	152
19.12	116	19.12	116	19.12	117	19.12	142
19.14	123	19.14	123	19.14	96	19.14	148
19.16	116	19.16	116	19.16	111	19.16	169
19.18	113	19.18	113	19.18	110	19.18	129
19.2	127	19.2	127	19.2	131	19.2	142
19.22	107	19.22	107	19.22	105	19.22	152
19.24	131	19.24	131	19.24	102	19.24	150
19.26	98	19.26	98	19.26	112	19.26	163
19.28	116	19.28	116	19.28	108	19.28	153
19.3	120	19.3	120	19.3	108	19.3	135
19.32	88	19.32	88	19.32	123	19.32	162
19.34	120	19.34	120	19.34	126	19.34	145
19.36	108	19.36	108	19.36	104	19.36	137
19.38	105	19.38	105	19.38	104	19.38	150
19.4	107	19.4	107	19.4	127	19.4	128
19.42	121	19.42	121	19.42	103	19.42	172
19.44	118	19.44	118	19.44	119	19.44	159
19.46	112	19.46	112	19.46	107	19.46	163
19.48	112	19.48	112	19.48	109	19.48	173
19.5	106	19.5	106	19.5	99	19.5	162
19.52	112	19.52	112	19.52	107	19.52	156
19.54	116	19.54	116	19.54	113	19.54	150
19.56	96	19.56	96	19.56	107	19.56	157
19.58	105	19.58	105	19.58	115	19.58	158
19.6	96	19.6	96	19.6	119	19.6	160
19.62	97	19.62	97	19.62	129	19.62	140
19.64	111	19.64	111	19.64	121	19.64	141
19.66	102	19.66	102	19.66	106	19.66	148
19.68	126	19.68	126	19.68	119	19.68	139
19.7	103	19.7	103	19.7	123	19.7	148
19.72	101	19.72	101	19.72	120	19.72	146
19.74	133	19.74	133	19.74	119	19.74	160
19.76	116	19.76	116	19.76	109	19.76	154
19.78	118	19.78	118	19.78	92	19.78	156
19.8	121	19.8	121	19.8	93	19.8	140
19.82	111	19.82	111	19.82	125	19.82	148
19.84	111	19.84	111	19.84	109	19.84	156
19.86	127	19.86	127	19.86	134	19.86	143
19.88	105	19.88	105	19.88	125	19.88	164
19.9	110	19.9	110	19.9	116	19.9	152
19.92	125	19.92	125	19.92	120	19.92	184
19.94	105	19.94	105	19.94	99	19.94	140
19.96	138	19.96	138	19.96	105	19.96	156
19.98	118	19.98	118	19.98	114	19.98	140
20	106	20	106	20	115	20	157
20.02	108	20.02	108	20.02	116	20.02	163
20.04	140	20.04	140	20.04	129	20.04	163
20.06	128	20.06	128	20.06	123	20.06	156
20.08	100	20.08	100	20.08	141	20.08	168
20.1	121	20.1	121	20.1	116	20.1	170
20.12	139	20.12	139	20.12	108	20.12	184
20.14	118	20.14	118	20.14	112	20.14	165
20.16	115	20.16	115	20.16	121	20.16	195
20.18	113	20.18	113	20.18	96	20.18	169
20.2	137	20.2	137	20.2	129	20.2	160
20.22	135	20.22	135	20.22	126	20.22	142
20.24	124	20.24	124	20.24	133	20.24	159
20.26	106	20.26	106	20.26	101	20.26	165
20.28	105	20.28	105	20.28	122	20.28	137
20.3	108	20.3	108	20.3	111	20.3	168
20.32	113	20.32	113	20.32	114	20.32	132
20.34	100	20.34	100	20.34	136	20.34	153
20.36	116	20.36	116	20.36	130	20.36	142
20.38	128	20.38	128	20.38	129	20.38	137
20.4	103	20.4	103	20.4	130	20.4	147
20.42	127	20.42	127	20.42	93	20.42	156
20.44	113	20.44	113	20.44	114	20.44	147
20.46	118	20.46	118	20.46	110	20.46	190
20.48	108	20.48	108	20.48	129	20.48	137
20.5	128	20.5	128	20.5	121	20.5	155
20.52	120	20.52	120	20.52	114	20.52	149
20.54	104	20.54	104	20.54	118	20.54	180
20.56	122	20.56	122	20.56	116	20.56	155
20.58	112	20.58	112	20.58	109	20.58	141
20.6	125	20.6	125	20.6	125	20.6	165
20.62	122	20.62	122	20.62	120	20.62	153
20.64	140	20.64	140	20.64	123	20.64	164
20.66	109	20.66	109	20.66	128	20.66	171
20.68	101	20.68	101	20.68	112	20.68	162
20.7	113	20.7	113	20.7	97	20.7	182
20.72	135	20.72	135	20.72	126	20.72	150
20.74	116	20.74	116	20.74	97	20.74	154
20.76	117	20.76	117	20.76	115	20.76	148
20.78	117	20.78	117	20.78	123	20.78	159
20.8	118	20.8	118	20.8	128	20.8	154
20.82	133	20.82	133	20.82	122	20.82	160
20.84	122	20.84	122	20.84	107	20.84	160
20.86	125	20.86	125	20.86	134	20.86	155
20.88	152	20.88	152	20.88	119	20.88	159
20.9	118	20.9	118	20.9	113	20.9	162
20.92	133	20.92	133	20.92	105	20.92	169
20.94	110	20.94	110	20.94	102	20.94	164
20.96	112	20.96	112	20.96	132	20.96	137
20.98	106	20.98	106	20.98	113	20.98	170
21	143	21	143	21	136	21	167
21.02	123	21.02	123	21.02	125	21.02	155
21.04	120	21.04	120	21.04	120	21.04	137
21.06	122	21.06	122	21.06	133	21.06	161
21.08	121	21.08	121	21.08	143	21.08	158
21.1	131	21.1	131	21.1	114	21.1	181
21.12	124	21.12	124	21.12	135	21.12	173
21.14	103	21.14	103	21.14	110	21.14	170
21.16	104	21.16	104	21.16	136	21.16	174
21.18	114	21.18	114	21.18	135	21.18	188
21.2	116	21.2	116	21.2	130	21.2	181
21.22	124	21.22	124	21.22	124	21.22	164
21.24	143	21.24	143	21.24	101	21.24	168
21.26	122	21.26	122	21.26	121	21.26	173
21.28	121	21.28	121	21.28	134	21.28	182
21.3	137	21.3	137	21.3	116	21.3	167
21.32	120	21.32	120	21.32	106	21.32	180
21.34	114	21.34	114	21.34	119	21.34	164
21.36	117	21.36	117	21.36	116	21.36	182
21.38	107	21.38	107	21.38	120	21.38	167
21.4	128	21.4	128	21.4	130	21.4	151
21.42	142	21.42	142	21.42	130	21.42	163
21.44	106	21.44	106	21.44	106	21.44	184
21.46	122	21.46	122	21.46	141	21.46	167
21.48	119	21.48	119	21.48	117	21.48	151
21.5	120	21.5	120	21.5	113	21.5	150
21.52	118	21.52	118	21.52	117	21.52	171
21.54	121	21.54	121	21.54	114	21.54	156
21.56	136	21.56	136	21.56	124	21.56	147
21.58	105	21.58	105	21.58	125	21.58	136
21.6	134	21.6	134	21.6	133	21.6	161
21.62	119	21.62	119	21.62	139	21.62	148
21.64	126	21.64	126	21.64	127	21.64	144
21.66	104	21.66	104	21.66	139	21.66	160
21.68	114	21.68	114	21.68	102	21.68	143
21.7	117	21.7	117	21.7	114	21.7	163
21.72	126	21.72	126	21.72	106	21.72	139
21.74	116	21.74	116	21.74	118	21.74	129
21.76	116	21.76	116	21.76	131	21.76	148
21.78	112	21.78	112	21.78	119	21.78	144
21.8	118	21.8	118	21.8	110	21.8	168
21.82	137	21.82	137	21.82	127	21.82	143
21.84	124	21.84	124	21.84	122	21.84	172
21.86	116	21.86	116	21.86	108	21.86	139
21.88	109	21.88	109	21.88	112	21.88	147
21.9	108	21.9	108	21.9	125	21.9	162
21.92	117	21.92	117	21.92	128	21.92	151
21.94	141	21.94	141	21.94	119	21.94	145
21.96	125	21.96	125	21.96	122	21.96	165
21.98	108	21.98	108	21.98	152	21.98	157
22	126	22	126	22	112	22	153
22.02	117	22.02	117	22.02	119	22.02	168
22.04	128	22.04	128	22.04	120	22.04	161
22.06	125	22.06	125	22.06	115	22.06	153
22.08	131	22.08	131	22.08	117	22.08	160
22.1	141	22.1	141	22.1	114	22.1	144
22.12	127	22.12	127	22.12	89	22.12	147
22.14	114	22.14	114	22.14	115	22.14	159
22.16	130	22.16	130	22.16	121	22.16	152
22.18	97	22.18	97	22.18	134	22.18	157
22.2	109	22.2	109	22.2	119	22.2	146
22.22	118	22.22	118	22.22	130	22.22	167
22.24	130	22.24	130	22.24	103	22.24	158
22.26	122	22.26	122	22.26	121	22.26	145
22.28	102	22.28	102	22.28	111	22.28	156
22.3	112	22.3	112	22.3	127	22.3	166
22.32	134	22.32	134	22.32	122	22.32	137
22.34	117	22.34	117	22.34	129	22.34	139
22.36	116	22.36	116	22.36	108	22.36	147
22.38	112	22.38	112	22.38	98	22.38	140
22.4	120	22.4	120	22.4	126	22.4	158
22.42	120	22.42	120	22.42	125	22.42	156
22.44	139	22.44	139	22.44	124	22.44	160
22.46	113	22.46	113	22.46	129	22.46	133
22.48	134	22.48	134	22.48	144	22.48	147
22.5	114	22.5	114	22.5	113	22.5	152
22.52	127	22.52	127	22.52	95	22.52	146
22.54	136	22.54	136	22.54	124	22.54	142
22.56	107	22.56	107	22.56	135	22.56	153
22.58	103	22.58	103	22.58	114	22.58	140
22.6	127	22.6	127	22.6	111	22.6	158
22.62	131	22.62	131	22.62	112	22.62	136
22.64	114	22.64	114	22.64	139	22.64	137
22.66	127	22.66	127	22.66	104	22.66	145
22.68	109	22.68	109	22.68	122	22.68	165
22.7	109	22.7	109	22.7	102	22.7	189
22.72	115	22.72	115	22.72	104	22.72	138
22.74	113	22.74	113	22.74	114	22.74	160
22.76	115	22.76	115	22.76	125	22.76	161
22.78	110	22.78	110	22.78	113	22.78	154
22.8	106	22.8	106	22.8	117	22.8	151
22.82	96	22.82	96	22.82	107	22.82	134
22.84	133	22.84	133	22.84	115	22.84	125
22.86	128	22.86	128	22.86	111	22.86	135
22.88	114	22.88	114	22.88	119	22.88	120
22.9	118	22.9	118	22.9	111	22.9	125
22.92	122	22.92	122	22.92	114	22.92	128
22.94	131	22.94	131	22.94	99	22.94	139
22.96	118	22.96	118	22.96	121	22.96	134
22.98	114	22.98	114	22.98	123	22.98	146
23	107	23	107	23	105	23	126
23.02	105	23.02	105	23.02	129	23.02	156
23.04	100	23.04	100	23.04	133	23.04	119
23.06	114	23.06	114	23.06	119	23.06	139
23.08	119	23.08	119	23.08	119	23.08	114
23.1	101	23.1	101	23.1	115	23.1	145
23.12	105	23.12	105	23.12	94	23.12	125
23.14	110	23.14	110	23.14	122	23.14	140
23.16	109	23.16	109	23.16	134	23.16	129
23.18	129	23.18	129	23.18	114	23.18	142
23.2	133	23.2	133	23.2	126	23.2	149
23.22	102	23.22	102	23.22	125	23.22	136
23.24	105	23.24	105	23.24	103	23.24	159
23.26	120	23.26	120	23.26	119	23.26	152
23.28	107	23.28	107	23.28	98	23.28	134
23.3	105	23.3	105	23.3	113	23.3	142
23.32	103	23.32	103	23.32	123	23.32	157
23.34	111	23.34	111	23.34	132	23.34	144
23.36	114	23.36	114	23.36	140	23.36	162
23.38	122	23.38	122	23.38	106	23.38	140
23.4	103	23.4	103	23.4	110	23.4	140
23.42	117	23.42	117	23.42	123	23.42	147
23.44	116	23.44	116	23.44	107	23.44	144
23.46	107	23.46	107	23.46	88	23.46	145
23.48	123	23.48	123	23.48	144	23.48	134
23.5	124	23.5	124	23.5	112	23.5	130
23.52	101	23.52	101	23.52	98	23.52	120
23.54	121	23.54	121	23.54	103	23.54	123
23.56	96	23.56	96	23.56	131	23.56	131
23.58	123	23.58	123	23.58	107	23.58	123
23.6	116	23.6	116	23.6	121	23.6	129
23.62	122	23.62	122	23.62	108	23.62	150
23.64	125	23.64	125	23.64	114	23.64	135
23.66	143	23.66	143	23.66	110	23.66	135
23.68	116	23.68	116	23.68	106	23.68	136
23.7	111	23.7	111	23.7	117	23.7	133
23.72	115	23.72	115	23.72	107	23.72	140
23.74	122	23.74	122	23.74	123	23.74	158
23.76	111	23.76	111	23.76	112	23.76	152
23.78	130	23.78	130	23.78	103	23.78	153
23.8	104	23.8	104	23.8	102	23.8	159
23.82	120	23.82	120	23.82	119	23.82	132
23.84	98	23.84	98	23.84	99	23.84	158
23.86	110	23.86	110	23.86	114	23.86	173
23.88	126	23.88	126	23.88	127	23.88	152
23.9	123	23.9	123	23.9	120	23.9	150
23.92	118	23.92	118	23.92	115	23.92	135
23.94	100	23.94	100	23.94	106	23.94	127
23.96	107	23.96	107	23.96	125	23.96	159
23.98	119	23.98	119	23.98	102	23.98	138
24	113	24	113	24	112	24	159
24.02	111	24.02	111	24.02	121	24.02	140
24.04	106	24.04	106	24.04	126	24.04	144
24.06	111	24.06	111	24.06	108	24.06	151
24.08	101	24.08	101	24.08	95	24.08	122
24.1	107	24.1	107	24.1	107	24.1	122
24.12	119	24.12	119	24.12	112	24.12	142
24.14	112	24.14	112	24.14	110	24.14	126
24.16	123	24.16	123	24.16	109	24.16	145
24.18	114	24.18	114	24.18	125	24.18	129
24.2	96	24.2	96	24.2	125	24.2	124
24.22	99	24.22	99	24.22	117	24.22	133
24.24	104	24.24	104	24.24	99	24.24	139
24.26	101	24.26	101	24.26	106	24.26	146
24.28	101	24.28	101	24.28	131	24.28	144
24.3	119	24.3	119	24.3	109	24.3	152
24.32	134	24.32	134	24.32	119	24.32	128
24.34	108	24.34	108	24.34	114	24.34	121
24.36	121	24.36	121	24.36	105	24.36	123
24.38	109	24.38	109	24.38	95	24.38	164
24.4	98	24.4	98	24.4	106	24.4	136
24.42	118	24.42	118	24.42	103	24.42	136
24.44	116	24.44	116	24.44	114	24.44	144
24.46	104	24.46	104	24.46	106	24.46	134
24.48	101	24.48	101	24.48	108	24.48	148
24.5	127	24.5	127	24.5	81	24.5	146
24.52	111	24.52	111	24.52	111	24.52	130
24.54	127	24.54	127	24.54	100	24.54	144
24.56	89	24.56	89	24.56	104	24.56	130
24.58	109	24.58	109	24.58	112	24.58	136
24.6	95	24.6	95	24.6	115	24.6	131
24.62	119	24.62	119	24.62	104	24.62	136
24.64	116	24.64	116	24.64	118	24.64	132
24.66	129	24.66	129	24.66	109	24.66	132
24.68	100	24.68	100	24.68	103	24.68	121
24.7	113	24.7	113	24.7	94	24.7	128
24.72	112	24.72	112	24.72	100	24.72	120
24.74	112	24.74	112	24.74	121	24.74	119
24.76	108	24.76	108	24.76	95	24.76	133
24.78	106	24.78	106	24.78	121	24.78	134
24.8	127	24.8	127	24.8	101	24.8	125
24.82	114	24.82	114	24.82	95	24.82	122
24.84	98	24.84	98	24.84	100	24.84	135
24.86	110	24.86	110	24.86	111	24.86	135
24.88	116	24.88	116	24.88	103	24.88	125
24.9	116	24.9	116	24.9	96	24.9	131
24.92	105	24.92	105	24.92	116	24.92	132
24.94	119	24.94	119	24.94	117	24.94	126
24.96	93	24.96	93	24.96	111	24.96	106
24.98	102	24.98	102	24.98	119	24.98	120
25	93	25	93	25	94	25	116
25.02	114	25.02	114	25.02	93	25.02	144
25.04	104	25.04	104	25.04	90	25.04	122
25.06	105	25.06	105	25.06	100	25.06	131
25.08	93	25.08	93	25.08	126	25.08	111
25.1	114	25.1	114	25.1	87	25.1	118
25.12	109	25.12	109	25.12	100	25.12	120
25.14	92	25.14	92	25.14	111	25.14	133
25.16	115	25.16	115	25.16	104	25.16	114
25.18	111	25.18	111	25.18	91	25.18	121
25.2	93	25.2	93	25.2	124	25.2	131
25.22	113	25.22	113	25.22	87	25.22	121
25.24	105	25.24	105	25.24	111	25.24	116
25.26	109	25.26	109	25.26	100	25.26	98
25.28	90	25.28	90	25.28	104	25.28	110
25.3	95	25.3	95	25.3	93	25.3	119
25.32	103	25.32	103	25.32	108	25.32	123
25.34	110	25.34	110	25.34	101	25.34	135
25.36	86	25.36	86	25.36	106	25.36	143
25.38	87	25.38	87	25.38	104	25.38	125
25.4	102	25.4	102	25.4	95	25.4	90
25.42	106	25.42	106	25.42	84	25.42	116
25.44	85	25.44	85	25.44	102	25.44	107
25.46	93	25.46	93	25.46	114	25.46	121
25.48	108	25.48	108	25.48	112	25.48	130
25.5	105	25.5	105	25.5	94	25.5	131
25.52	95	25.52	95	25.52	92	25.52	118
25.54	96	25.54	96	25.54	111	25.54	134
25.56	90	25.56	90	25.56	103	25.56	93
25.58	100	25.58	100	25.58	126	25.58	113
25.6	103	25.6	103	25.6	97	25.6	108
25.62	118	25.62	118	25.62	118	25.62	116
25.64	101	25.64	101	25.64	113	25.64	127
25.66	107	25.66	107	25.66	103	25.66	114
25.68	84	25.68	84	25.68	106	25.68	112
25.7	101	25.7	101	25.7	115	25.7	133
25.72	108	25.72	108	25.72	107	25.72	112
25.74	114	25.74	114	25.74	78	25.74	98
25.76	102	25.76	102	25.76	76	25.76	122
25.78	100	25.78	100	25.78	104	25.78	122
25.8	90	25.8	90	25.8	88	25.8	132
25.82	104	25.82	104	25.82	110	25.82	115
25.84	114	25.84	114	25.84	117	25.84	116
25.86	102	25.86	102	25.86	88	25.86	110
25.88	93	25.88	93	25.88	103	25.88	98
25.9	111	25.9	111	25.9	93	25.9	111
25.92	103	25.92	103	25.92	89	25.92	107
25.94	95	25.94	95	25.94	102	25.94	117
25.96	107	25.96	107	25.96	80	25.96	122
25.98	93	25.98	93	25.98	109	25.98	105
26	81	26	81	26	100	26	136
26.02	109	26.02	109	26.02	104	26.02	116
26.04	82	26.04	82	26.04	108	26.04	124
26.06	111	26.06	111	26.06	105	26.06	131
26.08	103	26.08	103	26.08	85	26.08	118
26.1	102	26.1	102	26.1	108	26.1	114
26.12	102	26.12	102	26.12	95	26.12	123
26.14	120	26.14	120	26.14	74	26.14	118
26.16	89	26.16	89	26.16	102	26.16	139
26.18	87	26.18	87	26.18	112	26.18	113
26.2	100	26.2	100	26.2	113	26.2	125
26.22	109	26.22	109	26.22	96	26.22	123
26.24	81	26.24	81	26.24	124	26.24	123
26.26	90	26.26	90	26.26	116	26.26	95
26.28	108	26.28	108	26.28	91	26.28	123
26.3	100	26.3	100	26.3	91	26.3	135
26.32	100	26.32	100	26.32	103	26.32	110
26.34	103	26.34	103	26.34	115	26.34	115
26.36	92	26.36	92	26.36	88	26.36	103
26.38	97	26.38	97	26.38	100	26.38	117
26.4	91	26.4	91	26.4	92	26.4	105
26.42	89	26.42	89	26.42	96	26.42	120
26.44	104	26.44	104	26.44	122	26.44	121
26.46	91	26.46	91	26.46	90	26.46	116
26.48	98	26.48	98	26.48	103	26.48	108
26.5	92	26.5	92	26.5	90	26.5	119
26.52	99	26.52	99	26.52	101	26.52	122
26.54	107	26.54	107	26.54	94	26.54	131
26.56	104	26.56	104	26.56	83	26.56	117
26.58	103	26.58	103	26.58	104	26.58	106
26.6	101	26.6	101	26.6	96	26.6	105
26.62	92	26.62	92	26.62	96	26.62	123
26.64	97	26.64	97	26.64	92	26.64	113
26.66	92	26.66	92	26.66	83	26.66	108
26.68	115	26.68	115	26.68	87	26.68	96
26.7	97	26.7	97	26.7	84	26.7	117
26.72	95	26.72	95	26.72	99	26.72	108
26.74	110	26.74	110	26.74	78	26.74	105
26.76	81	26.76	81	26.76	78	26.76	112
26.78	93	26.78	93	26.78	82	26.78	119
26.8	103	26.8	103	26.8	104	26.8	121
26.82	113	26.82	113	26.82	91	26.82	103
26.84	91	26.84	91	26.84	100	26.84	110
26.86	96	26.86	96	26.86	97	26.86	97
26.88	88	26.88	88	26.88	94	26.88	110
26.9	74	26.9	74	26.9	92	26.9	124
26.92	92	26.92	92	26.92	97	26.92	109
26.94	94	26.94	94	26.94	83	26.94	109
26.96	96	26.96	96	26.96	105	26.96	119
26.98	104	26.98	104	26.98	94	26.98	106
27	89	27	89	27	94	27	111
27.02	99	27.02	99	27.02	85	27.02	90
27.04	91	27.04	91	27.04	90	27.04	123
27.06	83	27.06	83	27.06	104	27.06	109
27.08	88	27.08	88	27.08	95	27.08	110
27.1	87	27.1	87	27.1	85	27.1	97
27.12	112	27.12	112	27.12	95	27.12	104
27.14	84	27.14	84	27.14	86	27.14	101
27.16	83	27.16	83	27.16	80	27.16	103
27.18	93	27.18	93	27.18	90	27.18	113
27.2	87	27.2	87	27.2	84	27.2	111
27.22	89	27.22	89	27.22	103	27.22	120
27.24	79	27.24	79	27.24	85	27.24	110
27.26	103	27.26	103	27.26	94	27.26	80
27.28	98	27.28	98	27.28	103	27.28	114
27.3	92	27.3	92	27.3	91	27.3	100
27.32	88	27.32	88	27.32	97	27.32	131
27.34	99	27.34	99	27.34	96	27.34	119
27.36	84	27.36	84	27.36	100	27.36	107
27.38	82	27.38	82	27.38	99	27.38	94
27.4	93	27.4	93	27.4	84	27.4	111
27.42	78	27.42	78	27.42	85	27.42	100
27.44	88	27.44	88	27.44	104	27.44	87
27.46	95	27.46	95	27.46	95	27.46	101
27.48	90	27.48	90	27.48	83	27.48	105
27.5	102	27.5	102	27.5	97	27.5	119
27.52	88	27.52	88	27.52	86	27.52	91
27.54	96	27.54	96	27.54	98	27.54	122
27.56	93	27.56	93	27.56	93	27.56	103
27.58	83	27.58	83	27.58	73	27.58	94
27.6	89	27.6	89	27.6	89	27.6	114
27.62	108	27.62	108	27.62	90	27.62	101
27.64	80	27.64	80	27.64	90	27.64	109
27.66	87	27.66	87	27.66	88	27.66	121
27.68	88	27.68	88	27.68	88	27.68	113
27.7	90	27.7	90	27.7	82	27.7	109
27.72	80	27.72	80	27.72	76	27.72	104
27.74	96	27.74	96	27.74	100	27.74	111
27.76	95	27.76	95	27.76	80	27.76	104
27.78	76	27.78	76	27.78	86	27.78	98
27.8	104	27.8	104	27.8	78	27.8	90
27.82	87	27.82	87	27.82	95	27.82	90
27.84	88	27.84	88	27.84	84	27.84	106
27.86	85	27.86	85	27.86	98	27.86	90
27.88	93	27.88	93	27.88	73	27.88	88
27.9	88	27.9	88	27.9	78	27.9	80
27.92	79	27.92	79	27.92	96	27.92	107
27.94	94	27.94	94	27.94	95	27.94	95
27.96	97	27.96	97	27.96	81	27.96	95
27.98	70	27.98	70	27.98	85	27.98	114
28	74	28	74	28	76	28	106
28.02	93	28.02	93	28.02	90	28.02	106
28.04	80	28.04	80	28.04	79	28.04	93
28.06	81	28.06	81	28.06	98	28.06	105
28.08	84	28.08	84	28.08	90	28.08	98
28.1	92	28.1	92	28.1	83	28.1	105
28.12	70	28.12	70	28.12	102	28.12	80
28.14	82	28.14	82	28.14	97	28.14	102
28.16	79	28.16	79	28.16	102	28.16	100
28.18	83	28.18	83	28.18	99	28.18	99
28.2	86	28.2	86	28.2	77	28.2	89
28.22	86	28.22	86	28.22	76	28.22	89
28.24	72	28.24	72	28.24	89	28.24	110
28.26	85	28.26	85	28.26	98	28.26	110
28.28	80	28.28	80	28.28	89	28.28	110
28.3	91	28.3	91	28.3	79	28.3	107
28.32	94	28.32	94	28.32	77	28.32	103
28.34	76	28.34	76	28.34	85	28.34	100
28.36	63	28.36	63	28.36	78	28.36	109
28.38	77	28.38	77	28.38	88	28.38	110
28.4	93	28.4	93	28.4	97	28.4	89
28.42	79	28.42	79	28.42	84	28.42	80
28.44	82	28.44	82	28.44	73	28.44	87
28.46	84	28.46	84	28.46	90	28.46	88
28.48	89	28.48	89	28.48	90	28.48	96
28.5	87	28.5	87	28.5	92	28.5	81
28.52	90	28.52	90	28.52	80	28.52	83
28.54	86	28.54	86	28.54	89	28.54	96
28.56	75	28.56	75	28.56	90	28.56	84
28.58	84	28.58	84	28.58	96	28.58	89
28.6	80	28.6	80	28.6	74	28.6	108
28.62	87	28.62	87	28.62	82	28.62	88
28.64	94	28.64	94	28.64	71	28.64	97
28.66	67	28.66	67	28.66	89	28.66	87
28.68	76	28.68	76	28.68	82	28.68	88
28.7	86	28.7	86	28.7	88	28.7	90
28.72	84	28.72	84	28.72	77	28.72	100
28.74	82	28.74	82	28.74	102	28.74	92
28.76	92	28.76	92	28.76	79	28.76	84
28.78	94	28.78	94	28.78	95	28.78	79
28.8	97	28.8	97	28.8	82	28.8	89
28.82	88	28.82	88	28.82	97	28.82	75
28.84	78	28.84	78	28.84	74	28.84	98
28.86	77	28.86	77	28.86	84	28.86	101
28.88	80	28.88	80	28.88	100	28.88	77
28.9	93	28.9	93	28.9	88	28.9	96
28.92	102	28.92	102	28.92	80	28.92	92
28.94	74	28.94	74	28.94	87	28.94	81
28.96	82	28.96	82	28.96	91	28.96	101
28.98	76	28.98	76	28.98	92	28.98	83
29	77	29	77	29	83	29	90
29.02	81	29.02	81	29.02	86	29.02	94
29.04	82	29.04	82	29.04	80	29.04	95
29.06	106	29.06	106	29.06	83	29.06	81
29.08	98	29.08	98	29.08	73	29.08	90
29.1	74	29.1	74	29.1	86	29.1	86
29.12	79	29.12	79	29.12	72	29.12	100
29.14	103	29.14	103	29.14	82	29.14	81
29.16	91	29.16	91	29.16	87	29.16	107
29.18	94	29.18	94	29.18	79	29.18	80
29.2	84	29.2	84	29.2	94	29.2	75
29.22	86	29.22	86	29.22	87	29.22	75
29.24	86	29.24	86	29.24	84	29.24	101
29.26	70	29.26	70	29.26	82	29.26	75
29.28	76	29.28	76	29.28	91	29.28	114
29.3	91	29.3	91	29.3	82	29.3	84
29.32	98	29.32	98	29.32	70	29.32	99
29.34	89	29.34	89	29.34	74	29.34	90
29.36	73	29.36	73	29.36	85	29.36	85
29.38	73	29.38	73	29.38	92	29.38	104
29.4	97	29.4	97	29.4	96	29.4	85
29.42	76	29.42	76	29.42	82	29.42	81
29.44	74	29.44	74	29.44	72	29.44	98
29.46	92	29.46	92	29.46	76	29.46	97
29.48	84	29.48	84	29.48	69	29.48	84
29.5	79	29.5	79	29.5	93	29.5	90
29.52	84	29.52	84	29.52	88	29.52	107
29.54	63	29.54	63	29.54	58	29.54	100
29.56	78	29.56	78	29.56	78	29.56	94
29.58	75	29.58	75	29.58	72	29.58	81
29.6	76	29.6	76	29.6	77	29.6	91
29.62	69	29.62	69	29.62	87	29.62	91
29.64	74	29.64	74	29.64	93	29.64	90
29.66	77	29.66	77	29.66	81	29.66	80
29.68	80	29.68	80	29.68	98	29.68	92
29.7	68	29.7	68	29.7	92	29.7	85
29.72	82	29.72	82	29.72	81	29.72	95
29.74	76	29.74	76	29.74	67	29.74	79
29.76	72	29.76	72	29.76	66	29.76	83
29.78	87	29.78	87	29.78	98	29.78	83
29.8	78	29.8	78	29.8	70	29.8	77
29.82	79	29.82	79	29.82	69	29.82	81
29.84	76	29.84	76	29.84	85	29.84	86
29.86	69	29.86	69	29.86	83	29.86	79
29.88	94	29.88	94	29.88	75	29.88	90
29.9	80	29.9	80	29.9	57	29.9	88
29.92	77	29.92	77	29.92	78	29.92	87
29.94	75	29.94	75	29.94	76	29.94	89
29.96	83	29.96	83	29.96	84	29.96	91
29.98	81	29.98	81	29.98	71	29.98	77
30	75	30	75	30	84	30	78
Fig. 3b PXRD patterns of DEG-COF recorded at different reaction time.
0.5 d		1 d		2 d		3 d
2 Theta (degree)	Intensity	2 Theta (degree)	Intensity	2 Theta (degree)	Intensity	2 Theta (degree)	Intensity
3	278	3	534	3	481	3	689
3.02	248	3.02	549	3.02	497	3.02	784
3.04	252	3.04	625	3.04	512	3.04	789
3.06	265	3.06	649	3.06	498	3.06	846
3.08	272	3.08	634	3.08	540	3.08	931
3.1	293	3.1	668	3.1	530	3.1	1005
3.12	261	3.12	689	3.12	574	3.12	1064
3.14	246	3.14	749	3.14	638	3.14	1090
3.16	272	3.16	823	3.16	666	3.16	1214
3.18	278	3.18	920	3.18	647	3.18	1394
3.2	335	3.2	920	3.2	890	3.2	1610
3.22	323	3.22	1013	3.22	930	3.22	1684
3.24	326	3.24	1158	3.24	1061	3.24	1926
3.26	340	3.26	1219	3.26	1025	3.26	2014
3.28	328	3.28	1287	3.28	1021	3.28	1884
3.3	349	3.3	1212	3.3	852	3.3	1649
3.32	331	3.32	1174	3.32	587	3.32	1440
3.34	321	3.34	1095	3.34	512	3.34	1191
3.36	295	3.36	957	3.36	413	3.36	929
3.38	242	3.38	814	3.38	344	3.38	709
3.4	261	3.4	698	3.4	329	3.4	574
3.42	251	3.42	620	3.42	305	3.42	426
3.44	215	3.44	554	3.44	282	3.44	380
3.46	220	3.46	475	3.46	280	3.46	322
3.48	206	3.48	385	3.48	236	3.48	312
3.5	212	3.5	344	3.5	238	3.5	337
3.52	164	3.52	328	3.52	242	3.52	313
3.54	165	3.54	313	3.54	243	3.54	311
3.56	159	3.56	294	3.56	214	3.56	334
3.58	163	3.58	310	3.58	262	3.58	338
3.6	163	3.6	259	3.6	259	3.6	333
3.62	146	3.62	277	3.62	252	3.62	371
3.64	162	3.64	292	3.64	280	3.64	438
3.66	141	3.66	319	3.66	285	3.66	449
3.68	137	3.68	317	3.68	273	3.68	408
3.7	143	3.7	280	3.7	269	3.7	415
3.72	147	3.72	303	3.72	228	3.72	356
3.74	140	3.74	320	3.74	204	3.74	342
3.76	134	3.76	292	3.76	174	3.76	283
3.78	147	3.78	267	3.78	187	3.78	260
3.8	156	3.8	245	3.8	161	3.8	199
3.82	136	3.82	225	3.82	149	3.82	184
3.84	123	3.84	199	3.84	134	3.84	163
3.86	140	3.86	171	3.86	126	3.86	158
3.88	122	3.88	159	3.88	121	3.88	143
3.9	95	3.9	139	3.9	129	3.9	120
3.92	99	3.92	145	3.92	132	3.92	116
3.94	94	3.94	126	3.94	120	3.94	96
3.96	108	3.96	126	3.96	125	3.96	97
3.98	110	3.98	115	3.98	120	3.98	97
4	92	4	122	4	109	4	89
4.02	130	4.02	104	4.02	109	4.02	100
4.04	93	4.04	95	4.04	118	4.04	110
4.06	85	4.06	110	4.06	113	4.06	96
4.08	88	4.08	98	4.08	98	4.08	90
4.1	106	4.1	109	4.1	135	4.1	107
4.12	90	4.12	100	4.12	127	4.12	114
4.14	87	4.14	95	4.14	101	4.14	102
4.16	80	4.16	97	4.16	91	4.16	87
4.18	77	4.18	103	4.18	125	4.18	91
4.2	78	4.2	91	4.2	108	4.2	98
4.22	68	4.22	97	4.22	86	4.22	96
4.24	66	4.24	92	4.24	105	4.24	97
4.26	84	4.26	111	4.26	110	4.26	95
4.28	65	4.28	100	4.28	99	4.28	92
4.3	72	4.3	90	4.3	113	4.3	98
4.32	86	4.32	68	4.32	94	4.32	84
4.34	82	4.34	66	4.34	102	4.34	91
4.36	63	4.36	92	4.36	106	4.36	94
4.38	67	4.38	85	4.38	112	4.38	87
4.4	89	4.4	87	4.4	97	4.4	87
4.42	68	4.42	75	4.42	74	4.42	86
4.44	75	4.44	73	4.44	100	4.44	104
4.46	65	4.46	69	4.46	92	4.46	88
4.48	69	4.48	72	4.48	81	4.48	95
4.5	85	4.5	75	4.5	84	4.5	95
4.52	75	4.52	77	4.52	92	4.52	77
4.54	57	4.54	71	4.54	97	4.54	94
4.56	65	4.56	79	4.56	93	4.56	95
4.58	68	4.58	67	4.58	96	4.58	92
4.6	81	4.6	73	4.6	80	4.6	82
4.62	80	4.62	82	4.62	82	4.62	86
4.64	63	4.64	79	4.64	84	4.64	95
4.66	61	4.66	85	4.66	90	4.66	95
4.68	76	4.68	95	4.68	104	4.68	101
4.7	55	4.7	90	4.7	87	4.7	111
4.72	61	4.72	78	4.72	79	4.72	97
4.74	67	4.74	80	4.74	91	4.74	94
4.76	62	4.76	65	4.76	75	4.76	87
4.78	59	4.78	99	4.78	83	4.78	92
4.8	58	4.8	69	4.8	81	4.8	76
4.82	71	4.82	68	4.82	64	4.82	97
4.84	56	4.84	68	4.84	75	4.84	66
4.86	64	4.86	81	4.86	83	4.86	83
4.88	63	4.88	79	4.88	80	4.88	84
4.9	49	4.9	77	4.9	92	4.9	58
4.92	78	4.92	68	4.92	62	4.92	53
4.94	47	4.94	51	4.94	80	4.94	79
4.96	53	4.96	72	4.96	83	4.96	55
4.98	54	4.98	65	4.98	79	4.98	76
5	56	5	67	5	79	5	76
5.02	57	5.02	63	5.02	86	5.02	69
5.04	64	5.04	62	5.04	87	5.04	61
5.06	57	5.06	63	5.06	92	5.06	75
5.08	51	5.08	63	5.08	75	5.08	73
5.1	53	5.1	59	5.1	69	5.1	99
5.12	44	5.12	74	5.12	64	5.12	70
5.14	52	5.14	90	5.14	75	5.14	70
5.16	56	5.16	77	5.16	82	5.16	75
5.18	54	5.18	79	5.18	77	5.18	97
5.2	55	5.2	68	5.2	75	5.2	95
5.22	57	5.22	87	5.22	85	5.22	91
5.24	49	5.24	68	5.24	76	5.24	104
5.26	55	5.26	72	5.26	86	5.26	100
5.28	66	5.28	76	5.28	62	5.28	107
5.3	55	5.3	73	5.3	96	5.3	94
5.32	63	5.32	84	5.32	83	5.32	89
5.34	47	5.34	83	5.34	74	5.34	92
5.36	52	5.36	74	5.36	78	5.36	109
5.38	49	5.38	73	5.38	78	5.38	95
5.4	67	5.4	96	5.4	91	5.4	90
5.42	58	5.42	73	5.42	70	5.42	89
5.44	55	5.44	62	5.44	73	5.44	103
5.46	56	5.46	82	5.46	77	5.46	93
5.48	63	5.48	89	5.48	66	5.48	92
5.5	74	5.5	65	5.5	71	5.5	71
5.52	72	5.52	60	5.52	59	5.52	53
5.54	54	5.54	61	5.54	49	5.54	52
5.56	61	5.56	81	5.56	65	5.56	56
5.58	54	5.58	69	5.58	57	5.58	69
5.6	57	5.6	58	5.6	51	5.6	68
5.62	53	5.62	56	5.62	68	5.62	54
5.64	49	5.64	52	5.64	59	5.64	59
5.66	62	5.66	67	5.66	62	5.66	62
5.68	55	5.68	41	5.68	58	5.68	59
5.7	45	5.7	57	5.7	56	5.7	50
5.72	53	5.72	59	5.72	68	5.72	56
5.74	66	5.74	54	5.74	71	5.74	65
5.76	48	5.76	65	5.76	47	5.76	64
5.78	46	5.78	62	5.78	65	5.78	48
5.8	57	5.8	55	5.8	64	5.8	55
5.82	29	5.82	49	5.82	61	5.82	87
5.84	62	5.84	59	5.84	54	5.84	50
5.86	49	5.86	63	5.86	61	5.86	59
5.88	58	5.88	59	5.88	60	5.88	53
5.9	51	5.9	61	5.9	52	5.9	53
5.92	54	5.92	71	5.92	57	5.92	49
5.94	63	5.94	60	5.94	58	5.94	61
5.96	65	5.96	48	5.96	57	5.96	65
5.98	59	5.98	66	5.98	65	5.98	75
6	44	6	51	6	51	6	68
6.02	50	6.02	63	6.02	55	6.02	71
6.04	57	6.04	76	6.04	63	6.04	56
6.06	55	6.06	64	6.06	70	6.06	74
6.08	58	6.08	68	6.08	69	6.08	85
6.1	47	6.1	76	6.1	67	6.1	76
6.12	48	6.12	62	6.12	71	6.12	74
6.14	56	6.14	74	6.14	84	6.14	89
6.16	58	6.16	82	6.16	77	6.16	84
6.18	41	6.18	79	6.18	69	6.18	101
6.2	54	6.2	80	6.2	68	6.2	78
6.22	59	6.22	58	6.22	56	6.22	88
6.24	61	6.24	76	6.24	64	6.24	85
6.26	60	6.26	69	6.26	63	6.26	73
6.28	42	6.28	71	6.28	63	6.28	73
6.3	45	6.3	65	6.3	64	6.3	60
6.32	67	6.32	58	6.32	56	6.32	74
6.34	59	6.34	71	6.34	64	6.34	67
6.36	53	6.36	66	6.36	67	6.36	73
6.38	60	6.38	67	6.38	59	6.38	75
6.4	50	6.4	58	6.4	79	6.4	86
6.42	60	6.42	70	6.42	82	6.42	87
6.44	49	6.44	57	6.44	95	6.44	86
6.46	62	6.46	82	6.46	79	6.46	79
6.48	55	6.48	60	6.48	70	6.48	88
6.5	48	6.5	61	6.5	78	6.5	82
6.52	53	6.52	69	6.52	76	6.52	91
6.54	42	6.54	65	6.54	80	6.54	87
6.56	60	6.56	60	6.56	68	6.56	90
6.58	53	6.58	62	6.58	64	6.58	66
6.6	55	6.6	61	6.6	61	6.6	72
6.62	42	6.62	74	6.62	84	6.62	66
6.64	56	6.64	49	6.64	52	6.64	57
6.66	39	6.66	47	6.66	62	6.66	60
6.68	56	6.68	50	6.68	60	6.68	55
6.7	67	6.7	34	6.7	45	6.7	56
6.72	47	6.72	62	6.72	43	6.72	55
6.74	47	6.74	41	6.74	50	6.74	45
6.76	46	6.76	47	6.76	53	6.76	56
6.78	35	6.78	44	6.78	41	6.78	31
6.8	58	6.8	50	6.8	58	6.8	52
6.82	35	6.82	57	6.82	46	6.82	40
6.84	50	6.84	50	6.84	50	6.84	43
6.86	48	6.86	55	6.86	54	6.86	57
6.88	45	6.88	40	6.88	60	6.88	43
6.9	50	6.9	54	6.9	36	6.9	53
6.92	54	6.92	48	6.92	43	6.92	45
6.94	45	6.94	48	6.94	48	6.94	43
6.96	60	6.96	60	6.96	46	6.96	52
6.98	29	6.98	28	6.98	47	6.98	49
7	42	7	48	7	55	7	43
7.02	42	7.02	53	7.02	45	7.02	54
7.04	45	7.04	45	7.04	48	7.04	54
7.06	42	7.06	46	7.06	53	7.06	52
7.08	37	7.08	46	7.08	54	7.08	43
7.1	44	7.1	49	7.1	47	7.1	54
7.12	53	7.12	45	7.12	56	7.12	44
7.14	40	7.14	46	7.14	44	7.14	57
7.16	49	7.16	50	7.16	55	7.16	40
7.18	47	7.18	51	7.18	41	7.18	56
7.2	40	7.2	46	7.2	49	7.2	41
7.22	48	7.22	45	7.22	59	7.22	37
7.24	48	7.24	55	7.24	60	7.24	52
7.26	39	7.26	53	7.26	60	7.26	50
7.28	40	7.28	44	7.28	57	7.28	55
7.3	49	7.3	49	7.3	56	7.3	55
7.32	48	7.32	53	7.32	51	7.32	62
7.34	43	7.34	46	7.34	69	7.34	59
7.36	43	7.36	48	7.36	70	7.36	64
7.38	43	7.38	52	7.38	70	7.38	69
7.4	37	7.4	55	7.4	66	7.4	52
7.42	42	7.42	59	7.42	52	7.42	55
7.44	35	7.44	50	7.44	45	7.44	57
7.46	34	7.46	58	7.46	63	7.46	53
7.48	37	7.48	51	7.48	41	7.48	57
7.5	41	7.5	55	7.5	33	7.5	42
7.52	52	7.52	46	7.52	39	7.52	41
7.54	50	7.54	44	7.54	46	7.54	50
7.56	38	7.56	33	7.56	36	7.56	48
7.58	35	7.58	60	7.58	59	7.58	41
7.6	46	7.6	50	7.6	39	7.6	45
7.62	37	7.62	58	7.62	50	7.62	33
7.64	38	7.64	55	7.64	50	7.64	34
7.66	39	7.66	55	7.66	44	7.66	42
7.68	44	7.68	43	7.68	48	7.68	44
7.7	48	7.7	46	7.7	43	7.7	51
7.72	30	7.72	49	7.72	49	7.72	53
7.74	20	7.74	50	7.74	42	7.74	43
7.76	45	7.76	44	7.76	40	7.76	52
7.78	49	7.78	51	7.78	54	7.78	63
7.8	49	7.8	32	7.8	54	7.8	56
7.82	34	7.82	44	7.82	41	7.82	55
7.84	36	7.84	41	7.84	56	7.84	64
7.86	44	7.86	52	7.86	55	7.86	58
7.88	37	7.88	48	7.88	56	7.88	78
7.9	42	7.9	40	7.9	56	7.9	63
7.92	51	7.92	42	7.92	52	7.92	63
7.94	54	7.94	62	7.94	47	7.94	59
7.96	36	7.96	61	7.96	49	7.96	58
7.98	39	7.98	39	7.98	51	7.98	46
8	39	8	43	8	52	8	45
8.02	42	8.02	47	8.02	48	8.02	58
8.04	39	8.04	48	8.04	50	8.04	41
8.06	32	8.06	49	8.06	48	8.06	52
8.08	42	8.08	45	8.08	45	8.08	56
8.1	42	8.1	49	8.1	45	8.1	53
8.12	38	8.12	55	8.12	53	8.12	55
8.14	35	8.14	45	8.14	46	8.14	48
8.16	43	8.16	61	8.16	56	8.16	39
8.18	31	8.18	39	8.18	44	8.18	60
8.2	38	8.2	47	8.2	43	8.2	53
8.22	36	8.22	43	8.22	50	8.22	45
8.24	33	8.24	45	8.24	63	8.24	66
8.26	41	8.26	51	8.26	49	8.26	50
8.28	41	8.28	45	8.28	46	8.28	46
8.3	36	8.3	40	8.3	44	8.3	52
8.32	42	8.32	38	8.32	60	8.32	46
8.34	34	8.34	51	8.34	32	8.34	44
8.36	43	8.36	35	8.36	43	8.36	51
8.38	51	8.38	43	8.38	50	8.38	40
8.4	41	8.4	36	8.4	45	8.4	51
8.42	38	8.42	39	8.42	30	8.42	48
8.44	32	8.44	41	8.44	44	8.44	38
8.46	33	8.46	45	8.46	44	8.46	33
8.48	41	8.48	41	8.48	54	8.48	42
8.5	39	8.5	47	8.5	48	8.5	50
8.52	29	8.52	47	8.52	38	8.52	47
8.54	32	8.54	31	8.54	48	8.54	52
8.56	38	8.56	41	8.56	45	8.56	38
8.58	42	8.58	37	8.58	37	8.58	29
8.6	49	8.6	32	8.6	33	8.6	37
8.62	34	8.62	40	8.62	49	8.62	45
8.64	40	8.64	48	8.64	43	8.64	26
8.66	35	8.66	43	8.66	34	8.66	40
8.68	37	8.68	34	8.68	41	8.68	35
8.7	51	8.7	38	8.7	35	8.7	27
8.72	33	8.72	40	8.72	40	8.72	38
8.74	36	8.74	45	8.74	43	8.74	42
8.76	43	8.76	45	8.76	56	8.76	35
8.78	40	8.78	38	8.78	31	8.78	32
8.8	38	8.8	32	8.8	33	8.8	48
8.82	29	8.82	39	8.82	27	8.82	48
8.84	39	8.84	42	8.84	33	8.84	40
8.86	38	8.86	40	8.86	31	8.86	38
8.88	49	8.88	37	8.88	25	8.88	39
8.9	38	8.9	35	8.9	44	8.9	43
8.92	41	8.92	46	8.92	33	8.92	45
8.94	34	8.94	24	8.94	39	8.94	43
8.96	49	8.96	35	8.96	33	8.96	43
8.98	38	8.98	33	8.98	37	8.98	42
9	31	9	46	9	31	9	36
9.02	39	9.02	38	9.02	33	9.02	44
9.04	41	9.04	40	9.04	42	9.04	41
9.06	25	9.06	36	9.06	43	9.06	42
9.08	34	9.08	39	9.08	39	9.08	38
9.1	34	9.1	43	9.1	45	9.1	32
9.12	32	9.12	41	9.12	37	9.12	32
9.14	34	9.14	36	9.14	46	9.14	41
9.16	37	9.16	38	9.16	41	9.16	33
9.18	34	9.18	38	9.18	32	9.18	41
9.2	40	9.2	32	9.2	43	9.2	45
9.22	37	9.22	35	9.22	44	9.22	40
9.24	39	9.24	33	9.24	54	9.24	33
9.26	37	9.26	46	9.26	37	9.26	35
9.28	35	9.28	41	9.28	43	9.28	36
9.3	44	9.3	30	9.3	35	9.3	33
9.32	39	9.32	38	9.32	27	9.32	38
9.34	40	9.34	40	9.34	41	9.34	41
9.36	34	9.36	37	9.36	46	9.36	36
9.38	44	9.38	39	9.38	43	9.38	43
9.4	32	9.4	49	9.4	37	9.4	40
9.42	22	9.42	34	9.42	43	9.42	47
9.44	39	9.44	35	9.44	52	9.44	57
9.46	26	9.46	45	9.46	48	9.46	56
9.48	35	9.48	44	9.48	45	9.48	40
9.5	32	9.5	47	9.5	41	9.5	33
9.52	42	9.52	37	9.52	42	9.52	48
9.54	33	9.54	38	9.54	48	9.54	47
9.56	35	9.56	31	9.56	40	9.56	46
9.58	38	9.58	32	9.58	35	9.58	25
9.6	29	9.6	33	9.6	45	9.6	47
9.62	28	9.62	35	9.62	41	9.62	46
9.64	44	9.64	49	9.64	30	9.64	45
9.66	36	9.66	38	9.66	40	9.66	46
9.68	29	9.68	37	9.68	25	9.68	38
9.7	36	9.7	40	9.7	56	9.7	36
9.72	31	9.72	32	9.72	34	9.72	32
9.74	43	9.74	44	9.74	40	9.74	40
9.76	34	9.76	39	9.76	47	9.76	26
9.78	50	9.78	37	9.78	40	9.78	27
9.8	35	9.8	39	9.8	41	9.8	40
9.82	29	9.82	30	9.82	31	9.82	34
9.84	39	9.84	33	9.84	29	9.84	33
9.86	33	9.86	46	9.86	57	9.86	36
9.88	41	9.88	37	9.88	38	9.88	37
9.9	39	9.9	30	9.9	43	9.9	35
9.92	25	9.92	39	9.92	39	9.92	32
9.94	33	9.94	26	9.94	34	9.94	23
9.96	42	9.96	31	9.96	44	9.96	43
9.98	29	9.98	42	9.98	36	9.98	27
10	18	10	46	10	37	10	38
10.02	41	10.02	36	10.02	43	10.02	41
10.04	33	10.04	38	10.04	41	10.04	30
10.06	46	10.06	32	10.06	34	10.06	45
10.08	32	10.08	39	10.08	33	10.08	38
10.1	30	10.1	35	10.1	38	10.1	44
10.12	41	10.12	27	10.12	40	10.12	41
10.14	38	10.14	52	10.14	37	10.14	45
10.16	34	10.16	43	10.16	40	10.16	30
10.18	33	10.18	40	10.18	48	10.18	44
10.2	43	10.2	35	10.2	47	10.2	41
10.22	31	10.22	38	10.22	33	10.22	44
10.24	23	10.24	34	10.24	33	10.24	38
10.26	45	10.26	43	10.26	46	10.26	41
10.28	49	10.28	41	10.28	42	10.28	31
10.3	32	10.3	33	10.3	39	10.3	40
10.32	37	10.32	33	10.32	28	10.32	28
10.34	29	10.34	30	10.34	40	10.34	39
10.36	33	10.36	29	10.36	46	10.36	28
10.38	41	10.38	44	10.38	45	10.38	32
10.4	29	10.4	30	10.4	39	10.4	41
10.42	36	10.42	35	10.42	37	10.42	36
10.44	22	10.44	36	10.44	35	10.44	36
10.46	36	10.46	30	10.46	48	10.46	31
10.48	31	10.48	34	10.48	30	10.48	34
10.5	30	10.5	45	10.5	45	10.5	38
10.52	30	10.52	29	10.52	37	10.52	41
10.54	42	10.54	39	10.54	33	10.54	34
10.56	24	10.56	38	10.56	38	10.56	41
10.58	26	10.58	37	10.58	44	10.58	47
10.6	30	10.6	39	10.6	42	10.6	43
10.62	51	10.62	36	10.62	33	10.62	27
10.64	33	10.64	45	10.64	41	10.64	34
10.66	38	10.66	42	10.66	35	10.66	40
10.68	40	10.68	43	10.68	45	10.68	42
10.7	48	10.7	32	10.7	40	10.7	33
10.72	38	10.72	46	10.72	39	10.72	36
10.74	26	10.74	33	10.74	45	10.74	39
10.76	29	10.76	33	10.76	35	10.76	32
10.78	36	10.78	37	10.78	42	10.78	33
10.8	37	10.8	37	10.8	35	10.8	35
10.82	30	10.82	55	10.82	41	10.82	36
10.84	41	10.84	39	10.84	31	10.84	38
10.86	44	10.86	30	10.86	34	10.86	34
10.88	48	10.88	32	10.88	35	10.88	46
10.9	35	10.9	26	10.9	29	10.9	34
10.92	33	10.92	28	10.92	35	10.92	28
10.94	32	10.94	37	10.94	45	10.94	44
10.96	28	10.96	44	10.96	36	10.96	47
10.98	37	10.98	32	10.98	37	10.98	37
11	47	11	33	11	41	11	36
11.02	39	11.02	42	11.02	40	11.02	41
11.04	33	11.04	52	11.04	41	11.04	39
11.06	38	11.06	42	11.06	38	11.06	33
11.08	33	11.08	37	11.08	42	11.08	45
11.1	54	11.1	33	11.1	39	11.1	29
11.12	34	11.12	37	11.12	56	11.12	41
11.14	35	11.14	33	11.14	52	11.14	37
11.16	36	11.16	40	11.16	57	11.16	31
11.18	34	11.18	27	11.18	44	11.18	47
11.2	34	11.2	38	11.2	40	11.2	44
11.22	32	11.22	30	11.22	42	11.22	37
11.24	31	11.24	32	11.24	35	11.24	44
11.26	37	11.26	34	11.26	42	11.26	46
11.28	31	11.28	48	11.28	34	11.28	32
11.3	25	11.3	48	11.3	38	11.3	44
11.32	27	11.32	32	11.32	44	11.32	34
11.34	49	11.34	40	11.34	54	11.34	39
11.36	38	11.36	38	11.36	45	11.36	29
11.38	38	11.38	45	11.38	46	11.38	37
11.4	33	11.4	38	11.4	45	11.4	41
11.42	34	11.42	32	11.42	33	11.42	38
11.44	44	11.44	35	11.44	47	11.44	22
11.46	28	11.46	43	11.46	39	11.46	37
11.48	39	11.48	32	11.48	49	11.48	26
11.5	26	11.5	44	11.5	40	11.5	43
11.52	32	11.52	38	11.52	31	11.52	28
11.54	27	11.54	38	11.54	33	11.54	31
11.56	41	11.56	49	11.56	36	11.56	38
11.58	40	11.58	38	11.58	38	11.58	36
11.6	26	11.6	46	11.6	41	11.6	38
11.62	37	11.62	40	11.62	35	11.62	37
11.64	43	11.64	40	11.64	40	11.64	30
11.66	33	11.66	32	11.66	41	11.66	38
11.68	34	11.68	33	11.68	45	11.68	50
11.7	41	11.7	37	11.7	39	11.7	38
11.72	21	11.72	41	11.72	42	11.72	32
11.74	43	11.74	41	11.74	37	11.74	36
11.76	39	11.76	33	11.76	33	11.76	29
11.78	43	11.78	36	11.78	31	11.78	38
11.8	39	11.8	40	11.8	44	11.8	25
11.82	46	11.82	44	11.82	52	11.82	42
11.84	35	11.84	31	11.84	39	11.84	29
11.86	35	11.86	30	11.86	34	11.86	28
11.88	36	11.88	52	11.88	36	11.88	30
11.9	42	11.9	28	11.9	37	11.9	27
11.92	38	11.92	41	11.92	37	11.92	47
11.94	52	11.94	39	11.94	43	11.94	36
11.96	38	11.96	40	11.96	41	11.96	32
11.98	31	11.98	31	11.98	43	11.98	33
12	37	12	41	12	29	12	33
12.02	33	12.02	33	12.02	32	12.02	25
12.04	38	12.04	29	12.04	39	12.04	32
12.06	27	12.06	39	12.06	41	12.06	34
12.08	26	12.08	39	12.08	39	12.08	48
12.1	36	12.1	43	12.1	30	12.1	26
12.12	33	12.12	38	12.12	28	12.12	44
12.14	28	12.14	25	12.14	34	12.14	43
12.16	37	12.16	35	12.16	36	12.16	44
12.18	36	12.18	40	12.18	42	12.18	45
12.2	31	12.2	34	12.2	38	12.2	37
12.22	38	12.22	40	12.22	49	12.22	33
12.24	41	12.24	23	12.24	34	12.24	38
12.26	28	12.26	47	12.26	40	12.26	28
12.28	38	12.28	40	12.28	45	12.28	39
12.3	29	12.3	39	12.3	41	12.3	32
12.32	37	12.32	36	12.32	40	12.32	41
12.34	31	12.34	35	12.34	37	12.34	32
12.36	39	12.36	26	12.36	38	12.36	34
12.38	37	12.38	29	12.38	34	12.38	46
12.4	32	12.4	45	12.4	39	12.4	38
12.42	37	12.42	40	12.42	43	12.42	51
12.44	33	12.44	32	12.44	45	12.44	38
12.46	34	12.46	37	12.46	42	12.46	34
12.48	29	12.48	44	12.48	40	12.48	32
12.5	30	12.5	47	12.5	39	12.5	48
12.52	25	12.52	29	12.52	37	12.52	44
12.54	29	12.54	34	12.54	50	12.54	40
12.56	36	12.56	32	12.56	55	12.56	46
12.58	44	12.58	33	12.58	46	12.58	38
12.6	26	12.6	40	12.6	34	12.6	47
12.62	38	12.62	36	12.62	36	12.62	48
12.64	33	12.64	39	12.64	42	12.64	38
12.66	40	12.66	39	12.66	35	12.66	48
12.68	33	12.68	32	12.68	47	12.68	43
12.7	29	12.7	38	12.7	44	12.7	39
12.72	30	12.72	30	12.72	52	12.72	35
12.74	30	12.74	47	12.74	40	12.74	47
12.76	36	12.76	40	12.76	43	12.76	43
12.78	38	12.78	33	12.78	46	12.78	56
12.8	36	12.8	42	12.8	53	12.8	44
12.82	35	12.82	44	12.82	29	12.82	46
12.84	48	12.84	29	12.84	41	12.84	34
12.86	41	12.86	42	12.86	42	12.86	36
12.88	36	12.88	37	12.88	37	12.88	39
12.9	45	12.9	34	12.9	44	12.9	50
12.92	31	12.92	39	12.92	45	12.92	36
12.94	33	12.94	38	12.94	42	12.94	27
12.96	44	12.96	37	12.96	45	12.96	37
12.98	35	12.98	42	12.98	44	12.98	30
13	27	13	41	13	40	13	45
13.02	42	13.02	36	13.02	51	13.02	42
13.04	39	13.04	45	13.04	47	13.04	35
13.06	43	13.06	48	13.06	48	13.06	58
13.08	21	13.08	39	13.08	40	13.08	46
13.1	31	13.1	37	13.1	38	13.1	47
13.12	38	13.12	46	13.12	40	13.12	33
13.14	33	13.14	42	13.14	42	13.14	38
13.16	37	13.16	40	13.16	41	13.16	40
13.18	31	13.18	33	13.18	49	13.18	37
13.2	28	13.2	44	13.2	47	13.2	29
13.22	33	13.22	44	13.22	32	13.22	51
13.24	39	13.24	32	13.24	43	13.24	46
13.26	43	13.26	48	13.26	47	13.26	31
13.28	41	13.28	49	13.28	57	13.28	35
13.3	33	13.3	31	13.3	50	13.3	46
13.32	36	13.32	46	13.32	37	13.32	32
13.34	33	13.34	31	13.34	41	13.34	34
13.36	31	13.36	28	13.36	41	13.36	47
13.38	31	13.38	27	13.38	35	13.38	40
13.4	36	13.4	42	13.4	41	13.4	42
13.42	33	13.42	29	13.42	27	13.42	36
13.44	38	13.44	42	13.44	51	13.44	35
13.46	33	13.46	57	13.46	55	13.46	38
13.48	39	13.48	48	13.48	34	13.48	41
13.5	33	13.5	45	13.5	53	13.5	38
13.52	38	13.52	43	13.52	41	13.52	46
13.54	34	13.54	33	13.54	45	13.54	36
13.56	37	13.56	50	13.56	42	13.56	41
13.58	42	13.58	38	13.58	57	13.58	37
13.6	33	13.6	41	13.6	40	13.6	36
13.62	43	13.62	47	13.62	48	13.62	46
13.64	44	13.64	24	13.64	46	13.64	36
13.66	41	13.66	38	13.66	40	13.66	38
13.68	38	13.68	41	13.68	44	13.68	52
13.7	47	13.7	48	13.7	35	13.7	34
13.72	39	13.72	44	13.72	47	13.72	34
13.74	25	13.74	50	13.74	39	13.74	45
13.76	31	13.76	49	13.76	45	13.76	46
13.78	32	13.78	40	13.78	52	13.78	35
13.8	31	13.8	40	13.8	47	13.8	31
13.82	44	13.82	41	13.82	53	13.82	50
13.84	37	13.84	33	13.84	54	13.84	37
13.86	29	13.86	41	13.86	43	13.86	38
13.88	50	13.88	36	13.88	37	13.88	42
13.9	39	13.9	43	13.9	41	13.9	39
13.92	28	13.92	54	13.92	57	13.92	32
13.94	37	13.94	52	13.94	50	13.94	29
13.96	34	13.96	39	13.96	46	13.96	47
13.98	44	13.98	35	13.98	53	13.98	49
14	37	14	38	14	41	14	44
14.02	32	14.02	47	14.02	49	14.02	46
14.04	38	14.04	37	14.04	55	14.04	48
14.06	23	14.06	31	14.06	54	14.06	44
14.08	33	14.08	50	14.08	50	14.08	45
14.1	30	14.1	65	14.1	59	14.1	50
14.12	37	14.12	43	14.12	59	14.12	58
14.14	31	14.14	49	14.14	48	14.14	50
14.16	45	14.16	53	14.16	60	14.16	50
14.18	39	14.18	55	14.18	49	14.18	52
14.2	43	14.2	49	14.2	69	14.2	48
14.22	57	14.22	47	14.22	65	14.22	68
14.24	29	14.24	38	14.24	60	14.24	41
14.26	50	14.26	48	14.26	76	14.26	48
14.28	56	14.28	54	14.28	51	14.28	54
14.3	32	14.3	41	14.3	73	14.3	61
14.32	46	14.32	47	14.32	57	14.32	57
14.34	39	14.34	44	14.34	49	14.34	54
14.36	39	14.36	59	14.36	61	14.36	51
14.38	39	14.38	57	14.38	56	14.38	64
14.4	35	14.4	46	14.4	62	14.4	43
14.42	26	14.42	52	14.42	53	14.42	57
14.44	50	14.44	55	14.44	55	14.44	41
14.46	45	14.46	51	14.46	60	14.46	57
14.48	49	14.48	55	14.48	43	14.48	61
14.5	35	14.5	56	14.5	60	14.5	47
14.52	39	14.52	48	14.52	41	14.52	36
14.54	48	14.54	43	14.54	33	14.54	52
14.56	47	14.56	35	14.56	50	14.56	41
14.58	43	14.58	35	14.58	48	14.58	48
14.6	44	14.6	37	14.6	58	14.6	51
14.62	42	14.62	47	14.62	38	14.62	46
14.64	55	14.64	44	14.64	50	14.64	40
14.66	44	14.66	62	14.66	55	14.66	54
14.68	37	14.68	39	14.68	51	14.68	48
14.7	42	14.7	44	14.7	56	14.7	56
14.72	30	14.72	39	14.72	46	14.72	39
14.74	36	14.74	50	14.74	50	14.74	50
14.76	38	14.76	43	14.76	48	14.76	45
14.78	51	14.78	45	14.78	49	14.78	52
14.8	49	14.8	40	14.8	46	14.8	40
14.82	37	14.82	38	14.82	66	14.82	42
14.84	50	14.84	53	14.84	47	14.84	44
14.86	48	14.86	45	14.86	57	14.86	42
14.88	39	14.88	41	14.88	55	14.88	57
14.9	43	14.9	52	14.9	54	14.9	56
14.92	45	14.92	59	14.92	61	14.92	47
14.94	52	14.94	57	14.94	53	14.94	53
14.96	47	14.96	59	14.96	47	14.96	47
14.98	45	14.98	38	14.98	55	14.98	46
15	47	15	57	15	46	15	50
15.02	47	15.02	50	15.02	55	15.02	47
15.04	49	15.04	41	15.04	56	15.04	45
15.06	40	15.06	42	15.06	63	15.06	43
15.08	53	15.08	39	15.08	56	15.08	57
15.1	38	15.1	48	15.1	62	15.1	55
15.12	44	15.12	54	15.12	67	15.12	54
15.14	64	15.14	45	15.14	61	15.14	67
15.16	53	15.16	53	15.16	49	15.16	56
15.18	48	15.18	45	15.18	74	15.18	46
15.2	51	15.2	47	15.2	51	15.2	60
15.22	54	15.22	49	15.22	60	15.22	57
15.24	47	15.24	54	15.24	76	15.24	54
15.26	47	15.26	43	15.26	54	15.26	46
15.28	53	15.28	57	15.28	56	15.28	54
15.3	41	15.3	48	15.3	73	15.3	53
15.32	37	15.32	51	15.32	51	15.32	49
15.34	46	15.34	37	15.34	61	15.34	55
15.36	46	15.36	58	15.36	55	15.36	46
15.38	54	15.38	45	15.38	49	15.38	66
15.4	32	15.4	54	15.4	50	15.4	37
15.42	40	15.42	60	15.42	49	15.42	57
15.44	51	15.44	49	15.44	54	15.44	49
15.46	44	15.46	53	15.46	62	15.46	40
15.48	58	15.48	43	15.48	47	15.48	45
15.5	48	15.5	41	15.5	54	15.5	48
15.52	40	15.52	51	15.52	56	15.52	46
15.54	40	15.54	67	15.54	54	15.54	56
15.56	44	15.56	50	15.56	51	15.56	57
15.58	42	15.58	44	15.58	64	15.58	55
15.6	37	15.6	51	15.6	64	15.6	52
15.62	51	15.62	56	15.62	44	15.62	49
15.64	50	15.64	42	15.64	70	15.64	50
15.66	54	15.66	41	15.66	66	15.66	58
15.68	47	15.68	45	15.68	45	15.68	49
15.7	43	15.7	49	15.7	78	15.7	52
15.72	44	15.72	55	15.72	68	15.72	51
15.74	32	15.74	51	15.74	61	15.74	51
15.76	47	15.76	47	15.76	68	15.76	54
15.78	43	15.78	55	15.78	72	15.78	50
15.8	52	15.8	50	15.8	58	15.8	71
15.82	44	15.82	40	15.82	74	15.82	45
15.84	48	15.84	68	15.84	60	15.84	35
[truncated: 958 more rows]

## Sheet: Figure 4
Fig. 4a The antibiotic loading rate of DEG-HEP-COF.
Drug loading (%)	Lev			Mean	SD
0.005	2.404	2.836	2.26	2.5	0.3
0.01	7.239	7.499	6.862	7.2	0.32
0.02	15.654	14.574	15.372	15.2	0.56
Drug loading (%)	Van			Mean	SD
0.005	4.947	11.153	23.128	5.2	0.22
0.01	5.349	11.541	23.581	11.2	0.32
0.02	5.303	10.906	23.491	23.4	0.24
Fig. 4b Antibiotic release efficiency of DEG-HEP-COF.
	Lev		Van
Time (h)	Mean	SD	Mean	SD
0	0	0	0	0
0.5	2.1	0.15	3.2	0.42
1	4.2	0.23	5.6	0.24
1.5	9.2	0.55	12.1	0.22
2	11.1	0.21	15.6	0.32
3	12	1.8	20	1.4
6	18	2.3	42	1.3
9	24	2.1	53	2.1
12	36	2.3	62	2.7
15	44	2.3	72	2.1
18	52	2.2	83	2.5
21	54	2.5	84	2.4
24	55	1.1	84.3	1.2
27	55.8	2.1	85	1.1
30	56.2	1.2	85.2	1.7
Fig. 4c Evaluation of the antibacterial effect of electrospun membrane with/without DEG-HEP-COF@Antibiotics against MRSA by growth curve method for 12, 24, 36, 48, 60, and 72 h.
	1		2		3		4		5
Time (h)	Mean	SD	Mean	SD	Mean	SD	Mean	SD	Mean	SD
0	0.043	0.004	0.043	0.005	0.043	0.004	0.042	0.003	0.042	0.008
12	0.52	0.023	0.189	0.033	0.078	0.024	0.058	0.031	0.043	0.002
24	0.87	0.015	0.385	0.026	0.189	0.034	0.089	0.028	0.043	0.012
36	0.98	0.025	0.599	0.011	0.254	0.016	0.112	0.024	0.044	0.008
48	1.12	0.032	0.721	0.015	0.345	0.024	0.201	0.018	0.048	0.002
60	1.18	0.023	0.771	0.016	0.391	0.029	0.256	0.023	0.052	0.009
72	1.19	0.012	0.83	0.017	0.425	0.021	0.324	0.031	0.057	0.002
Fig. 4e Wound sizes for different groups during treatment.
	1		2		3		4		5
Time (d)	Mean	SD	Mean	SD	Mean	SD	Mean	SD	Mean	SD
0	170	6	168	8	173	8	171	9.2	169	3.2
4	152	8	135	8	123	11	129	9.3	132	4.3
8	122	9	92	6	76	5	67	8.7	52	5.5
12	112	4	56	4	26	3	15	3.2	9	2.5
Fig. 4f Wound healing rates for different groups during treatment.
	1		2		3		4		5
Time (d)	Mean	SD	Mean	SD	Mean	SD	Mean	SD	Mean	SD
0	0	0	0	0	0	0	0	0	0	0
4	10.6	2.3	19.64	2.6	28.9	1.1	24.56	3.9	21.89	4.3
8	28.24	3.6	45.24	2.9	56.07	2.6	60.82	4.2	69.23	5.5
12	34.11	3.4	66.67	4.2	84.97	3.1	91.23	3.2	94.67	2.5
Fig. 4g The colony counts of residual bacteria at the wounds from different groups on 12 d (n = 3).
Grounp	1	2	3	4	5
Log10 (CFU/mL)	5.913	4.449	3.02	1.859	1.723
	6.258	4.388	2.87	2.466	1.35
	6.429	4.013	3.47	1.975	1.367
Mean	6.2	4.3	3.12	2.1	1.48
SD	0.263	0.255	0.312	0.322	0.211

## Sheet: Figure 5
Fig. 5c Routine blood indicators at 4 d and 12 d (WBC, white blood cells; RBC, red blood cells; HGB, hemoglobin; HCT, red blood cell pressure product; PLT, platelets) (n = 3).
	4 d
	PG	PG-DEG-HEP-COF	PG-DEG-HEP-COF@Lev	PG-DEG-HEP-COF@Van	PG-DEG-HEP-COF@Lev&Van
WBC (×109/L)	8.511	5.824	5.95	6.567	6.432
	9.214	6.007	6.443	5.978	5.973
	8.376	5.569	5.607	6.056	6.195
Mean	8.7	5.8	6	6.2	6.2
SD	0.45	0.22	0.42	0.32	0.23
RBC (×1012/L)	7.109	7.624	7.18	7.47	7.627
	6.452	6.866	7.696	8.094	8.026
	6.99	6.93	7.384	7.656	7.628
Mean	6.85	7.14	7.42	7.74	7.76
SD	0.35	0.42	0.26	0.32	0.23
HGB (×g/L)	127.94	135.324	134.277	130.383	124.924														1
	132.962	138.82	128.065	131.298	121.929
	129.098	133.856	130.659	125.32	128.147
Mean	130	136	131	129	125
SD	2.63	2.55	3.12	3.22	3.11
HCT (%)	37.716	40.22	39.178	39.434	40.607
	40.435	42.764	42.578	35.3	34.9
	39.149	44.516	43.044	37.166	35.793
Mean	39.1	42.5	41.6	40.5	37.1
SD	1.36	2.16	2.11	3.22	3.07
PLT (×109/L)	881.516	1280.49	1356.34	1004.29	1313.9
	830.753	1245.72	1408.38	1026.29	1249.61
	867.732	1310.79	1318.28	1071.43	1285.49
Mean	860	1279	1361	1034	1283
SD	26.25	32.56	45.23	34.23	32.22
	12 d
	PG	PG-DEG-HEP-COF	PG-DEG-HEP-COF@Lev	PG-DEG-HEP-COF@Van	PG-DEG-HEP-COF@Lev&Van
WBC (×109/L)	9.514	6.657	6.66	5.88	6.116
	9.025	6.69	6.402	6.229	5.714
	9.36	7.053	5.838	5.59	5.72
Mean	9.3	6.8	6.3	5.9	5.85
SD	0.25	0.22	0.42	0.32	0.23
RBC (×1012/L)	8.204	8.332	8.429	9.125	8.38
	7.525	8.368	7.794	8.395	8.969
	7.821	8.92	8.407	8.4	8.931
Mean	7.85	8.54	8.21	8.64	8.76
SD	0.34	0.33	0.36	0.42	0.33
HGB (×g/L)	127.139	115.112	136.418	132.508	139.622
	130.55	119.942	142.124	128.314	143.65
	132.312	118.945	141.458	126.178	142.728
Mean	130	118	140	129	142
SD	2.63	2.55	3.12	3.22	2.11
HCT (%)	41.964	36.975	40.395	44.882	47.35
	39.509	34.011	44.036	42.13	43.364
	44.228	38.215	40.368	40.488	40.984
Mean	41.9	36.4	41.6	42.5	37.3
SD	2.36	2.16	2.11	2.22	2.07
PLT (×109/L)	1081.52	1322.2	1104.55	1108.09	1054.49
	1009.17	1332.89	1095.41	1182.18	972.308
	1041.31	1271.91	1022.04	1213.73	1030.2
Mean	1044	1309	1074	1168	1019
SD	36.25	32.56	45.23	54.23	42.22

## Sheet: Supplementary Fig. 1.
Supplementary Fig. 1 FT-IR spectra of synthesized monomers in this study.
TAPP		DEG-HEP-CHO		DEG-CHO		HEP-CHO		sDEG-CHO		sHEP-CHO
Wavenumber (cm-1)	Intensity	Wavenumber (cm-1)	Intensity	Wavenumber (cm-1)	Intensity	Wavenumber (cm-1)	Intensity	Wavenumber (cm-1)	Intensity	Wavenumber (cm-1)	Intensity
800.314	31.9443	800.314	57.7875	800.314	52.9579	800.314	61.247	800.314	12.0445	800.314	74.9285
800.796	31.8625	800.796	59.5358	800.796	55.1094	800.796	60.0441	800.796	11.4728	800.796	73.9638
801.278	31.8328	801.278	61.5959	801.278	57.093	801.278	58.7671	801.278	11.1154	801.278	72.9423
801.76	31.8773	801.76	63.8629	801.76	58.8905	801.76	57.4166	801.76	11.0014	801.76	71.8564
802.242	32.0195	802.242	66.2325	802.242	60.4925	802.242	55.9985	802.242	11.169	802.242	70.6995
802.724	32.2819	802.724	68.6093	802.724	61.8972	802.724	54.5253	802.724	11.6622	802.724	69.4669
803.206	32.6826	803.206	70.9124	803.206	63.1081	803.206	53.015	803.206	12.5223	803.206	68.1577
803.688	33.2311	803.688	73.0786	803.688	64.1331	803.688	51.4894	803.688	13.7774	803.688	66.7739
804.171	33.9272	804.171	75.0638	804.171	64.983	804.171	49.9712	804.171	15.4326	804.171	65.319
804.653	34.7614	804.653	76.8421	804.653	65.6712	804.653	48.4833	804.653	17.4676	804.653	63.7958
805.135	35.7177	805.135	78.403	805.135	66.2118	805.135	47.0494	805.135	19.8391	805.135	62.206
805.617	36.7768	805.617	79.7471	805.617	66.6191	805.617	45.6955	805.617	22.4861	805.617	60.5499
806.099	37.9173	806.099	80.8809	806.099	66.9055	806.099	44.4523	806.099	25.3348	806.099	58.829
806.581	39.115	806.581	81.8144	806.581	67.0815	806.581	43.3535	806.581	28.3005	806.581	57.0465
807.063	40.3425	807.063	82.5588	807.063	67.1554	807.063	42.4328	807.063	31.2901	807.063	55.2072
807.545	41.568	807.545	83.127	807.545	67.1341	807.545	41.7178	807.545	34.2059	807.545	53.3169
808.028	42.7582	808.028	83.5343	808.028	67.0229	808.028	41.227	808.028	36.954	808.028	51.381
808.51	43.8811	808.51	83.7974	808.51	66.8263	808.51	40.9688	808.51	39.4549	808.51	49.4064
808.992	44.9109	808.992	83.9333	808.992	66.5478	808.992	40.9463	808.992	41.6534	808.992	47.4067
809.474	45.83	809.474	83.9568	809.474	66.1898	809.474	41.1624	809.474	43.5237	809.474	45.41
809.956	46.6299	809.956	83.8796	809.956	65.754	809.956	41.6241	809.956	45.0685	809.956	43.4654
810.438	47.3093	810.438	83.7094	810.438	65.2421	810.438	42.3426	810.438	46.3143	810.438	41.6448
810.92	47.8718	810.92	83.4519	810.92	64.656	810.92	43.3286	810.92	47.3029	810.92	40.0359
811.402	48.3243	811.402	83.1117	811.402	63.9977	811.402	44.5855	811.402	48.0828	811.402	38.7265
811.885	48.6754	811.885	82.6941	811.885	63.269	811.885	46.1043	811.885	48.7017	811.885	37.785
812.367	48.9355	812.367	82.2049	812.367	62.4706	812.367	47.8611	812.367	49.2022	812.367	37.2421
812.849	49.1168	812.849	81.65	812.849	61.602	812.849	49.8194	812.849	49.6189	812.849	37.0802
813.331	49.2337	813.331	81.0344	813.331	60.6619	813.331	51.9329	813.331	49.9788	813.331	37.2321
813.813	49.3018	813.813	80.3613	813.813	59.6494	813.813	54.1486	813.813	50.3023	813.813	37.5893
814.295	49.3379	814.295	79.6326	814.295	58.5653	814.295	56.4079	814.295	50.6037	814.295	38.0168
814.777	49.3584	814.777	78.8496	814.777	57.4127	814.777	58.648	814.777	50.8919	814.777	38.3738
815.259	49.3788	815.259	78.0131	815.259	56.1968	815.259	60.8049	815.259	51.1698	815.259	38.5367
815.741	49.4128	815.741	77.124	815.741	54.9234	815.741	62.818	815.741	51.4344	815.741	38.4228
816.224	49.4721	816.224	76.1823	816.224	53.5981	816.224	64.6369	816.224	51.6769	816.224	38.0084
816.706	49.5665	816.706	75.1875	816.706	52.2261	816.706	66.226	816.706	51.8847	816.706	37.3372
817.188	49.7031	817.188	74.1384	817.188	50.8133	817.188	67.5663	817.188	52.0432	817.188	36.5166
817.67	49.8855	817.67	73.0347	817.67	49.3689	817.67	68.6539	817.67	52.138	817.67	35.7017
818.152	50.113	818.152	71.8778	818.152	47.9057	818.152	69.4954	818.152	52.1572	818.152	35.0688
818.634	50.3798	818.634	70.672	818.634	46.4404	818.634	70.1031	818.634	52.0912	818.634	34.7833
819.116	50.6749	819.116	69.4239	819.116	44.9904	819.116	70.4904	819.116	51.934	819.116	34.9684
819.598	50.9842	819.598	68.1417	819.598	43.5707	819.598	70.6684	819.598	51.682	819.598	35.6834
820.081	51.2927	820.081	66.8332	820.081	42.1918	820.081	70.6438	820.081	51.3335	820.081	36.9154
820.563	51.587	820.563	65.5056	820.563	40.8591	820.563	70.4192	820.563	50.8884	820.563	38.5867
821.045	51.8573	821.045	64.1668	821.045	39.5748	821.045	69.9936	821.045	50.3488	821.045	40.5714
821.527	52.0973	821.527	62.8262	821.527	38.3408	821.527	69.3657	821.527	49.7187	821.527	42.7142
822.009	52.3035	822.009	61.4967	822.009	37.159	822.009	68.5374	822.009	49.0053	822.009	44.8486
822.491	52.4741	822.491	60.1937	822.491	36.0303	822.491	67.5187	822.491	48.2178	822.491	46.8117
822.973	52.6086	822.973	58.9331	822.973	34.9512	822.973	66.3322	822.973	47.3668	822.973	48.4604
823.455	52.7075	823.455	57.728	823.455	33.9111	823.455	65.0158	823.455	46.4618	823.455	49.6883
823.937	52.7728	823.937	56.5849	823.937	32.8918	823.937	63.6238	823.937	45.5103	823.937	50.4431
824.42	52.809	824.42	55.503	824.42	31.8714	824.42	62.2262	824.42	44.5173	824.42	50.7396
824.902	52.8224	824.902	54.4735	824.902	30.8291	824.902	60.9048	824.902	43.4867	824.902	50.6645
825.384	52.8207	825.384	53.481	825.384	29.7513	825.384	59.7487	825.384	42.4241	825.384	50.3696
825.866	52.8115	825.866	52.5041	825.866	28.6349	825.866	58.8456	825.866	41.3382	825.866	50.0501
826.348	52.8006	826.348	51.5157	826.348	27.487	826.348	58.2713	826.348	40.2425	826.348	49.9127
826.83	52.7911	826.83	50.4833	826.83	26.3227	826.83	58.0786	826.83	39.1546	826.83	50.1341
827.312	52.7826	827.312	49.3715	827.312	25.1618	827.312	58.288	827.312	38.0951	827.312	50.8253
827.794	52.7722	827.794	48.1464	827.794	24.0277	827.794	58.8844	827.794	37.0865	827.794	52.0072
828.277	52.7556	828.277	46.7829	828.277	22.9489	828.277	59.8201	828.277	36.1529	828.277	53.6093
828.759	52.7273	828.759	45.2723	828.759	21.9626	828.759	61.0222	828.759	35.3188	828.759	55.4872
829.241	52.6823	829.241	43.6277	829.241	21.1159	829.241	62.4021	829.241	34.6085	829.241	57.4549
829.723	52.6149	829.723	41.885	829.723	20.4633	829.723	63.8657	829.723	34.0417	829.723	59.3225
830.205	52.5196	830.205	40.0981	830.205	20.0597	830.205	65.3229	830.205	33.6284	830.205	60.9302
830.687	52.3905	830.687	38.3301	830.687	19.9489	830.687	66.6968	830.687	33.3637	830.687	62.1741
831.169	52.2218	831.169	36.6425	831.169	20.1552	831.169	67.9309	831.169	33.2266	831.169	63.017
831.651	52.0087	831.651	35.0879	831.651	20.678	831.651	68.9946	831.651	33.1836	831.651	63.4845
832.133	51.7486	832.133	33.7072	832.133	21.4944	832.133	69.882	832.133	33.1974	832.133	63.6484
832.615	51.4412	832.615	32.5329	832.615	22.5641	832.615	70.6073	832.615	33.2378	832.615	63.6044
833.098	51.0894	833.098	31.5933	833.098	23.8359	833.098	71.1956	833.098	33.2909	833.098	63.4493
833.58	50.6991	833.58	30.9151	833.58	25.2513	833.58	71.6735	833.58	33.3627	833.58	63.2651
834.062	50.2784	834.062	30.5213	834.062	26.7458	834.062	72.0618	834.062	33.4771	834.062	63.1088
834.544	49.837	834.544	30.4259	834.544	28.2505	834.544	72.3715	834.544	33.6694	834.544	63.01
835.026	49.3857	835.026	30.629	835.026	29.695	835.026	72.6048	835.026	33.9781	835.026	62.9744
835.508	48.936	835.508	31.1155	835.508	31.0149	835.508	72.7591	835.508	34.4386	835.508	62.9913
835.99	48.4997	835.99	31.8582	835.99	32.1594	835.99	72.8315	835.99	35.0796	835.99	63.0432
836.472	48.089	836.472	32.8249	836.472	33.0981	836.472	72.8236	836.472	35.9227	836.472	63.1147
836.955	47.7152	836.955	33.9844	836.955	33.8245	836.955	72.7421	836.955	36.9824	836.955	63.1995
837.437	47.3882	837.437	35.3086	837.437	34.3535	837.437	72.5985	837.437	38.2637	837.437	63.3034
837.919	47.1147	837.919	36.7717	837.919	34.7161	837.919	72.4059	837.919	39.7575	837.919	63.4425
838.401	46.8973	838.401	38.3458	838.401	34.9516	838.401	72.1767	838.401	41.4356	838.401	63.6392
838.883	46.7345	838.883	39.9975	838.883	35.1003	838.883	71.9212	838.883	43.2485	838.883	63.9155
839.365	46.6226	839.365	41.6869	839.365	35.1988	839.365	71.6483	839.365	45.1277	839.365	64.2866
839.847	46.558	839.847	43.3695	839.847	35.2785	839.847	71.3675	839.847	46.9938	839.847	64.7573
840.329	46.5395	840.329	44.9994	840.329	35.3669	840.329	71.0914	840.329	48.7669	840.329	65.321
840.812	46.5699	840.812	46.5331	840.812	35.4889	840.812	70.837	840.812	50.3775	840.812	65.9623
841.294	46.6548	841.294	47.9317	841.294	35.6665	841.294	70.6242	841.294	51.7752	841.294	66.6621
841.776	46.8002	841.776	49.1638	841.776	35.9167	841.776	70.4719	841.776	52.9332	841.776	67.4028
842.258	47.0106	842.258	50.2077	842.258	36.2492	842.258	70.3929	842.258	53.8473	842.258	68.1733
842.74	47.2863	842.74	51.055	842.74	36.6648	842.74	70.3896	842.74	54.5311	842.74	68.9721
843.222	47.6236	843.222	51.7133	843.222	37.1571	843.222	70.4523	843.222	55.0067	843.222	69.8069
843.704	48.0157	843.704	52.208	843.704	37.7173	843.704	70.5619	843.704	55.2959	843.704	70.6909
844.186	48.4544	844.186	52.5813	844.186	38.3389	844.186	70.6955	844.186	55.413	844.186	71.6364
844.668	48.9313	844.668	52.8884	844.668	39.0207	844.668	70.8339	844.668	55.3626	844.668	72.6485
845.151	49.4381	845.151	53.1907	845.151	39.7663	845.151	70.9681	845.151	55.1422	845.151	73.7192
845.633	49.9661	845.633	53.5468	845.633	40.5801	845.633	71.1042	845.633	54.7463	845.633	74.8254
846.115	50.506	846.115	54.0034	846.115	41.4619	846.115	71.2638	846.115	54.172	846.115	75.9314
846.597	51.0482	846.597	54.5887	846.597	42.4029	846.597	71.481	846.597	53.4215	846.597	76.9956
847.079	51.5839	847.079	55.3098	847.079	43.3852	847.079	71.7956	847.079	52.5026	847.079	77.9788
847.561	52.1059	847.561	56.1544	847.561	44.3855	847.561	72.2455	847.561	51.4268	847.561	78.8528
848.043	52.6097	848.043	57.0962	848.043	45.3802	848.043	72.8583	848.043	50.2097	848.043	79.6068
848.525	53.0932	848.525	58.1013	848.525	46.3511	848.525	73.6454	848.525	48.8724	848.525	80.2503
849.008	53.5555	849.008	59.1332	849.008	47.2886	849.008	74.5991	849.008	47.4466	849.008	80.8115
849.49	53.9964	849.49	60.1578	849.49	48.1932	849.49	75.6924	849.49	45.9788	849.49	81.3336
849.972	54.4151	849.972	61.1472	849.972	49.0737	849.972	76.8839	849.972	44.5328	849.972	81.8677
850.454	54.8103	850.454	62.0832	850.454	49.9458	850.454	78.1246	850.454	43.1881	850.454	82.4632
850.936	55.1811	850.936	62.9604	850.936	50.8288	850.936	79.3651	850.936	42.0326	850.936	83.159
851.418	55.5273	851.418	63.788	851.418	51.744	851.418	80.5623	851.418	41.1529	851.418	83.976
851.9	55.8494	851.9	64.5891	851.9	52.7121	851.9	81.6814	851.9	40.6232	851.9	84.9139
852.382	56.1488	852.382	65.3986	852.382	53.7511	852.382	82.6963	852.382	40.4938	852.382	85.9521
852.864	56.4266	852.864	66.2576	852.864	54.8735	852.864	83.5876	852.864	40.7829	852.864	87.0556
853.347	56.6835	853.347	67.2075	853.347	56.0844	853.347	84.3416	853.347	41.4716	853.347	88.1824
853.829	56.9194	853.829	68.2837	853.829	57.3804	853.829	84.9503	853.829	42.5056	853.829	89.2928
854.311	57.1336	854.311	69.5099	854.311	58.7512	854.311	85.4122	854.311	43.8046	854.311	90.3559
854.793	57.3259	854.793	70.8959	854.793	60.1822	854.793	85.7322	854.793	45.2768	854.793	91.3519
855.275	57.4967	855.275	72.4365	855.275	61.6579	855.275	85.9214	855.275	46.8368	855.275	92.2703
855.757	57.6474	855.757	74.113	855.757	63.1648	855.757	85.9945	855.757	48.4187	855.757	93.1046
856.239	57.7798	856.239	75.8948	856.239	64.6915	856.239	85.9673	856.239	49.9841	856.239	93.848
856.721	57.8956	856.721	77.7415	856.721	66.2273	856.721	85.8558	856.721	51.5212	856.721	94.4907
857.203	57.9964	857.203	79.6071	857.203	67.7603	857.203	85.676	857.203	53.0385	857.203	95.0218
857.686	58.0828	857.686	81.444	857.686	69.276	857.686	85.4449	857.686	54.5549	857.686	95.4331
858.168	58.1554	858.168	83.2087	858.168	70.757	858.168	85.1815	858.168	56.0901	858.168	95.7229
858.65	58.2148	858.65	84.8667	858.65	72.1844	858.65	84.9062	858.65	57.6573	858.65	95.8977
859.132	58.2619	859.132	86.3945	859.132	73.5394	859.132	84.6394	859.132	59.2592	859.132	95.9707
859.614	58.298	859.614	87.7792	859.614	74.8046	859.614	84.3974	859.614	60.888	859.614	95.9579
860.096	58.3243	860.096	89.0164	860.096	75.9653	860.096	84.1895	860.096	62.5273	860.096	95.8752
860.578	58.3422	860.578	90.108	860.578	77.0101	860.578	84.0154	860.578	64.1566	860.578	95.7363
861.06	58.3521	861.06	91.0608	861.06	77.9326	861.06	83.8655	861.06	65.7545	861.06	95.5532
861.543	58.3545	861.543	91.8859	861.543	78.7317	861.543	83.7232	861.543	67.3024	861.543	95.3376
862.025	58.3492	862.025	92.5992	862.025	79.413	862.025	83.5687	862.025	68.7854	862.025	95.1012
862.507	58.3366	862.507	93.2195	862.507	79.9875	862.507	83.3839	862.507	70.1915	862.507	94.8536
862.989	58.317	862.989	93.7664	862.989	80.4698	862.989	83.1547	862.989	71.5086	862.989	94.5994
863.471	58.291	863.471	94.2564	863.471	80.8748	863.471	82.8705	863.471	72.7212	863.471	94.3336
863.953	58.2597	863.953	94.7013	863.953	81.2162	863.953	82.5222	863.953	73.8084	863.953	94.0401
864.435	58.2235	864.435	95.1067	864.435	81.5047	864.435	82.0976	864.435	74.7457	864.435	93.6926
864.917	58.1831	864.917	95.4742	864.917	81.749	864.917	81.5781	864.917	75.509	864.917	93.2594
865.399	58.1388	865.399	95.8036	865.399	81.9564	865.399	80.9387	865.399	76.0807	865.399	92.7108
865.882	58.091	865.882	96.0957	865.882	82.1338	865.882	80.1508	865.882	76.4541	865.882	92.0276
866.364	58.0398	866.364	96.353	866.364	82.2873	866.364	79.1897	866.364	76.6335	866.364	91.2076
866.846	57.9854	866.846	96.5787	866.846	82.4204	866.846	78.0439	866.846	76.6315	866.846	90.2706
867.328	57.9275	867.328	96.7744	867.328	82.5328	867.328	76.7255	867.328	76.4622	867.328	89.2599
867.81	57.8651	867.81	96.9381	867.81	82.6194	867.81	75.2774	867.81	76.1356	867.81	88.2413
868.292	57.7971	868.292	97.0645	868.292	82.6706	868.292	73.7758	868.292	75.6548	868.292	87.2996
868.774	57.7217	868.774	97.1466	868.774	82.6744	868.774	72.326	868.774	75.0167	868.774	86.5299
869.256	57.6376	869.256	97.178	869.256	82.6192	869.256	71.0503	869.256	74.2166	869.256	86.0247
869.739	57.5444	869.739	97.1555	869.739	82.495	869.739	70.0709	869.739	73.2551	869.739	85.8591
870.221	57.4426	870.221	97.0794	870.221	82.2948	870.221	69.4923	870.221	72.1452	870.221	86.0757
870.703	57.3339	870.703	96.951	870.703	82.0133	870.703	69.3874	870.703	70.9188	870.703	86.6755
871.185	57.2198	871.185	96.7705	871.185	81.6458	871.185	69.7897	871.185	69.6317	871.185	87.6161
871.667	57.1013	871.667	96.534	871.667	81.1884	871.667	70.6925	871.667	68.3657	871.667	88.8179
872.149	56.9775	872.149	96.2331	872.149	80.6386	872.149	72.0523	872.149	67.2263	872.149	90.1782
872.631	56.8452	872.631	95.8559	872.631	79.9982	872.631	73.7957	872.631	66.3329	872.631	91.5879
873.113	56.6994	873.113	95.3901	873.113	79.2758	873.113	75.8291	873.113	65.8029	873.113	92.9497
873.596	56.5346	873.596	94.8242	873.596	78.488	873.596	78.0496	873.596	65.7308	873.596	94.1916
874.078	56.3464	874.078	94.1485	874.078	77.6594	874.078	80.3561	874.078	66.1688	874.078	95.2727
874.56	56.1337	874.56	93.3545	874.56	76.8194	874.56	82.6574	874.56	67.1136	874.56	96.181
875.042	55.9009	875.042	92.4337	875.042	76.0002	875.042	84.8762	875.042	68.5046	875.042	96.9244
875.524	55.6585	875.524	91.3784	875.524	75.2333	875.524	86.9506	875.524	70.2326	875.524	97.5199
876.006	55.4231	876.006	90.1839	876.006	74.5476	876.006	88.8326	876.006	72.157	876.006	97.9867
876.488	55.2156	876.488	88.8534	876.488	73.9675	876.488	90.4888	876.488	74.1294	876.488	98.3416
876.97	55.058	876.97	87.4023	876.97	73.5115	876.97	91.9011	876.97	76.0169	876.97	98.6001
877.452	54.9699	877.452	85.8611	877.452	73.1909	877.452	93.0682	877.452	77.7202	877.452	98.7776
877.934	54.9642	877.934	84.2758	877.934	73.0094	877.934	94.0043	877.934	79.1829	877.934	98.8898
878.417	55.0446	878.417	82.7054	878.417	72.9634	878.417	94.7359	878.417	80.3879	878.417	98.9509
878.899	55.2047	878.899	81.2186	878.899	73.0433	878.899	95.2953	878.899	81.3471	878.899	98.9714
879.381	55.4284	879.381	79.8888	879.381	73.2348	879.381	95.7147	879.381	82.0875	879.381	98.9553
879.863	55.693	879.863	78.7889	879.863	73.5209	879.863	96.0217	879.863	82.6406	879.863	98.9017
880.345	55.9723	880.345	77.9851	880.345	73.8834	880.345	96.2382	880.345	83.0365	880.345	98.8068
880.827	56.2415	880.827	77.5295	880.827	74.3043	880.827	96.3818	880.827	83.3035	880.827	98.6685
881.309	56.481	881.309	77.454	881.309	74.7662	881.309	96.4676	881.309	83.4689	881.309	98.489
881.791	56.6788	881.791	77.7654	881.791	75.2533	881.791	96.5101	881.791	83.5594	881.791	98.2743
882.274	56.8315	882.274	78.4451	882.274	75.7506	882.274	96.5231	882.274	83.5993	882.274	98.0317
882.756	56.9424	882.756	79.4504	882.756	76.2437	882.756	96.5181	882.756	83.6073	882.756	97.765
883.238	57.0185	883.238	80.719	883.238	76.7184	883.238	96.5026	883.238	83.5945	883.238	97.4721
883.72	57.0682	883.72	82.174	883.72	77.1606	883.72	96.4803	883.72	83.5645	883.72	97.1447
884.202	57.0986	884.202	83.731	884.202	77.5573	884.202	96.4514	884.202	83.5169	884.202	96.771
884.684	57.1148	884.684	85.305	884.684	77.8986	884.684	96.4153	884.684	83.4512	884.684	96.3395
885.166	57.1204	885.166	86.8187	885.166	78.1794	885.166	96.3722	885.166	83.3707	885.166	95.8426
885.648	57.1179	885.648	88.2084	885.648	78.4001	885.648	96.324	885.648	83.2825	885.648	95.277
886.13	57.1098	886.13	89.4265	886.13	78.5667	886.13	96.2738	886.13	83.1953	886.13	94.6428
886.613	57.0985	886.613	90.4407	886.613	78.6897	886.613	96.2236	886.613	83.1155	886.613	93.9415
887.095	57.086	887.095	91.2308	887.095	78.7827	887.095	96.1731	887.095	83.0443	887.095	93.1755
887.577	57.0733	887.577	91.7845	887.577	78.8612	887.577	96.1193	887.577	82.9778	887.577	92.3502
888.059	57.0597	888.059	92.0959	888.059	78.941	888.059	96.0582	888.059	82.9091	888.059	91.4774
888.541	57.0436	888.541	92.1639	888.541	79.0375	888.541	95.9872	888.541	82.8326	888.541	90.5782
889.023	57.0223	889.023	91.9936	889.023	79.1633	889.023	95.9067	889.023	82.7472	889.023	89.6838
889.505	56.9941	889.505	91.5955	889.505	79.3277	889.505	95.8214	889.505	82.6567	889.505	88.8317
889.987	56.9582	889.987	90.9855	889.987	79.5342	889.987	95.7385	889.987	82.5675	889.987	88.0602
890.47	56.9158	890.47	90.1844	890.47	79.7806	890.47	95.665	890.47	82.4848	890.47	87.402
890.952	56.869	890.952	89.2176	890.952	80.0588	890.952	95.6053	890.952	82.4099	890.952	86.8798
891.434	56.8203	891.434	88.1159	891.434	80.3573	891.434	95.5598	891.434	82.3396	891.434	86.5058
891.916	56.7718	891.916	86.9162	891.916	80.663	891.916	95.5257	891.916	82.268	891.916	86.283
892.398	56.7241	892.398	85.6614	892.398	80.9642	892.398	95.4991	892.398	82.1904	892.398	86.21
892.88	56.677	892.88	84.3994	892.88	81.2521	892.88	95.477	892.88	82.1059	892.88	86.2844
893.362	56.6294	893.362	83.1813	893.362	81.5216	893.362	95.4585	893.362	82.0175	893.362	86.5043
893.844	56.5801	893.844	82.0589	893.844	81.7701	893.844	95.4443	893.844	81.9299	893.844	86.8684
894.326	56.5283	894.326	81.0838	894.326	81.9962	894.326	95.4346	894.326	81.8466	894.326	87.3722
894.808	56.4739	894.808	80.3061	894.808	82.1977	894.808	95.4283	894.808	81.7669	894.808	88.0048
895.291	56.417	895.291	79.7715	895.291	82.3719	895.291	95.4216	895.291	81.6864	895.291	88.7462
895.773	56.358	895.773	79.5178	895.773	82.5161	895.773	95.4096	895.773	81.5991	895.773	89.5676
896.255	56.2973	896.255	79.5684	896.255	82.629	896.255	95.388	896.255	81.501	896.255	90.4347
896.737	56.2348	896.737	79.9266	896.737	82.7116	896.737	95.3555	896.737	81.3927	896.737	91.3127
897.219	56.1706	897.219	80.5713	897.219	82.7671	897.219	95.3141	897.219	81.2792	897.219	92.1712
897.701	56.1045	897.701	81.4571	897.701	82.7995	897.701	95.2685	897.701	81.1679	897.701	92.9867
898.183	56.0363	898.183	82.5178	898.183	82.812	898.183	95.2231	898.183	81.0644	898.183	93.7433
898.665	55.9657	898.665	83.6739	898.665	82.8061	898.665	95.1806	898.665	80.97	898.665	94.4311
899.148	55.8925	899.148	84.8416	899.148	82.7816	899.148	95.1406	899.148	80.8813	899.148	95.045
899.63	55.8159	899.63	85.9431	899.63	82.7376	899.63	95.1005	899.63	80.7923	899.63	95.5838
900.112	55.7353	900.112	86.9157	900.112	82.674	900.112	95.0572	900.112	80.6977	900.112	96.0513
900.594	55.6502	900.594	87.7188	900.594	82.5922	900.594	95.01	900.594	80.5957	900.594	96.4557
901.076	55.561	901.076	88.3364	901.076	82.4954	901.076	94.9604	901.076	80.4879	901.076	96.809
901.558	55.4689	901.558	88.7754	901.558	82.3864	901.558	94.9124	901.558	80.3781	901.558	97.1241
902.04	55.376	902.04	89.0614	902.04	82.2675	902.04	94.8699	902.04	80.2688	902.04	97.4111
902.522	55.2844	902.522	89.2323	902.522	82.1384	902.522	94.835	902.522	80.1592	902.522	97.6753
903.005	55.1963	903.005	89.3339	903.005	81.9977	903.005	94.8069	903.005	80.045	903.005	97.9169
903.487	55.1128	903.487	89.4147	903.487	81.8434	903.487	94.7825	903.487	79.9211	903.487	98.1332
903.969	55.0342	903.969	89.5218	903.969	81.6746	903.969	94.7583	903.969	79.7837	903.969	98.3215
904.451	54.9597	904.451	89.696	904.451	81.4923	904.451	94.7324	904.451	79.6334	904.451	98.4828
904.933	54.8884	904.933	89.9665	904.933	81.2991	904.933	94.7051	904.933	79.4745	904.933	98.6213
905.415	54.8193	905.415	90.3467	905.415	81.0976	905.415	94.6787	905.415	79.3126	905.415	98.7435
905.897	54.752	905.897	90.8316	905.897	80.8896	905.897	94.6553	905.897	79.1513	905.897	98.8546
906.379	54.6862	906.379	91.3996	906.379	80.6747	906.379	94.6356	906.379	78.9901	906.379	98.956
906.861	54.622	906.861	92.0162	906.861	80.4511	906.861	94.6178	906.861	78.8241	906.861	99.0457
907.344	54.5588	907.344	92.6415	907.344	80.2166	907.344	94.5986	907.344	78.6463	907.344	99.1193
907.826	54.4955	907.826	93.2379	907.826	79.9701	907.826	94.5748	907.826	78.4512	907.826	99.1739
908.308	54.4309	908.308	93.7766	908.308	79.7121	908.308	94.5453	908.308	78.2367	908.308	99.2107
908.79	54.364	908.79	94.2405	908.79	79.4445	908.79	94.5118	908.79	78.0047	908.79	99.2345
909.272	54.2947	909.272	94.6238	909.272	79.169	909.272	94.478	909.272	77.7589	909.272	99.2525
909.754	54.224	909.754	94.9277	909.754	78.8863	909.754	94.4474	909.754	77.5018	909.754	99.2702
910.236	54.1536	910.236	95.1565	910.236	78.5952	910.236	94.4217	910.236	77.2331	910.236	99.2894
910.718	54.0855	910.718	95.3147	910.718	78.2935	910.718	94.3996	910.718	76.9497	910.718	99.3074
911.201	54.0208	911.201	95.4063	911.201	77.9786	911.201	94.3778	911.201	76.6483	911.201	99.3192
911.683	53.9592	911.683	95.4359	911.683	77.6491	911.683	94.3529	911.683	76.3284	911.683	99.3208
912.165	53.8995	912.165	95.4095	912.165	77.3054	912.165	94.323	912.165	75.9952	912.165	99.3118
912.647	53.8396	912.647	95.3348	912.647	76.9489	912.647	94.289	912.647	75.6589	912.647	99.2958
913.129	53.7776	913.129	95.2194	913.129	76.5814	913.129	94.2536	913.129	75.3319	913.129	99.2787
913.611	53.7126	913.611	95.0687	913.611	76.2033	913.611	94.22	913.611	75.0259	913.611	99.2651
914.093	53.6446	914.093	94.8849	914.093	75.8136	914.093	94.1893	914.093	74.7476	914.093	99.2563
914.575	53.5746	914.575	94.6671	914.575	75.4101	914.575	94.1604	914.575	74.4981	914.575	99.2492
915.057	53.5031	915.057	94.4136	915.057	74.9898	915.057	94.13	915.057	74.2733	915.057	99.2387
915.54	53.4301	915.54	94.1245	915.54	74.5502	915.54	94.0949	915.54	74.0665	915.54	99.2205
916.022	53.3549	916.022	93.8025	916.022	74.0899	916.022	94.0533	916.022	73.8703	916.022	99.1939
916.504	53.2762	916.504	93.4531	916.504	73.6076	916.504	94.0064	916.504	73.6782	916.504	99.1619
916.986	53.1939	916.986	93.0822	916.986	73.1023	916.986	93.9573	916.986	73.4844	916.986	99.1292
917.468	53.1099	917.468	92.6929	917.468	72.5721	917.468	93.9091	917.468	73.2826	917.468	99.0995
917.95	53.0284	917.95	92.2838	917.95	72.0146	917.95	93.8635	917.95	73.0657	917.95	99.0727
918.432	52.9561	918.432	91.8493	918.432	71.4269	918.432	93.8194	918.432	72.8261	918.432	99.0444
918.914	52.9006	918.914	91.3813	918.914	70.8064	918.914	93.7733	918.914	72.5571	918.914	99.0085
919.396	52.8685	919.396	90.873	919.396	70.1509	919.396	93.7212	919.396	72.2547	919.396	98.9595
919.879	52.8635	919.879	90.3215	919.879	69.4583	919.879	93.6603	919.879	71.9187	919.879	98.8958
920.361	52.885	920.361	89.7303	920.361	68.7262	920.361	93.5901	920.361	71.5517	920.361	98.8194
920.843	52.9282	920.843	89.1093	920.843	67.9509	920.843	93.5124	920.843	71.1571	920.843	98.7349
921.325	52.9848	921.325	88.4742	921.325	67.1276	921.325	93.4299	921.325	70.7369	921.325	98.6461
921.807	53.0445	921.807	87.8465	921.807	66.2507	921.807	93.3449	921.807	70.2902	921.807	98.5537
922.289	53.0967	922.289	87.2522	922.289	65.3153	922.289	93.2583	922.289	69.8132	922.289	98.4556
922.771	53.1321	922.771	86.7209	922.771	64.3169	922.771	93.1703	922.771	69.3012	922.771	98.3485
923.253	53.1444	923.253	86.2837	923.253	63.2522	923.253	93.0817	923.253	68.7506	923.253	98.2307
923.736	53.1306	923.736	85.9699	923.736	62.1181	923.736	92.9949	923.736	68.16	923.736	98.1048
924.218	53.0911	924.218	85.8028	924.218	60.9108	924.218	92.9142	924.218	67.5299	924.218	97.9767
924.7	53.0291	924.7	85.7953	924.7	59.626	924.7	92.8455	924.7	66.861	924.7	97.8539
925.182	52.949	925.182	85.9475	925.182	58.259	925.182	92.7939	925.182	66.1527	925.182	97.7422
925.664	52.8558	925.664	86.2464	925.664	56.8068	925.664	92.7624	925.664	65.402	925.664	97.6429
926.146	52.7532	926.146	86.6672	926.146	55.2691	926.146	92.7509	926.146	64.6037	926.146	97.5529
926.628	52.6434	926.628	87.1779	926.628	53.649	926.628	92.7563	926.628	63.7522	926.628	97.4673
927.11	52.5268	927.11	87.7436	927.11	51.9527	927.11	92.774	927.11	62.8429	927.11	97.3825
927.592	52.4025	927.592	88.3323	927.592	50.1881	927.592	92.7998	927.592	61.8728	927.592	97.2994
928.075	52.2689	928.075	88.9175	928.075	48.3644	928.075	92.8305	928.075	60.8407	928.075	97.2239
928.557	52.1248	928.557	89.48	928.557	46.4927	928.557	92.8641	928.557	59.7457	928.557	97.165
929.039	51.9695	929.039	90.0063	929.039	44.5886	929.039	92.8991	929.039	58.5871	929.039	97.1313
929.521	51.8031	929.521	90.4876	929.521	42.6752	929.521	92.9329	929.521	57.3643	929.521	97.1279
930.003	51.6264	930.003	90.9176	930.003	40.7852	930.003	92.962	930.003	56.0783	930.003	97.1551
930.485	51.4405	930.485	91.2922	930.485	38.9604	930.485	92.9823	930.485	54.7338	930.485	97.2093
930.967	51.2467	930.967	91.6101	930.967	37.2486	930.967	92.9911	930.967	53.3406	930.967	97.2852
931.449	51.0465	931.449	91.8727	931.449	35.6994	931.449	92.9878	931.449	51.9143	931.449	97.3783
931.932	50.8422	931.932	92.0838	931.932	34.3601	931.932	92.975	931.932	50.4771	931.932	97.4856
932.414	50.6372	932.414	92.2476	932.414	33.2745	932.414	92.9567	932.414	49.0577	932.414	97.6048
932.896	50.4363	932.896	92.3675	932.896	32.482	932.896	92.9373	932.896	47.6926	932.896	97.7323
933.378	50.2454	933.378	92.4437	933.378	32.018	933.378	92.919	933.378	46.4271	933.378	97.8617
933.86	50.0707	933.86	92.4744	933.86	31.911	933.86	92.9014	933.86	45.315	933.86	97.9836
934.342	49.9171	934.342	92.4563	934.342	32.1771	934.342	92.8819	934.342	44.4161	934.342	98.0881
934.824	49.7877	934.824	92.3872	934.824	32.8142	934.824	92.8575	934.824	43.7905	934.824	98.1679
935.306	49.6822	935.306	92.2672	935.306	33.7974	935.306	92.8262	935.306	43.4902	935.306	98.2203
935.788	49.5979	935.788	92.0985	935.788	35.0804	935.788	92.7885	935.788	43.5517	935.788	98.2481
936.271	49.5307	936.271	91.8836	936.271	36.5999	936.271	92.7467	936.271	43.9897	936.271	98.2573
936.753	49.4759	936.753	91.6235	936.753	38.2842	936.753	92.7034	936.753	44.7955	936.753	98.2539
937.235	49.4299	937.235	91.3163	937.235	40.0612	937.235	92.6601	937.235	45.9373	937.235	98.2412
937.717	49.3907	937.717	90.9568	937.717	41.8638	937.717	92.6165	937.717	47.3647	937.717	98.2188
938.199	49.3574	938.199	90.5384	938.199	43.6338	938.199	92.5702	938.199	49.0145	938.199	98.1843
938.681	49.3306	938.681	90.0549	938.681	45.3242	938.681	92.519	938.681	50.8192	938.681	98.1358
939.163	49.3109	939.163	89.5018	939.163	46.9012	939.163	92.4614	939.163	52.7147	939.163	98.0744
939.645	49.2993	939.645	88.8761	939.645	48.346	939.645	92.3983	939.645	54.6484	939.645	98.0045
940.128	49.2964	940.128	88.1757	940.128	49.6566	940.128	92.332	940.128	56.5823	940.128	97.9324
940.61	49.3028	940.61	87.3968	940.61	50.8471	940.61	92.2651	940.61	58.4932	940.61	97.8627
941.092	49.3181	941.092	86.5348	941.092	51.9458	941.092	92.1994	941.092	60.3691	941.092	97.7971
941.574	49.3411	941.574	85.5842	941.574	52.991	941.574	92.1344	941.574	62.2046	941.574	97.7327
942.056	49.3689	942.056	84.5419	942.056	54.0257	942.056	92.0684	942.056	63.9969	942.056	97.6646
942.538	49.3971	942.538	83.4089	942.538	55.0919	942.538	91.999	942.538	65.7428	942.538	97.5881
943.02	49.4203	943.02	82.1921	943.02	56.2251	943.02	91.9249	943.02	67.4377	943.02	97.5017
943.502	49.433	943.502	80.9047	943.502	57.4512	943.502	91.8464	943.502	69.0749	943.502	97.4069
943.984	49.4304	943.984	79.5651	943.984	58.7847	943.984	91.765	943.984	70.6444	943.984	97.3068
944.467	49.4095	944.467	78.1967	944.467	60.228	944.467	91.6822	944.467	72.132	944.467	97.2035
944.949	49.3691	944.949	76.8285	944.949	61.7723	944.949	91.5979	944.949	73.5193	944.949	97.0952
945.431	49.3093	945.431	75.4959	945.431	63.3981	945.431	91.5102	945.431	74.7856	945.431	96.9761
945.913	49.2307	945.913	74.2417	945.913	65.0772	945.913	91.415	945.913	75.9121	945.913	96.8384
946.395	49.1335	946.395	73.1163	946.395	66.7757	946.395	91.308	946.395	76.8874	946.395	96.6754
946.877	49.0174	946.877	72.1752	946.877	68.4579	946.877	91.1859	946.877	77.7111	946.877	96.4849
947.359	48.8817	947.359	71.4747	947.359	70.0911	947.359	91.0477	947.359	78.3947	947.359	96.2711
947.841	48.7257	947.841	71.0673	947.841	71.6484	947.841	90.8952	947.841	78.9576	947.841	96.0437
948.323	48.5495	948.323	70.9955	948.323	73.1107	948.323	90.7325	948.323	79.4217	948.323	95.8157
948.806	48.3545	948.806	71.2863	948.806	74.4657	948.806	90.5653	948.806	79.8057	948.806	95.6001
949.288	48.1427	949.288	71.9461	949.288	75.7071	949.288	90.4008	949.288	80.1222	949.288	95.4077
949.77	47.9171	949.77	72.957	949.77	76.8328	949.77	90.2471	949.77	80.3789	949.77	95.2461
950.252	47.6801	950.252	74.2765	950.252	77.844	950.252	90.113	950.252	80.5815	950.252	95.1191
950.734	47.4339	950.734	75.8412	950.734	78.7451	950.734	90.0076	950.734	80.7371	950.734	95.0276
951.216	47.1804	951.216	77.574	951.216	79.5423	951.216	89.9389	951.216	80.8555	951.216	94.9687
951.698	46.9215	951.698	79.3934	951.698	80.2431	951.698	89.9119	951.698	80.9479	951.698	94.9367
952.18	46.6597	952.18	81.222	952.18	80.8538	952.18	89.9267	952.18	81.0238	952.18	94.9227
952.663	46.3985	952.663	82.9929	952.663	81.379	952.663	89.978	952.663	81.0889	952.663	94.916
953.145	46.1418	953.145	84.6538	953.145	81.8204	953.145	90.0553	953.145	81.1436	953.145	94.9056
953.627	45.893	953.627	86.1685	953.627	82.1777	953.627	90.1453	953.627	81.1864	953.627	94.8836
954.109	45.6542	954.109	87.5175	954.109	82.45	954.109	90.2351	954.109	81.217	954.109	94.8463
954.591	45.4256	954.591	88.6969	954.591	82.6367	954.591	90.3142	954.591	81.2396	954.591	94.7948
955.073	45.2053	955.073	89.715	955.073	82.7386	955.073	90.3772	955.073	81.2635	955.073	94.7329
955.555	44.9904	955.555	90.5875	955.555	82.7575	955.555	90.4226	955.555	81.2999	955.555	94.6636
956.037	44.7771	956.037	91.3327	956.037	82.6958	956.037	90.4518	956.037	81.3579	956.037	94.586
956.519	44.5617	956.519	91.9672	956.519	82.557	956.519	90.4669	956.519	81.4397	956.519	94.4945
957.002	44.3404	957.002	92.5036	957.002	82.3464	957.002	90.4691	957.002	81.5394	957.002	94.3803
957.484	44.1085	957.484	92.9514	957.484	82.0732	957.484	90.4584	957.484	81.6446	957.484	94.2361
957.966	43.86	957.966	93.3183	957.966	81.7525	957.966	90.4351	957.966	81.7415	957.966	94.061
958.448	43.5874	958.448	93.6124	958.448	81.406	958.448	90.4002	958.448	81.8196	958.448	93.8642
958.93	43.2824	958.93	93.8431	958.93	81.0608	958.93	90.3568	958.93	81.8759	958.93	93.6642
959.412	42.9371	959.412	94.0202	959.412	80.7472	959.412	90.3087	959.412	81.9146	959.412	93.486
959.894	42.5452	959.894	94.1525	959.894	80.4946	959.894	90.2598	959.894	81.9448	959.894	93.355
960.376	42.1029	960.376	94.2471	960.376	80.3285	960.376	90.2119	960.376	81.9766	960.376	93.2918
960.859	41.6089	960.859	94.3088	960.859	80.2668	960.859	90.1645	960.859	82.0183	960.859	93.3092
961.341	41.0644	961.341	94.3422	961.341	80.3178	961.341	90.1148	961.341	82.0745	961.341	93.4107
961.823	40.4728	961.823	94.3526	961.823	80.4798	961.823	90.0594	961.823	82.1471	961.823	93.5929
962.305	39.8404	962.305	94.3479	962.305	80.7405	962.305	89.9957	962.305	82.236	962.305	93.847
962.787	39.1785	962.787	94.3381	962.787	81.0793	962.787	89.9228	962.787	82.3395	962.787	94.1616
963.269	38.5063	963.269	94.3333	963.269	81.4694	963.269	89.8414	963.269	82.4536	963.269	94.5227
963.751	37.8549	963.751	94.342	963.751	81.8809	963.751	89.7522	963.751	82.5704	963.751	94.9132
964.233	37.2689	964.233	94.3692	964.233	82.284	964.233	89.6548	964.233	82.6783	964.233	95.3127
964.716	36.8063	964.716	94.4162	964.716	82.6524	964.716	89.5469	964.716	82.7622	964.716	95.6977
965.198	36.5337	965.198	94.4819	965.198	82.966	965.198	89.4254	965.198	82.8075	965.198	96.0445
965.68	36.5187	965.68	94.5646	965.68	83.213	965.68	89.2878	965.68	82.8038	965.68	96.3319
966.162	36.8204	966.162	94.6633	966.162	83.39	966.162	89.1346	966.162	82.7476	966.162	96.5449
966.644	37.4789	966.644	94.7782	966.644	83.5007	966.644	88.9708	966.644	82.6428	966.644	96.6762
967.126	38.5082	967.126	94.9091	967.126	83.553	967.126	88.8054	967.126	82.4983	967.126	96.7251
967.608	39.8913	967.608	95.0543	967.608	83.5553	967.608	88.6499	967.608	82.3234	967.608	96.6948
968.09	41.5785	968.09	95.209	968.09	83.5149	968.09	88.5149	968.09	82.1248	968.09	96.5902
968.572	43.4903	968.572	95.3657	968.572	83.436	968.572	88.4082	968.572	81.9051	968.572	96.4169
969.054	45.5229	969.054	95.5159	969.054	83.3209	969.054	88.332	969.054	81.6647	969.054	96.1813
969.537	47.5606	969.537	95.6526	969.537	83.171	969.537	88.2834	969.537	81.4044	969.537	95.8922
970.019	49.4894	970.019	95.772	970.019	82.988	970.019	88.2551	970.019	81.1281	970.019	95.5614
970.501	51.2126	970.501	95.8739	970.501	82.774	970.501	88.2377	970.501	80.8429	970.501	95.2027
970.983	52.6615	970.983	95.9604	970.983	82.5311	970.983	88.2216	970.983	80.5572	970.983	94.8296
971.465	53.8002	971.465	96.0337	971.465	82.2612	971.465	88.1991	971.465	80.2771	971.465	94.4527
971.947	54.6241	971.947	96.0944	971.947	81.9656	971.947	88.1651	971.947	80.0037	971.947	94.0778
972.429	55.1527	972.429	96.1411	972.429	81.6457	972.429	88.1176	972.429	79.7331	972.429	93.7072
972.911	55.4212	972.911	96.1716	972.911	81.3044	972.911	88.0577	972.911	79.4581	972.911	93.3416
973.394	55.4715	973.394	96.1845	973.394	80.9477	973.394	87.9891	973.394	79.1726	973.394	92.9828
973.876	55.346	973.876	96.1803	973.876	80.5849	973.876	87.9168	973.876	78.8744	973.876	92.636
974.358	55.0824	974.358	96.1616	974.358	80.228	974.358	87.8466	974.358	78.5667	974.358	92.309
974.84	54.7126	974.84	96.131	974.84	79.8906	974.84	87.7828	974.84	78.2566	974.84	92.0098
975.322	54.2619	975.322	96.0896	975.322	79.5856	975.322	87.7272	975.322	77.9519	975.322	91.7428
975.804	53.7506	975.804	96.0355	975.804	79.3244	975.804	87.6781	975.804	77.6584	975.804	91.5067
976.286	53.1949	976.286	95.9645	976.286	79.1155	976.286	87.6311	976.286	77.3782	976.286	91.2937
976.768	52.6084	976.768	95.8719	976.768	78.9649	976.768	87.5798	976.768	77.1113	976.768	91.0919
977.25	52.0025	977.25	95.7557	977.25	78.8754	977.25	87.5177	977.25	76.8578	977.25	90.8897
977.733	51.3876	977.733	95.6184	977.733	78.8471	977.733	87.4399	977.733	76.6216	977.733	90.6797
978.215	50.7732	978.215	95.4672	978.215	78.8771	978.215	87.3436	978.215	76.4113	978.215	90.4614
978.697	50.1691	978.697	95.3123	978.697	78.9593	978.697	87.2283	978.697	76.2392	978.697	90.2413
979.179	49.5862	979.179	95.1642	979.179	79.0846	979.179	87.0942	979.179	76.1185	979.179	90.03
979.661	49.0366	979.661	95.0314	979.661	79.2419	979.661	86.9415	979.661	76.0596	979.661	89.8386
980.143	48.5335	980.143	94.9196	980.143	79.4189	980.143	86.7695	980.143	76.0671	980.143	89.6751
980.625	48.0894	980.625	94.8318	980.625	79.6042	980.625	86.5769	980.625	76.1388	980.625	89.542
981.107	47.7152	981.107	94.7697	981.107	79.7883	981.107	86.3623	981.107	76.2668	981.107	89.4356
981.59	47.4186	981.59	94.7351	981.59	79.9647	981.59	86.1254	981.59	76.4388	981.59	89.3466
982.072	47.2035	982.072	94.7292	982.072	80.1297	982.072	85.8668	982.072	76.641	982.072	89.2611
982.554	47.0715	982.554	94.7521	982.554	80.2815	982.554	85.588	982.554	76.8582	982.554	89.1622
983.036	47.0226	983.036	94.8013	983.036	80.4188	983.036	85.2896	983.036	77.0755	983.036	89.0309
983.518	47.0557	983.518	94.8708	983.518	80.5397	983.518	84.971	983.518	77.2779	983.518	88.8482
984	47.1687	984	94.9518	984	80.6416	984	84.6291	984	77.4519	984	88.5964
984.482	47.357	984.482	95.0348	984.482	80.7216	984.482	84.259	984.482	77.5873	984.482	88.262
984.964	47.6123	984.964	95.1125	984.964	80.7774	984.964	83.8545	984.964	77.6792	984.964	87.8374
985.447	47.9217	985.447	95.1814	985.447	80.8081	985.447	83.4087	985.447	77.7292	985.447	87.323
985.929	48.2682	985.929	95.2424	985.929	80.8142	985.929	82.9156	985.929	77.7439	985.929	86.7268
986.411	48.6326	986.411	95.2991	986.411	80.7972	986.411	82.3695	986.411	77.7316	986.411	86.0632
986.893	48.9951	986.893	95.3547	986.893	80.7584	986.893	81.7662	986.893	77.6989	986.893	85.3514
987.375	49.338	987.375	95.4107	987.375	80.699	987.375	81.1035	987.375	77.6478	987.375	84.6131
987.857	49.647	987.857	95.465	987.857	80.6196	987.857	80.384	987.857	77.5754	987.857	83.8721
988.339	49.9127	988.339	95.5138	988.339	80.5211	988.339	79.6175	988.339	77.4764	988.339	83.1524
988.821	50.1317	988.821	95.5528	988.821	80.4053	988.821	78.824	988.821	77.3465	988.821	82.4774
989.303	50.3075	989.303	95.5801	989.303	80.275	989.303	78.0357	989.303	77.1853	989.303	81.8668
989.785	50.4512	989.785	95.596	989.785	80.1337	989.785	77.2962	989.785	76.9968	989.785	81.334
990.268	50.5806	990.268	95.6025	990.268	79.9839	990.268	76.6566	990.268	76.7871	990.268	80.8833
990.75	50.7187	990.75	95.6017	990.75	79.827	990.75	76.1698	990.75	76.5609	990.75	80.5087
991.232	50.8899	991.232	95.5936	991.232	79.6622	991.232	75.882	991.232	76.3183	991.232	80.1937
991.714	51.1162	991.714	95.5759	991.714	79.4874	991.714	75.8245	991.714	76.0541	991.714	79.9138
992.196	51.4123	992.196	95.5448	992.196	79.3002	992.196	76.0066	992.196	75.7601	992.196	79.6402
992.678	51.7824	992.678	95.4964	992.678	79.0996	992.678	76.4124	992.678	75.4287	992.678	79.3437
993.16	52.2193	993.16	95.4288	993.16	78.8861	993.16	77.0025	993.16	75.0563	993.16	78.9982
993.643	52.7056	993.643	95.3418	993.643	78.6622	993.643	77.7198	993.643	74.6456	993.643	78.5837
994.125	53.2168	994.125	95.2363	994.125	78.4311	994.125	78.4996	994.125	74.2044	994.125	78.0865
994.607	53.7264	994.607	95.1127	994.607	78.1955	994.607	79.278	994.607	73.7426	994.607	77.4996
995.089	54.209	995.089	94.9693	995.089	77.9568	995.089	80.0001	995.089	73.2702	995.089	76.8227
995.571	54.6435	995.571	94.8021	995.571	77.7148	995.571	80.6228	995.571	72.7947	995.571	76.0617
996.053	55.0143	996.053	94.6056	996.053	77.4684	996.053	81.117	996.053	72.321	996.053	75.2292
996.535	55.3124	996.535	94.3744	996.535	77.2163	996.535	81.4659	996.535	71.8511	996.535	74.3443
997.017	55.5349	997.017	94.1034	997.017	76.9576	997.017	81.6636	997.017	71.3818	997.017	73.4316
997.499	55.6843	997.499	93.7887	997.499	76.6917	997.499	81.7129	997.499	70.9021	997.499	72.5184
997.981	55.7677	997.981	93.4261	997.981	76.4185	997.981	81.6234	997.981	70.3891	997.981	71.6325
998.464	55.7946	998.464	93.0108	998.464	76.1372	998.464	81.4099	998.464	69.8067	998.464	70.7987
998.946	55.7762	998.946	92.5387	998.946	75.8469	998.946	81.0918	998.946	69.1093	998.946	70.0367
999.428	55.7234	999.428	92.0088	999.428	75.5457	999.428	80.692	999.428	68.253	999.428	69.3593
999.91	55.6461	999.91	91.4273	999.91	75.2316	999.91	80.2361	999.91	67.2124	999.91	68.7714
1000.39	55.5526	1000.39	90.8109	1000.39	74.9024	1000.39	79.7503	1000.39	65.9998	1000.39	68.2692
1000.87	55.4493	1000.87	90.1877	1000.87	74.5563	1000.87	79.2592	1000.87	64.678	1000.87	67.8422
1001.36	55.3408	1001.36	89.5938	1001.36	74.1909	1001.36	78.7818	1001.36	63.3621	1001.36	67.4747
1001.84	55.2304	1001.84	89.0677	1001.84	73.8039	1001.84	78.3296	1001.84	62.2053	1001.84	67.1509
1002.32	55.1202	1002.32	88.6418	1002.32	73.3923	1002.32	77.9047	1002.32	61.3722	1002.32	66.8597
1002.8	55.0111	1002.8	88.3351	1002.8	72.9531	1002.8	77.4999	1002.8	61.0045	1002.8	66.6005
1003.28	54.9028	1003.28	88.1487	1003.28	72.4835	1003.28	77.1006	1003.28	61.1877	1003.28	66.3867
1003.77	54.794	1003.77	88.0645	1003.77	71.982	1003.77	76.6887	1003.77	61.9281	1003.77	66.2464
1004.25	54.682	1004.25	88.0494	1004.25	71.4472	1004.25	76.2462	1004.25	63.1475	1004.25	66.2188
1004.73	54.5637	1004.73	88.0614	1004.73	70.8785	1004.73	75.7599	1004.73	64.697	1004.73	66.3476
1005.21	54.4362	1005.21	88.0577	1005.21	70.2737	1005.21	75.224	1005.21	66.3879	1005.21	66.6707
1005.7	54.2972	1005.7	88.0015	1005.7	69.6284	1005.7	74.6415	1005.7	68.0291	1005.7	67.2104
1006.18	54.1457	1006.18	87.8655	1006.18	68.9347	1006.18	74.023	1006.18	69.4609	1006.18	67.9664
1006.66	53.9818	1006.66	87.6321	1006.66	68.1818	1006.66	73.384	1006.66	70.5764	1006.66	68.912
1007.14	53.806	1007.14	87.2905	1007.14	67.3575	1007.14	72.7417	1007.14	71.3296	1007.14	69.9965
1007.62	53.6187	1007.62	86.8338	1007.62	66.4513	1007.62	72.1123	1007.62	71.7308	1007.62	71.1523
1008.11	53.4197	1008.11	86.2554	1008.11	65.4578	1008.11	71.5102	1008.11	71.8331	1008.11	72.3057
1008.59	53.2083	1008.59	85.5491	1008.59	64.3814	1008.59	70.9486	1008.59	71.7157	1008.59	73.3888
1009.07	52.9844	1009.07	84.7116	1009.07	63.2392	1009.07	70.4417	1009.07	71.4671	1009.07	74.3493
1009.55	52.7494	1009.55	83.7485	1009.55	62.0638	1009.55	70.0073	1009.55	71.1704	1009.55	75.155
1010.03	52.5068	1010.03	82.6814	1010.03	60.9027	1010.03	69.6668	1010.03	70.8934	1010.03	75.7921
1010.52	52.2629	1010.52	81.5539	1010.52	59.8148	1010.52	69.4419	1010.52	70.6824	1010.52	76.2608
1011	52.0258	1011	80.433	1011	58.8642	1011	69.3474	1011	70.5601	1011	76.5686
1011.48	51.8038	1011.48	79.4038	1011.48	58.1105	1011.48	69.383	1011.48	70.5261	1011.48	76.7262
1011.96	51.6042	1011.96	78.5561	1011.96	57.5983	1011.96	69.5264	1011.96	70.5602	1011.96	76.746
1012.45	51.4318	1012.45	77.9674	1012.45	57.3495	1012.45	69.7327	1012.45	70.6292	1012.45	76.6431
1012.93	51.2895	1012.93	77.6836	1012.93	57.3593	1012.93	69.9415	1012.93	70.6943	1012.93	76.4383
1013.41	51.1789	1013.41	77.7075	1013.41	57.5994	1013.41	70.0925	1013.41	70.7205	1013.41	76.1593
1013.89	51.1019	1013.89	77.9946	1013.89	58.0248	1013.89	70.1423	1013.89	70.6836	1013.89	75.8415
1014.37	51.0618	1014.37	78.4606	1014.37	58.5829	1014.37	70.0808	1014.37	70.5739	1014.37	75.5261
1014.86	51.0632	1014.86	78.995	1014.86	59.2204	1014.86	69.9389	1014.86	70.3966	1014.86	75.2562
1015.34	51.1101	1015.34	79.48	1015.34	59.8886	1015.34	69.7851	1015.34	70.1682	1015.34	75.0725
1015.82	51.2048	1015.82	79.8092	1015.82	60.5443	1015.82	69.7112	1015.82	69.9106	1015.82	75.0091
1016.3	51.345	1016.3	79.901	1016.3	61.1501	1016.3	69.8099	1016.3	69.644	1016.3	75.0892
1016.78	51.5238	1016.78	79.7067	1016.78	61.6729	1016.78	70.1513	1016.78	69.3818	1016.78	75.3238
1017.27	51.7301	1017.27	79.211	1017.27	62.0837	1017.27	70.7648	1017.27	69.1272	1017.27	75.7109
1017.75	51.9499	1017.75	78.429	1017.75	62.3584	1017.75	71.6318	1017.75	68.8739	1017.75	76.2367
1018.23	52.1693	1018.23	77.4014	1018.23	62.479	1018.23	72.6903	1018.23	68.6084	1018.23	76.8775
1018.71	52.3756	1018.71	76.1921	1018.71	62.4351	1018.71	73.8486	1018.71	68.3146	1018.71	77.6022
1019.2	52.5594	1019.2	74.8855	1019.2	62.225	1019.2	75.005	1019.2	67.9775	1019.2	78.3757
1019.68	52.7145	1019.68	73.5826	1019.68	61.8547	1019.68	76.0671	1019.68	67.5863	1019.68	79.1621
1020.16	52.8384	1020.16	72.395	1020.16	61.336	1020.16	76.9673	1020.16	67.1349	1020.16	79.929
1020.64	52.9317	1020.64	71.4326	1020.64	60.6828	1020.64	77.6695	1020.64	66.6223	1020.64	80.65
1021.12	52.9967	1021.12	70.7916	1021.12	59.9089	1021.12	78.1679	1021.12	66.0504	1021.12	81.3058
1021.61	53.0376	1021.61	70.5404	1021.61	59.0262	1021.61	78.4789	1021.61	65.4226	1021.61	81.8836
1022.09	53.0584	1022.09	70.7107	1022.09	58.0455	1022.09	78.6302	1022.09	64.7431	1022.09	82.3755
1022.57	53.0635	1022.57	71.293	1022.57	56.9773	1022.57	78.6524	1022.57	64.0163	1022.57	82.776
1023.05	53.0562	1023.05	72.2377	1023.05	55.8339	1023.05	78.5722	1023.05	63.2461	1023.05	83.082
1023.53	53.039	1023.53	73.4647	1023.53	54.6298	1023.53	78.4117	1023.53	62.4363	1023.53	83.2919
1024.02	53.0134	1024.02	74.8762	1024.02	53.3826	1024.02	78.1875	1024.02	61.5889	1024.02	83.4065
1024.5	52.9805	1024.5	76.3722	1024.5	52.1121	1024.5	77.913	1024.5	60.7045	1024.5	83.4283
1024.98	52.9408	1024.98	77.8634	1024.98	50.8416	1024.98	77.598	1024.98	59.7812	1024.98	83.3613
1025.46	52.8949	1025.46	79.2791	1025.46	49.599	1025.46	77.2499	1025.46	58.8164	1025.46	83.2087
1025.94	52.8436	1025.94	80.5693	1025.94	48.4173	1025.94	76.8726	1025.94	57.8083	1025.94	82.9726
1026.43	52.7876	1026.43	81.7028	1026.43	47.3352	1026.43	76.4673	1026.43	56.7585	1026.43	82.653
1026.91	52.7275	1026.91	82.6637	1026.91	46.3933	1026.91	76.0333	1026.91	55.6741	1026.91	82.2495
1027.39	52.6637	1027.39	83.4484	1027.39	45.6303	1027.39	75.5689	1027.39	54.5699	1027.39	81.7623
1027.87	52.5959	1027.87	84.0626	1027.87	45.0772	1027.87	75.0732	1027.87	53.4686	1027.87	81.1946
1028.36	52.5239	1028.36	84.5191	1028.36	44.7543	1028.36	74.5462	1028.36	52.4012	1028.36	80.5525
1028.84	52.4474	1028.84	84.8349	1028.84	44.6711	1028.84	73.9887	1028.84	51.4066	1028.84	79.8453
1029.32	52.3668	1029.32	85.028	1029.32	44.8288	1029.32	73.401	1029.32	50.5313	1029.32	79.0847
1029.8	52.2832	1029.8	85.1148	1029.8	45.2239	1029.8	72.7825	1029.8	49.8264	1029.8	78.2845
1030.28	52.1978	1030.28	85.1084	1030.28	45.8496	1030.28	72.1305	1030.28	49.3441	1030.28	77.4603
1030.77	52.1118	1030.77	85.018	1030.77	46.6956	1030.77	71.4411	1030.77	49.1305	1030.77	76.6311
1031.25	52.0256	1031.25	84.8508	1031.25	47.7447	1031.25	70.7101	1031.25	49.2173	1031.25	75.8191
1031.73	51.9392	1031.73	84.6124	1031.73	48.9703	1031.73	69.9338	1031.73	49.6141	1031.73	75.0498
1032.21	51.8519	1032.21	84.3081	1032.21	50.3345	1032.21	69.1112	1032.21	50.3049	1032.21	74.3512
1032.69	51.7628	1032.69	83.9424	1032.69	51.7893	1032.69	68.2446	1032.69	51.2477	1032.69	73.7519
1033.18	51.6721	1033.18	83.5187	1033.18	53.2796	1033.18	67.3406	1033.18	52.3799	1033.18	73.2789
1033.66	51.5803	1033.66	83.038	1033.66	54.7465	1033.66	66.4111	1033.66	53.6257	1033.66	72.9562
1034.14	51.4888	1034.14	82.4993	1034.14	56.1322	1034.14	65.4736	1034.14	54.9047	1034.14	72.8026
1034.62	51.3992	1034.62	81.8998	1034.62	57.3829	1034.62	64.5515	1034.62	56.1406	1034.62	72.8311
1035.1	51.3124	1035.1	81.236	1035.1	58.4534	1035.1	63.6743	1035.1	57.2687	1035.1	73.0478
1035.59	51.2285	1035.59	80.5045	1035.59	59.3089	1035.59	62.8761	1035.59	58.2407	1035.59	73.4521
1036.07	51.1471	1036.07	79.7017	1036.07	59.9274	1036.07	62.1953	1036.07	59.0273	1036.07	74.0367
1036.55	51.0675	1036.55	78.8235	1036.55	60.2998	1036.55	61.672	1036.55	59.6172	1036.55	74.7887
1037.03	50.9894	1037.03	77.8648	1037.03	60.4289	1037.03	61.3453	1037.03	60.0135	1037.03	75.6897
1037.52	50.9136	1037.52	76.819	1037.52	60.3265	1037.52	61.2497	1037.52	60.2288	1037.52	76.7162
1038	50.8417	1038	75.6798	1038	60.0113	1038	61.4094	1038	60.281	1038	77.8404
1038.48	50.7752	1038.48	74.4437	1038.48	59.5059	1038.48	61.8324	1038.48	60.19	1038.48	79.031
1038.96	50.7152	1038.96	73.1127	1038.96	58.8346	1038.96	62.506	1038.96	59.9751	1038.96	80.2555
1039.44	50.6616	1039.44	71.6973	1039.44	58.0218	1039.44	63.3945	1039.44	59.6535	1039.44	81.4836
1039.93	50.6131	1039.93	70.2187	1039.93	57.0921	1039.93	64.4413	1039.93	59.239	1039.93	82.6891
1040.41	50.5679	1040.41	68.7101	1040.41	56.0722	1040.41	65.5745	1040.41	58.7408	1040.41	83.8514
1040.89	50.5242	1040.89	67.2169	1040.89	54.9937	1040.89	66.7138	1040.89	58.1636	1040.89	84.955
1041.37	50.481	1041.37	65.7958	1041.37	53.8949	1041.37	67.7787	1041.37	57.5074	1041.37	85.9875
1041.85	50.4383	1041.85	64.5114	1041.85	52.8209	1041.85	68.6959	1041.85	56.7692	1041.85	86.9387
1042.34	50.3966	1042.34	63.4311	1042.34	51.8194	1042.34	69.4064	1042.34	55.9445	1042.34	87.8004
1042.82	50.356	1042.82	62.6175	1042.82	50.9333	1042.82	69.8715	1042.82	55.0295	1042.82	88.5674
1043.3	50.3163	1043.3	62.1196	1043.3	50.1909	1043.3	70.077	1043.3	54.0219	1043.3	89.239
1043.78	50.2764	1043.78	61.9665	1043.78	49.5991	1043.78	70.0338	1043.78	52.9227	1043.78	89.8194
1044.27	50.2348	1044.27	62.1633	1044.27	49.1406	1044.27	69.7743	1044.27	51.7373	1044.27	90.3162
1044.75	50.1902	1044.75	62.6901	1044.75	48.7769	1044.75	69.3461	1044.75	50.4768	1044.75	90.7376
1045.23	50.1418	1045.23	63.5046	1045.23	48.4562	1045.23	68.8024	1045.23	49.1606	1045.23	91.09
1045.71	50.0896	1045.71	64.5452	1045.71	48.1227	1045.71	68.1942	1045.71	47.8184	1045.71	91.3769
1046.19	50.0339	1046.19	65.7359	1046.19	47.726	1046.19	67.5617	1046.19	46.4925	1046.19	91.5994
1046.67	49.9752	1046.67	66.9925	1046.67	47.2272	1046.67	66.9296	1046.67	45.2372	1046.67	91.7582
1047.16	49.9134	1047.16	68.2301	1047.16	46.602	1047.16	66.3048	1047.16	44.1174	1047.16	91.8564
1047.64	49.8485	1047.64	69.3709	1047.64	45.8405	1047.64	65.6788	1047.64	43.204	1047.64	91.9002
1048.12	49.7803	1048.12	70.3489	1048.12	44.9444	1048.12	65.0324	1048.12	42.569	1048.12	91.8977
1048.6	49.7092	1048.6	71.1133	1048.6	43.9239	1048.6	64.3428	1048.6	42.278	1048.6	91.8571
1049.09	49.6363	1049.09	71.6287	1049.09	42.7947	1049.09	63.591	1049.09	42.3821	1049.09	91.784
1049.57	49.563	1049.57	71.8732	1049.57	41.5754	1049.57	62.7687	1049.57	42.9087	1049.57	91.6807
1050.05	49.4905	1050.05	71.8372	1050.05	40.2845	1050.05	61.8818	1050.05	43.8528	1050.05	91.546
1050.53	49.4191	1050.53	71.5217	1050.53	38.9391	1050.53	60.9531	1050.53	45.1719	1050.53	91.3775
1051.01	49.3483	1051.01	70.9382	1051.01	37.5526	1051.01	60.021	1051.01	46.7874	1051.01	91.1727
1051.5	49.2768	1051.5	70.108	1051.5	36.1354	1051.5	59.1373	1051.5	48.5923	1051.5	90.9292
1051.98	49.2032	1051.98	69.0619	1051.98	34.696	1051.98	58.363	1051.98	50.4655	1051.98	90.6442
1052.46	49.1272	1052.46	67.841	1052.46	33.2452	1052.46	57.7637	1052.46	52.2864	1052.46	90.3124
1052.94	49.0499	1052.94	66.4967	1052.94	31.7989	1052.94	57.4043	1052.94	53.9486	1052.94	89.9259
1053.42	48.9733	1053.42	65.0913	1053.42	30.3794	1053.42	57.3424	1053.42	55.3702	1053.42	89.4752
1053.91	48.8996	1053.91	63.6972	1053.91	29.0145	1053.91	57.6207	1053.91	56.5004	1053.91	88.9539
1054.39	48.8303	1054.39	62.3933	1054.39	27.7337	1054.39	58.2594	1054.39	57.3216	1054.39	88.363
1054.87	48.7651	1054.87	61.2601	1054.87	26.564	1054.87	59.2509	1054.87	57.8485	1054.87	87.7159
1055.35	48.7025	1055.35	60.3733	1055.35	25.528	1055.35	60.5576	1055.35	58.1222	1055.35	87.04
1055.84	48.6399	1055.84	59.7978	1055.84	24.645	1055.84	62.113	1055.84	58.2019	1055.84	86.3758
1056.32	48.5748	1056.32	59.583	1056.32	23.9343	1056.32	63.8265	1056.32	58.1535	1056.32	85.7722
1056.8	48.5059	1056.8	59.759	1056.8	23.4185	1056.8	65.5894	1056.8	58.04	1056.8	85.2808
1057.28	48.4328	1057.28	60.3336	1057.28	23.1244	1057.28	67.285	1057.28	57.912	1057.28	84.9486
1057.76	48.3558	1057.76	61.2911	1057.76	23.0801	1057.76	68.8002	1057.76	57.8023	1057.76	84.8119
1058.25	48.2756	1058.25	62.5926	1058.25	23.31	1058.25	70.0413	1058.25	57.7228	1058.25	84.8909
1058.73	48.1916	1058.73	64.1804	1058.73	23.8298	1058.73	70.9504	1058.73	57.6662	1058.73	85.1869
1059.21	48.103	1059.21	65.9851	1059.21	24.6443	1059.21	71.5164	1059.21	57.6103	1059.21	85.6818
1059.69	48.0086	1059.69	67.9339	1059.69	25.7492	1059.69	71.7798	1059.69	57.5256	1059.69	86.3406
1060.17	47.9079	1060.17	69.9577	1060.17	27.1344	1060.17	71.8269	1060.17	57.382	1060.17	87.1153
1060.66	47.8015	1060.66	71.9959	1060.66	28.7863	1060.66	71.7755	1060.66	57.1567	1060.66	87.9501
1061.14	47.6913	1061.14	73.9971	1061.14	30.6871	1061.14	71.7543	1061.14	56.838	1061.14	88.7881
1061.62	47.5797	1061.62	75.9201	1061.62	32.8126	1061.62	71.8812	1061.62	56.4278	1061.62	89.5774
1062.1	47.4689	1062.1	77.7333	1062.1	35.1278	1062.1	72.2437	1062.1	55.9411	1062.1	90.2772
1062.59	47.3605	1062.59	79.4152	1062.59	37.5862	1062.59	72.8863	1062.59	55.4034	1062.59	90.8624
1063.07	47.255	1063.07	80.9543	1063.07	40.1322	1063.07	73.8079	1063.07	54.8471	1063.07	91.3245
1063.55	47.1529	1063.55	82.3475	1063.55	42.706	1063.55	74.967	1063.55	54.3083	1063.55	91.6685
1064.03	47.0553	1064.03	83.5981	1064.03	45.249	1064.03	76.2948	1064.03	53.8244	1064.03	91.9084
1064.51	46.9649	1064.51	84.7123	1064.51	47.7084	1064.51	77.7088	1064.51	53.4321	1064.51	92.0621
1065	46.8855	1065	85.6965	1065	50.0388	1065	79.1265	1065	53.1663	1065	92.1479
1065.48	46.8214	1065.48	86.5571	1065.48	52.2022	1065.48	80.4756	1065.48	53.0578	1065.48	92.1833
1065.96	46.7764	1065.96	87.3001	1065.96	54.1682	1065.96	81.7004	1065.96	53.1298	1065.96	92.1861
1066.44	46.7524	1066.44	87.9331	1066.44	55.9141	1066.44	82.7653	1066.44	53.3957	1066.44	92.175
1066.92	46.7492	1066.92	88.4657	1066.92	57.4257	1066.92	83.6537	1066.92	53.8562	1066.92	92.1689
1067.41	46.765	1067.41	88.9089	1067.41	58.6968	1067.41	84.3645	1067.41	54.4996	1067.41	92.1854
1067.89	46.797	1067.89	89.2735	1067.89	59.7291	1067.89	84.906	1067.89	55.3028	1067.89	92.2368
1068.37	46.8425	1068.37	89.5681	1068.37	60.5302	1068.37	85.2905	1068.37	56.2336	1068.37	92.3283
1068.85	46.899	1068.85	89.7988	1068.85	61.112	1068.85	85.5311	1068.85	57.2536	1068.85	92.4567
1069.34	46.964	1069.34	89.9694	1069.34	61.4889	1069.34	85.6406	1069.34	58.3212	1069.34	92.6122
1069.82	47.0344	1069.82	90.0836	1069.82	61.6765	1069.82	85.6329	1069.82	59.3948	1069.82	92.7811
1070.3	47.1067	1070.3	90.146	1070.3	61.691	1070.3	85.5253	1070.3	60.4368	1070.3	92.95
1070.78	47.1772	1070.78	90.1631	1070.78	61.5481	1070.78	85.3407	1070.78	61.4158	1070.78	93.1076
1071.26	47.2428	1071.26	90.1421	1071.26	61.2631	1071.26	85.1071	1071.26	62.309	1071.26	93.2453
1071.74	47.3023	1071.74	90.0894	1071.74	60.8511	1071.74	84.8572	1071.74	63.1016	1071.74	93.356
1072.23	47.3565	1072.23	90.009	1072.23	60.3275	1072.23	84.6255	1072.23	63.7856	1072.23	93.4328
1072.71	47.4076	1072.71	89.9024	1072.71	59.7084	1072.71	84.446	1072.71	64.3588	1072.71	93.4688
1073.19	47.459	1073.19	89.7696	1073.19	59.0111	1073.19	84.3488	1073.19	64.8225	1073.19	93.4584
1073.67	47.5132	1073.67	89.6111	1073.67	58.2536	1073.67	84.3572	1073.67	65.1812	1073.67	93.4002
1074.16	47.5717	1074.16	89.4296	1074.16	57.4532	1074.16	84.4852	1074.16	65.4417	1074.16	93.2987
1074.64	47.6342	1074.64	89.2301	1074.64	56.626	1074.64	84.7352	1074.64	65.6125	1074.64	93.1647
1075.12	47.6998	1075.12	89.0189	1075.12	55.7858	1075.12	85.0982	1075.12	65.7022	1075.12	93.0138
1075.6	47.7675	1075.6	88.8015	1075.6	54.946	1075.6	85.5538	1075.6	65.7182	1075.6	92.8631
1076.08	47.8366	1076.08	88.5804	1076.08	54.1197	1076.08	86.0729	1076.08	65.6666	1076.08	92.7278
1076.57	47.9072	1076.57	88.355	1076.57	53.3217	1076.57	86.6216	1076.57	65.5516	1076.57	92.6195
1077.05	47.9796	1077.05	88.1221	1077.05	52.5671	1077.05	87.1661	1077.05	65.3763	1077.05	92.5462
1077.53	48.0532	1077.53	87.8776	1077.53	51.8708	1077.53	87.6771	1077.53	65.144	1077.53	92.5131
1078.01	48.1272	1078.01	87.6182	1078.01	51.2442	1078.01	88.1342	1078.01	64.8581	1078.01	92.5242
1078.49	48.1997	1078.49	87.3427	1078.49	50.695	1078.49	88.5272	1078.49	64.5223	1078.49	92.582
1078.98	48.2691	1078.98	87.0507	1078.98	50.2267	1078.98	88.8549	1078.98	64.1395	1078.98	92.6871
1079.46	48.3344	1079.46	86.7426	1079.46	49.8407	1079.46	89.1219	1079.46	63.7117	1079.46	92.8363
1079.94	48.3958	1079.94	86.4178	1079.94	49.5381	1079.94	89.3351	1079.94	63.2393	1079.94	93.0217
1080.42	48.454	1080.42	86.0747	1080.42	49.3211	1080.42	89.501	1080.42	62.7221	1080.42	93.2309
1080.91	48.5099	1080.91	85.7111	1080.91	49.1914	1080.91	89.625	1080.91	62.1601	1080.91	93.4498
1081.39	48.5639	1081.39	85.3255	1081.39	49.1484	1081.39	89.7126	1081.39	61.5545	1081.39	93.6654
1081.87	48.6149	1081.87	84.9176	1081.87	49.1857	1081.87	89.77	1081.87	60.9078	1081.87	93.8692
1082.35	48.6613	1082.35	84.488	1082.35	49.29	1082.35	89.8052	1082.35	60.2226	1082.35	94.0578
1082.83	48.7015	1082.83	84.037	1082.83	49.4409	1082.83	89.8268	1082.83	59.5015	1082.83	94.2317
1083.32	48.7343	1083.32	83.5634	1083.32	49.6129	1083.32	89.8421	1083.32	58.7453	1083.32	94.3924
1083.8	48.7597	1083.8	83.0638	1083.8	49.7788	1083.8	89.8557	1083.8	57.9537	1083.8	94.5395
1084.28	48.7785	1084.28	82.533	1084.28	49.912	1084.28	89.8685	1084.28	57.1258	1084.28	94.6697
1084.76	48.7919	1084.76	81.9653	1084.76	49.9886	1084.76	89.8787	1084.76	56.2607	1084.76	94.7778
1085.24	48.8004	1085.24	81.3562	1085.24	49.9891	1085.24	89.8834	1085.24	55.358	1085.24	94.8594
1085.73	48.8041	1085.73	80.7044	1085.73	49.8991	1085.73	89.8811	1085.73	54.418	1085.73	94.9136
1086.21	48.8023	1086.21	80.0122	1086.21	49.7101	1086.21	89.8723	1086.21	53.441	1086.21	94.9434
1086.69	48.7947	1086.69	79.2855	1086.69	49.4206	1086.69	89.859	1086.69	52.4265	1086.69	94.9549
1087.17	48.7818	1087.17	78.5332	1087.17	49.0365	1087.17	89.8437	1087.17	51.374	1087.17	94.9539
1087.65	48.765	1087.65	77.7666	1087.65	48.5718	1087.65	89.8273	1087.65	50.2827	1087.65	94.9436
1088.14	48.7468	1088.14	76.9992	1088.14	48.0464	1088.14	89.8086	1088.14	49.1527	1088.14	94.9233
1088.62	48.7297	1088.62	76.2459	1088.62	47.4836	1088.62	89.785	1088.62	47.9849	1088.62	94.8897
1089.1	48.7153	1089.1	75.5213	1089.1	46.9059	1089.1	89.7538	1089.1	46.7809	1089.1	94.8395
1089.58	48.7038	1089.58	74.8379	1089.58	46.3304	1089.58	89.7144	1089.58	45.5414	1089.58	94.772
1090.07	48.6941	1090.07	74.2033	1090.07	45.7657	1090.07	89.6681	1090.07	44.2653	1090.07	94.6903
1090.55	48.6846	1090.55	73.6177	1090.55	45.2117	1090.55	89.6178	1090.55	42.9504	1090.55	94.5999
1091.03	48.674	1091.03	73.0734	1091.03	44.6609	1091.03	89.5665	1091.03	41.5941	1091.03	94.5065
1091.51	48.6616	1091.51	72.555	1091.51	44.1018	1091.51	89.5153	1091.51	40.1953	1091.51	94.4133
1091.99	48.6477	1091.99	72.0418	1091.99	43.5215	1091.99	89.4632	1091.99	38.756	1091.99	94.32
1092.48	48.633	1092.48	71.5112	1092.48	42.908	1092.48	89.4075	1092.48	37.2821	1092.48	94.2235
1092.96	48.6176	1092.96	70.9425	1092.96	42.25	1092.96	89.3457	1092.96	35.7816	1092.96	94.1209
1093.44	48.6011	1093.44	70.3204	1093.44	41.5376	1093.44	89.277	1093.44	34.2638	1093.44	94.0109
1093.92	48.5821	1093.92	69.6377	1093.92	40.7624	1093.92	89.2031	1093.92	32.7379	1093.92	93.8951
1094.4	48.5592	1094.4	68.8969	1094.4	39.9185	1094.4	89.1275	1094.4	31.2134	1094.4	93.7769
1094.89	48.5318	1094.89	68.1099	1094.89	39.0049	1094.89	89.0536	1094.89	29.7024	1094.89	93.659
1095.37	48.5	1095.37	67.2979	1095.37	38.0268	1095.37	88.9829	1095.37	28.2216	1095.37	93.5412
1095.85	48.4651	1095.85	66.4888	1095.85	36.9956	1095.85	88.9147	1095.85	26.7936	1095.85	93.4196
1096.33	48.4283	1096.33	65.7141	1096.33	35.9277	1096.33	88.8463	1096.33	25.4452	1096.33	93.2883
1096.82	48.3909	1096.82	65.004	1096.82	34.8406	1096.82	88.7748	1096.82	24.204	1096.82	93.1411
1097.3	48.3529	1097.3	64.3825	1097.3	33.75	1097.3	88.6988	1097.3	23.0944	1097.3	92.9748
1097.78	48.314	1097.78	63.8621	1097.78	32.6684	1097.78	88.6188	1097.78	22.1349	1097.78	92.7898
1098.26	48.2736	1098.26	63.4411	1098.26	31.606	1098.26	88.5373	1098.26	21.3384	1098.26	92.5888
1098.74	48.2316	1098.74	63.1025	1098.74	30.574	1098.74	88.4563	1098.74	20.7144	1098.74	92.3746
1099.23	48.1887	1099.23	62.8157	1099.23	29.5879	1099.23	88.3765	1099.23	20.271	1099.23	92.1471
1099.71	48.1463	1099.71	62.5401	1099.71	28.6684	1099.71	88.2963	1099.71	20.0165	1099.71	91.9024
1100.19	48.1055	1100.19	62.2311	1100.19	27.8404	1100.19	88.2119	1100.19	19.9573	1100.19	91.6332
1100.67	48.0666	1100.67	61.846	1100.67	27.1278	1100.67	88.1195	1100.67	20.0956	1100.67	91.3309
1101.15	48.0286	1101.15	61.3518	1101.15	26.5505	1101.15	88.0166	1101.15	20.4289	1101.15	90.9876
1101.64	47.9897	1101.64	60.7313	1101.64	26.1216	1101.64	87.9026	1101.64	20.9508	1101.64	90.5969
1102.12	47.9477	1102.12	59.9876	1102.12	25.8494	1102.12	87.7784	1102.12	21.6557	1102.12	90.1529
1102.6	47.9011	1102.6	59.1456	1102.6	25.7408	1102.6	87.6445	1102.6	22.5429	1102.6	89.6487
1103.08	47.8499	1103.08	58.251	1103.08	25.8052	1103.08	87.5002	1103.08	23.6187	1103.08	89.074
1103.57	47.7947	1103.57	57.3659	1103.57	26.0551	1103.57	87.3421	1103.57	24.8944	1103.57	88.4159
1104.05	47.7367	1104.05	56.5619	1104.05	26.5039	1104.05	87.1651	1104.05	26.3804	1104.05	87.6614
1104.53	47.6763	1104.53	55.9112	1104.53	27.1617	1104.53	86.9641	1104.53	28.0789	1104.53	86.8027
1105.01	47.6129	1105.01	55.478	1105.01	28.031	1105.01	86.7355	1105.01	29.9782	1105.01	85.8428
1105.49	47.545	1105.49	55.3113	1105.49	29.1054	1105.49	86.4788	1105.49	32.0506	1105.49	84.8004
1105.98	47.471	1105.98	55.4412	1105.98	30.3711	1105.98	86.1961	1105.98	34.2545	1105.98	83.7122
1106.46	47.3906	1106.46	55.8779	1106.46	31.8095	1106.46	85.8921	1106.46	36.5385	1106.46	82.6303
1106.94	47.3045	1106.94	56.6128	1106.94	33.3996	1106.94	85.5725	1106.94	38.8462	1106.94	81.6174
1107.42	47.2152	1107.42	57.6203	1107.42	35.1176	1107.42	85.2438	1107.42	41.1197	1107.42	80.7373
1107.9	47.1254	1107.9	58.8602	1107.9	36.9359	1107.9	84.9136	1107.9	43.3038	1107.9	80.0439
1108.39	47.0371	1108.39	60.2806	1108.39	38.8216	1108.39	84.591	1108.39	45.3495	1108.39	79.5697
1108.87	46.9508	1108.87	61.8226	1108.87	40.7388	1108.87	84.2866	1108.87	47.2195	1108.87	79.3191
1109.35	46.8656	1109.35	63.426	1109.35	42.6525	1109.35	84.0125	1109.35	48.8928	1109.35	79.2666
1109.83	46.7795	1109.83	65.0346	1109.83	44.5355	1109.83	83.7805	1109.83	50.3675	1109.83	79.3635
1110.32	46.6908	1110.32	66.6001	1110.32	46.3724	1110.32	83.6012	1110.32	51.6612	1110.32	79.551
1110.8	46.5987	1110.8	68.0836	1110.8	48.1615	1110.8	83.4829	1110.8	52.8076	1110.8	79.7758
1111.28	46.5038	1111.28	69.4557	1111.28	49.9107	1111.28	83.4306	1111.28	53.8503	1111.28	80.004
1111.76	46.4069	1111.76	70.6957	1111.76	51.6311	1111.76	83.4471	1111.76	54.8351	1111.76	80.2306
1112.24	46.3089	1112.24	71.7916	1112.24	53.3288	1112.24	83.5327	1112.24	55.8026	1112.24	80.4801
1112.72	46.2095	1112.72	72.7402	1112.72	54.9981	1112.72	83.6857	1112.72	56.7808	1112.72	80.798
1113.21	46.1073	1113.21	73.5466	1113.21	56.6184	1113.21	83.9022	1113.21	57.7823	1113.21	81.2368
1113.69	46.0007	1113.69	74.2225	1113.69	58.1558	1113.69	84.1741	1113.69	58.8025	1113.69	81.8384
1114.17	45.8884	1114.17	74.7834	1114.17	59.5671	1114.17	84.4889	1114.17	59.8227	1114.17	82.6207
1114.65	45.7704	1114.65	75.2459	1114.65	60.806	1114.65	84.8282	1114.65	60.8142	1114.65	83.57
1115.14	45.648	1115.14	75.6244	1115.14	61.8299	1115.14	85.1694	1115.14	61.7438	1115.14	84.642
1115.62	45.5236	1115.62	75.9305	1115.62	62.6054	1115.62	85.4882	1115.62	62.5798	1115.62	85.7714
1116.1	45.3991	1116.1	76.1733	1116.1	63.1127	1116.1	85.7624	1116.1	63.297	1116.1	86.8852
1116.58	45.2754	1116.58	76.3604	1116.58	63.3476	1116.58	85.976	1116.58	63.8795	1116.58	87.9177
1117.06	45.1525	1117.06	76.4995	1117.06	63.3212	1117.06	86.1209	1117.06	64.3217	1117.06	88.8204
1117.55	45.0297	1117.55	76.599	1117.55	63.0575	1117.55	86.1962	1117.55	64.6263	1117.55	89.5673
1118.03	44.9063	1118.03	76.6674	1118.03	62.5906	1118.03	86.2054	1118.03	64.8007	1118.03	90.152
1118.51	44.7826	1118.51	76.7124	1118.51	61.9625	1118.51	86.1535	1118.51	64.8547	1118.51	90.5828
1118.99	44.66	1118.99	76.7391	1118.99	61.2212	1118.99	86.0441	1118.99	64.798	1118.99	90.8763
1119.47	44.5401	1119.47	76.7494	1119.47	60.4188	1119.47	85.8793	1119.47	64.6401	1119.47	91.0539
1119.96	44.4244	1119.96	76.7415	1119.96	59.6084	1119.96	85.6602	1119.96	64.3903	1119.96	91.1394
1120.44	44.3132	1120.44	76.7102	1120.44	58.841	1120.44	85.3886	1120.44	64.0583	1120.44	91.1586
1120.92	44.2065	1120.92	76.6474	1120.92	58.1603	1120.92	85.0677	1120.92	63.6531	1120.92	91.1371
1121.4	44.1043	1121.4	76.5431	1121.4	57.6001	1121.4	84.7017	1121.4	63.1825	1121.4	91.0982
1121.88	44.0078	1121.88	76.3854	1121.88	57.182	1121.88	84.2949	1121.88	62.6515	1121.88	91.0592
1122.37	43.9199	1122.37	76.1615	1122.37	56.9164	1122.37	83.8513	1122.37	62.0629	1122.37	91.0293
1122.85	43.845	1122.85	75.8584	1122.85	56.8027	1122.85	83.3756	1122.85	61.4177	1122.85	91.0092
1123.33	43.788	1123.33	75.4648	1123.33	56.8315	1123.33	82.8757	1123.33	60.7168	1123.33	90.9935
1123.81	43.7528	1123.81	74.9721	1123.81	56.9864	1123.81	82.3665	1123.81	59.9618	1123.81	90.9741
1124.3	43.7417	1124.3	74.3762	1124.3	57.2457	1124.3	81.8722	1124.3	59.1556	1124.3	90.9443
1124.78	43.755	1124.78	73.6775	1124.78	57.5848	1124.78	81.4266	1124.78	58.3018	1124.78	90.9006
1125.26	43.7922	1125.26	72.8808	1125.26	57.9791	1125.26	81.0701	1125.26	57.404	1125.26	90.8428
1125.74	43.8525	1125.74	71.9934	1125.74	58.4052	1125.74	80.8439	1125.74	56.4661	1125.74	90.7721
1126.22	43.9358	1126.22	71.0242	1126.22	58.8427	1126.22	80.7824	1126.22	55.4927	1126.22	90.6896
1126.71	44.0423	1126.71	69.9823	1126.71	59.2734	1126.71	80.9063	1126.71	54.4913	1126.71	90.5952
1127.19	44.1715	1127.19	68.8767	1127.19	59.6803	1127.19	81.218	1127.19	53.4738	1127.19	90.4882
1127.67	44.3209	1127.67	67.7148	1127.67	60.0471	1127.67	81.6998	1127.67	52.4571	1127.67	90.3693
1128.15	44.4857	1128.15	66.5031	1128.15	60.3566	1128.15	82.3171	1128.15	51.4625	1128.15	90.2413
1128.63	44.6592	1128.63	65.2467	1128.63	60.5917	1128.63	83.0245	1128.63	50.5137	1128.63	90.1091
1129.12	44.8343	1129.12	63.9499	1129.12	60.7357	1129.12	83.7731	1129.12	49.6348	1129.12	89.9771
1129.6	45.0048	1129.6	62.6176	1129.6	60.7746	1129.6	84.5169	1129.6	48.8482	1129.6	89.8471
1130.08	45.1667	1130.08	61.2569	1130.08	60.6982	1130.08	85.2173	1130.08	48.1734	1130.08	89.7161
1130.56	45.3183	1130.56	59.878	1130.56	60.5014	1130.56	85.8454	1130.56	47.6249	1130.56	89.5765
1131.05	45.4592	1131.05	58.4954	1131.05	60.1853	1131.05	86.3832	1131.05	47.2109	1131.05	89.4186
1131.53	45.5894	1131.53	57.1276	1131.53	59.756	1131.53	86.8232	1131.53	46.9304	1131.53	89.2332
1132.01	45.7083	1132.01	55.7965	1132.01	59.2247	1132.01	87.1677	1132.01	46.7721	1132.01	89.015
1132.49	45.8148	1132.49	54.5278	1132.49	58.6055	1132.49	87.4267	1132.49	46.7143	1132.49	88.7629
1132.97	45.9079	1132.97	53.352	1132.97	57.9148	1132.97	87.6146	1132.97	46.727	1132.97	88.479
1133.46	45.9874	1133.46	52.3053	1133.46	57.1715	1133.46	87.7468	1133.46	46.7752	1133.46	88.1656
1133.94	46.0541	1133.94	51.4305	1133.94	56.3976	1133.94	87.8362	1133.94	46.8233	1133.94	87.823
1134.42	46.11	1134.42	50.7752	1134.42	55.6189	1134.42	87.8919	1134.42	46.8385	1134.42	87.4487
1134.9	46.1571	1134.9	50.3883	1134.9	54.8648	1134.9	87.9196	1134.9	46.7943	1134.9	87.039
1135.38	46.1966	1135.38	50.313	1135.38	54.1676	1135.38	87.9225	1135.38	46.6718	1135.38	86.5903
1135.87	46.2282	1135.87	50.5812	1135.87	53.5597	1135.87	87.9038	1135.87	46.4609	1135.87	86.102
1136.35	46.2506	1136.35	51.2095	1136.35	53.0718	1136.35	87.868	1136.35	46.1604	1136.35	85.5757
1136.83	46.2616	1136.83	52.1972	1136.83	52.7318	1136.83	87.8201	1136.83	45.7783	1136.83	85.0143
1137.31	46.2599	1137.31	53.5282	1137.31	52.5645	1137.31	87.7652	1137.31	45.3319	1137.31	84.4194
1137.8	46.2455	1137.8	55.1716	1137.8	52.5913	1137.8	87.7065	1137.8	44.8475	1137.8	83.7898
1138.28	46.2196	1138.28	57.0833	1138.28	52.8303	1138.28	87.645	1138.28	44.3594	1138.28	83.1214
1138.76	46.1841	1138.76	59.2073	1138.76	53.2936	1138.76	87.5798	1138.76	43.9068	1138.76	82.4091
1139.24	46.1406	1139.24	61.4782	1139.24	53.9856	1139.24	87.5093	1139.24	43.5288	1139.24	81.6493
1139.72	46.0897	1139.72	63.8267	1139.72	54.9004	1139.72	87.4329	1139.72	43.2591	1139.72	80.8428
1140.21	46.0309	1140.21	66.1859	1140.21	56.022	1140.21	87.3517	1140.21	43.1201	1140.21	79.9946
1140.69	45.9629	1140.69	68.4976	1140.69	57.3258	1140.69	87.2684	1140.69	43.1218	1140.69	79.1142
1141.17	45.8846	1141.17	70.7169	1141.17	58.7811	1141.17	87.1857	1141.17	43.2631	1141.17	78.2134
1141.65	45.7958	1141.65	72.8122	1141.65	60.3535	1141.65	87.1049	1141.65	43.5374	1141.65	77.3053
1142.13	45.6967	1142.13	74.764	1142.13	62.0067	1142.13	87.0252	1142.13	43.9397	1142.13	76.4032
1142.62	45.5881	1142.62	76.5619	1142.62	63.7043	1142.62	86.9439	1142.62	44.473	1142.62	75.5217
1143.1	45.4699	1143.1	78.2026	1143.1	65.4103	1143.1	86.8582	1143.1	45.1529	1143.1	74.6769
1143.58	45.3413	1143.58	79.6888	1143.58	67.0912	1143.58	86.7661	1143.58	46.0067	1143.58	73.8867
1144.06	45.2003	1144.06	81.028	1144.06	68.7179	1144.06	86.6678	1144.06	47.069	1144.06	73.1703
1144.55	45.0446	1144.55	82.2314	1144.55	70.2667	1144.55	86.5651	1144.55	48.3718	1144.55	72.5476
1145.03	44.8726	1145.03	83.3117	1145.03	71.7199	1145.03	86.4603	1145.03	49.9339	1145.03	72.0379
1145.51	44.6839	1145.51	84.2808	1145.51	73.0648	1145.51	86.3546	1145.51	51.7507	1145.51	71.6599
1145.99	44.4794	1145.99	85.1484	1145.99	74.2933	1145.99	86.2473	1145.99	53.7878	1145.99	71.4307
1146.47	44.2606	1146.47	85.9219	1146.47	75.401	1146.47	86.1363	1146.47	55.981	1146.47	71.3658
1146.96	44.0288	1146.96	86.6068	1146.96	76.3875	1146.96	86.0192	1146.96	58.2447	1146.96	71.4782
1147.44	43.7847	1147.44	87.2091	1147.44	77.2558	1147.44	85.8946	1147.44	60.4848	1147.44	71.7769
1147.92	43.5278	1147.92	87.7357	1147.92	78.0126	1147.92	85.763	1147.92	62.6148	1147.92	72.2651
1148.4	43.2576	1148.4	88.1944	1148.4	78.6657	1148.4	85.6258	1148.4	64.5674	1148.4	72.9376
1148.88	42.9743	1148.88	88.5926	1148.88	79.2233	1148.88	85.4847	1148.88	66.3007	1148.88	73.7787
1149.37	42.68	1149.37	88.9359	1149.37	79.6917	1149.37	85.3394	1149.37	67.7969	1149.37	74.7614
1149.85	42.3782	1149.85	89.2273	1149.85	80.075	1149.85	85.1881	1149.85	69.0573	1149.85	75.8469
1150.33	42.0733	1150.33	89.4676	1150.33	80.3762	1150.33	85.0269	1150.33	70.0964	1150.33	76.9882
1150.81	41.7694	1150.81	89.6574	1150.81	80.5983	1150.81	84.852	1150.81	70.9355	1150.81	78.1347
1151.3	41.4694	1151.3	89.7981	1151.3	80.7459	1151.3	84.661	1151.3	71.5999	1151.3	79.239
1151.78	41.1751	1151.78	89.8933	1151.78	80.8256	1151.78	84.4533	1151.78	72.1155	1151.78	80.2617
1152.26	40.8877	1152.26	89.9477	1152.26	80.8448	1152.26	84.2303	1152.26	72.5063	1152.26	81.1753
1152.74	40.6095	1152.74	89.9661	1152.74	80.8113	1152.74	83.9935	1152.74	72.7932	1152.74	81.9632
1153.22	40.3445	1153.22	89.952	1153.22	80.7314	1153.22	83.7432	1153.22	72.9923	1153.22	82.6176
1153.7	40.0988	1153.7	89.9069	1153.7	80.6103	1153.7	83.4776	1153.7	73.1152	1153.7	83.1371
1154.19	39.8789	1154.19	89.8319	1154.19	80.4526	1154.19	83.1932	1154.19	73.1699	1154.19	83.5245
1154.67	39.6906	1154.67	89.7285	1154.67	80.263	1154.67	82.886	1154.67	73.1634	1154.67	83.7865
1155.15	39.5373	1155.15	89.6003	1155.15	80.0468	1155.15	82.5533	1155.15	73.1025	1155.15	83.9334
1155.63	39.4203	1155.63	89.4529	1155.63	79.8093	1155.63	82.1941	1155.63	72.9949	1155.63	83.9781
1156.12	39.3393	1156.12	89.2923	1156.12	79.5547	1156.12	81.8101	1156.12	72.8479	1156.12	83.9342
1156.6	39.2944	1156.6	89.1225	1156.6	79.2848	1156.6	81.4041	1156.6	72.6675	1156.6	83.8129
1157.08	39.2867	1157.08	88.944	1157.08	78.9982	1157.08	80.9799	1157.08	72.457	1157.08	83.6215
1157.56	39.3186	1157.56	88.7529	1157.56	78.6911	1157.56	80.5415	1157.56	72.2171	1157.56	83.3629
1158.04	39.3926	1158.04	88.5418	1158.04	78.3583	1158.04	80.094	1158.04	71.9467	1158.04	83.0368
1158.53	39.5092	1158.53	88.3025	1158.53	77.9943	1158.53	79.6434	1158.53	71.6454	1158.53	82.643
1159.01	39.666	1159.01	88.0274	1159.01	77.594	1159.01	79.1973	1159.01	71.3137	1159.01	82.1834
1159.49	39.8573	1159.49	87.711	1159.49	77.1526	1159.49	78.7638	1159.49	70.9542	1159.49	81.6628
1159.97	40.0755	1159.97	87.3491	1159.97	76.6645	1159.97	78.3504	1159.97	70.5704	1159.97	81.0879
1160.45	40.3124	1160.45	86.9375	1160.45	76.1223	1160.45	77.9617	1160.45	70.1656	1160.45	80.4655
1160.94	40.5607	1160.94	86.4703	1160.94	75.5174	1160.94	77.5977	1160.94	69.7424	1160.94	79.7999
1161.42	40.8136	1161.42	85.9391	1161.42	74.8409	1161.42	77.2537	1161.42	69.3031	1161.42	79.0929
1161.9	41.0645	1161.9	85.3332	1161.9	74.0842	1161.9	76.9206	1161.9	68.8509	1161.9	78.343
1162.38	41.3057	1162.38	84.6408	1162.38	73.2413	1162.38	76.5868	1162.38	68.3913	1162.38	77.5473
1162.87	41.5279	1162.87	83.8505	1162.87	72.3076	1162.87	76.24	1162.87	67.932	1162.87	76.701
1163.35	41.7209	1163.35	82.9521	1163.35	71.2796	1163.35	75.8693	1163.35	67.4825	1163.35	75.7982
1163.83	41.8748	1163.83	81.9387	1163.83	70.1528	1163.83	75.4653	1163.83	67.0511	1163.83	74.8302
1164.31	41.9819	1164.31	80.8083	1164.31	68.9211	1164.31	75.0205	1164.31	66.6426	1164.31	73.7865
1164.79	42.0374	1164.79	79.5669	1164.79	67.5772	1164.79	74.5277	1164.79	66.2562	1164.79	72.6566
1165.28	42.0396	1165.28	78.2326	1165.28	66.1153	1165.28	73.9804	1165.28	65.8851	1165.28	71.4336
1165.76	41.9885	1165.76	76.8387	1165.76	64.534	1165.76	73.3726	1165.76	65.5176	1165.76	70.1198
1166.24	41.8847	1166.24	75.4339	1166.24	62.8405	1166.24	72.6998	1166.24	65.1393	1166.24	68.7299
1166.72	41.7281	1166.72	74.0781	1166.72	61.0521	1166.72	71.9604	1166.72	64.7365	1166.72	67.2923
1167.2	41.5176	1167.2	72.8345	1167.2	59.198	1167.2	71.1565	1167.2	64.2982	1167.2	65.8464
1167.69	41.2518	1167.69	71.7585	1167.69	57.3198	1167.69	70.2949	1167.69	63.8184	1167.69	64.4369
1168.17	40.9301	1168.17	70.8878	1168.17	55.4709	1168.17	69.3886	1168.17	63.2964	1168.17	63.1085
1168.65	40.5536	1168.65	70.2341	1168.65	53.7157	1168.65	68.4588	1168.65	62.7374	1168.65	61.9016
1169.13	40.1254	1169.13	69.7805	1169.13	52.1269	1169.13	67.5372	1169.13	62.1516	1169.13	60.8524
1169.62	39.6496	1169.62	69.4838	1169.62	50.7799	1169.62	66.6696	1169.62	61.5527	1169.62	59.9957
1170.1	39.1304	1170.1	69.2829	1170.1	49.746	1170.1	65.9162	1170.1	60.9563	1170.1	59.3699
1170.58	38.5711	1170.58	69.1117	1170.58	49.0847	1170.58	65.3506	1170.58	60.3766	1170.58	59.0221
1171.06	37.9737	1171.06	68.9138	1171.06	48.8388	1171.06	65.0538	1171.06	59.8237	1171.06	59.0096
1171.54	37.3409	1171.54	68.6547	1171.54	49.0324	1171.54	65.1042	1171.54	59.3007	1171.54	59.3976
1172.03	36.6779	1172.03	68.3296	1172.03	49.6723	1172.03	65.5648	1172.03	58.8026	1172.03	60.2488
1172.51	35.9953	1172.51	67.965	1172.51	50.7492	1172.51	66.4691	1172.51	58.3167	1172.51	61.6098
1172.99	35.3103	1172.99	67.6134	1172.99	52.2379	1172.99	67.8085	1172.99	57.824	1172.99	63.4935
1173.47	34.6464	1173.47	67.3439	1173.47	54.0952	1173.47	69.526	1173.47	57.3022	1173.47	65.8654
1173.95	34.0319	1173.95	67.2294	1173.95	56.2588	1173.95	71.5186	1173.95	56.7286	1173.95	68.6383
1174.44	33.4969	1174.44	67.3342	1174.44	58.648	1174.44	73.6515	1174.44	56.0828	1174.44	71.6806
1174.92	33.0717	1174.92	67.704	1174.92	61.1699	1174.92	75.7803	1174.92	55.3494	1174.92	74.8349
1175.4	32.7865	1175.4	68.3602	1175.4	63.7268	1175.4	77.7746	1175.4	54.5189	1175.4	77.9425
1175.88	32.6709	1175.88	69.299	1175.88	66.226	1175.88	79.5357	1175.88	53.5886	1175.88	80.8654
1176.37	32.7545	1176.37	70.4936	1176.37	68.5857	1176.37	81.0053	1176.37	52.5626	1176.37	83.4993
1176.85	33.0647	1176.85	71.8988	1176.85	70.7394	1176.85	82.1639	1176.85	51.4516	1176.85	85.7783
1177.33	33.623	1177.33	73.456	1177.33	72.6375	1177.33	83.0229	1177.33	50.273	1177.33	87.6723
1177.81	34.4388	1177.81	75.1006	1177.81	74.2478	1177.81	83.6143	1177.81	49.0516	1177.81	89.1816
1178.29	35.5057	1178.29	76.7693	1178.29	75.5547	1178.29	83.9808	1178.29	47.8201	1178.29	90.3304
1178.78	36.7992	1178.78	78.4074	1178.78	76.558	1178.78	84.1673	1178.78	46.6215	1178.78	91.1586
1179.26	38.2795	1179.26	79.9735	1179.26	77.2689	1179.26	84.2157	1179.26	45.5123	1179.26	91.7142
1179.74	39.8955	1179.74	81.4409	1179.74	77.7064	1179.74	84.161	1179.74	44.5649	1179.74	92.046
1180.22	41.5916	1180.22	82.7945	1180.22	77.8938	1180.22	84.0306	1180.22	43.8685	1180.22	92.1973
1180.7	43.3126	1180.7	84.0266	1180.7	77.8561	1180.7	83.8441	1180.7	43.5239	1180.7	92.2033
1181.19	45.0085	1181.19	85.1322	1181.19	77.6191	1181.19	83.6149	1181.19	43.6331	1181.19	92.091
1181.67	46.6375	1181.67	86.1071	1181.67	77.2099	1181.67	83.3516	1181.67	44.2822	1181.67	91.8816
1182.15	48.1689	1182.15	86.9477	1182.15	76.6559	1182.15	83.0595	1182.15	45.5238	1182.15	91.5929
1182.63	49.584	1182.63	87.6523	1182.63	75.9843	1182.63	82.7426	1182.63	47.3624	1182.63	91.241
1183.11	50.8757	1183.11	88.2227	1183.11	75.2198	1183.11	82.4035	1183.11	49.7473	1183.11	90.8409
1183.6	52.046	1183.6	88.6639	1183.6	74.3824	1183.6	82.0441	1183.6	52.5747	1183.6	90.4048
1184.08	53.1024	1184.08	88.9839	1184.08	73.4867	1184.08	81.6652	1184.08	55.6982	1184.08	89.9411
1184.56	54.0548	1184.56	89.192	1184.56	72.5413	1184.56	81.2666	1184.56	58.9452	1184.56	89.4541
1185.04	54.9121	1185.04	89.2979	1185.04	71.55	1185.04	80.8472	1185.04	62.1383	1185.04	88.9458
1185.53	55.6816	1185.53	89.3114	1185.53	70.5136	1185.53	80.4055	1185.53	65.1161	1185.53	88.4164
1186.01	56.3697	1186.01	89.2422	1186.01	69.4305	1186.01	79.9399	1186.01	67.7515	1186.01	87.8662
1186.49	56.9824	1186.49	89.0999	1186.49	68.2984	1186.49	79.4493	1186.49	69.9635	1186.49	87.2972
1186.97	57.5259	1186.97	88.8937	1186.97	67.115	1186.97	78.9334	1186.97	71.7185	1186.97	86.7126
1187.45	58.0063	1187.45	88.6314	1187.45	65.879	1187.45	78.3922	1187.45	73.0226	1187.45	86.1156
1187.94	58.4289	1187.94	88.3183	1187.94	64.5912	1187.94	77.826	1187.94	73.9095	1187.94	85.509
1188.42	58.797	1188.42	87.9577	1188.42	63.2551	1188.42	77.2347	1188.42	74.4274	1188.42	84.8941
1188.9	59.1115	1188.9	87.5503	1188.9	61.8762	1188.9	76.6176	1188.9	74.6291	1188.9	84.2718
1189.38	59.3713	1189.38	87.0959	1189.38	60.4608	1189.38	75.9736	1189.38	74.5664	1189.38	83.6432
1189.86	59.5747	1189.86	86.5942	1189.86	59.0138	1189.86	75.3017	1189.86	74.2876	1189.86	83.0114
1190.35	59.7207	1190.35	86.045	1190.35	57.5365	1190.35	74.6017	1190.35	73.8356	1190.35	82.3807
1190.83	59.8097	1190.83	85.4488	1190.83	56.0268	1190.83	73.8747	1190.83	73.2464	1190.83	81.7564
1191.31	59.8441	1191.31	84.8053	1191.31	54.4797	1191.31	73.124	1191.31	72.5481	1191.31	81.1434
1191.79	59.8271	1191.79	84.1136	1191.79	52.8906	1191.79	72.3551	1191.79	71.7602	1191.79	80.5442
1192.28	59.7631	1192.28	83.3719	1192.28	51.2578	1192.28	71.5752	1192.28	70.895	1192.28	79.9585
1192.76	59.6563	1192.76	82.5778	1192.76	49.5841	1192.76	70.7925	1192.76	69.9599	1192.76	79.383
1193.24	59.5115	1193.24	81.7292	1193.24	47.8766	1193.24	70.0148	1193.24	68.9599	1193.24	78.8126
1193.72	59.334	1193.72	80.8259	1193.72	46.1453	1193.72	69.2487	1193.72	67.9002	1193.72	78.2417
1194.2	59.1296	1194.2	79.8702	1194.2	44.402	1194.2	68.4985	1194.2	66.787	1194.2	77.6654
1194.68	58.9043	1194.68	78.868	1194.68	42.6601	1194.68	67.7664	1194.68	65.6264	1194.68	77.0802
1195.17	58.6643	1195.17	77.829	1195.17	40.936	1195.17	67.0526	1195.17	64.4242	1195.17	76.484
1195.65	58.4147	1195.65	76.7675	1195.65	39.2506	1195.65	66.3562	1195.65	63.1842	1195.65	75.8752
1196.13	58.1595	1196.13	75.7019	1196.13	37.6295	1196.13	65.6749	1196.13	61.9096	1196.13	75.2526
1196.61	57.9009	1196.61	74.6536	1196.61	36.1009	1196.61	65.0046	1196.61	60.603	1196.61	74.6144
1197.1	57.6403	1197.1	73.6452	1197.1	34.6905	1197.1	64.3402	1197.1	59.2684	1197.1	73.9583
1197.58	57.3782	1197.58	72.6966	1197.58	33.4151	1197.58	63.6745	1197.58	57.911	1197.58	73.2818
1198.06	57.1151	1198.06	71.8231	1198.06	32.2793	1198.06	62.9998	1198.06	56.5371	1198.06	72.5818
1198.54	56.8516	1198.54	71.0317	1198.54	31.2747	1198.54	62.3089	1198.54	55.1532	1198.54	71.8558
1199.02	56.5889	1199.02	70.3209	1199.02	30.383	1199.02	61.5965	1199.02	53.766	1199.02	71.1008
1199.51	56.3279	1199.51	69.6802	1199.51	29.5814	1199.51	60.8599	1199.51	52.3821	1199.51	70.3143
1199.99	56.0695	1199.99	69.0914	1199.99	28.8473	1199.99	60.0986	1199.99	51.0099	1199.99	69.4937
1200.47	55.8141	1200.47	68.5299	1200.47	28.1605	1200.47	59.313	1200.47	49.6609	1200.47	68.6364
1200.95	55.5616	1200.95	67.9671	1200.95	27.5043	1200.95	58.5036	1200.95	48.3507	1200.95	67.7398
1201.43	55.3116	1201.43	67.3729	1201.43	26.8648	1201.43	57.6694	1201.43	47.0989	1201.43	66.8011
1201.92	55.0636	1201.92	66.7187	1201.92	26.2309	1201.92	56.8084	1201.92	45.9282	1201.92	65.8177
1202.4	54.8171	1202.4	65.98	1202.4	25.5966	1202.4	55.9194	1202.4	44.8622	1202.4	64.7873
1202.88	54.572	1202.88	65.1388	1202.88	24.9626	1202.88	55.0029	1202.88	43.9228	1202.88	63.7085
1203.36	54.3283	1203.36	64.185	1203.36	24.3385	1203.36	54.0633	1203.36	43.1265	1203.36	62.5808
1203.85	54.086	1203.85	63.1166	1203.85	23.742	1203.85	53.1076	1203.85	42.4809	1203.85	61.4049
1204.33	53.8449	1204.33	61.9383	1204.33	23.1956	1204.33	52.1444	1204.33	41.9815	1204.33	60.1822
1204.81	53.6042	1204.81	60.6597	1204.81	22.7214	1204.81	51.1814	1204.81	41.6089	1204.81	58.9138
1205.29	53.3631	1205.29	59.2938	1205.29	22.3366	1205.29	50.2231	1205.29	41.3302	1205.29	57.5999
1205.77	53.1204	1205.77	57.8551	1205.77	22.0511	1205.77	49.2714	1205.77	41.1013	1205.77	56.2391
1206.26	52.8755	1206.26	56.3603	1206.26	21.8698	1206.26	48.3265	1206.26	40.874	1206.26	54.8299
1206.74	52.6285	1206.74	54.8287	1206.74	21.7952	1206.74	47.3901	1206.74	40.6022	1206.74	53.3719
1207.22	52.3801	1207.22	53.2844	1207.22	21.8317	1207.22	46.4675	1207.22	40.2483	1207.22	51.8673
1207.7	52.1316	1207.7	51.7559	1207.7	21.9863	1207.7	45.5677	1207.7	39.7872	1207.7	50.322
1208.18	51.8848	1208.18	50.2755	1208.18	22.266	1208.18	44.7025	1208.18	39.2076	1208.18	48.7458
1208.67	51.6416	1208.67	48.8762	1208.67	22.6743	1208.67	43.8831	1208.67	38.5106	1208.67	47.1506
1209.15	51.4036	1209.15	47.5882	1209.15	23.2076	1209.15	43.1182	1209.15	37.7066	1209.15	45.5498
1209.63	51.1728	1209.63	46.4368	1209.63	23.855	1209.63	42.4138	1209.63	36.8128	1209.63	43.9575
1210.11	50.9508	1210.11	45.4415	1210.11	24.6017	1210.11	41.7753	1210.11	35.8504	1210.11	42.3903
1210.6	50.7396	1210.6	44.6168	1210.6	25.4339	1210.6	41.2103	1210.6	34.8432	1210.6	40.8695
1211.08	50.5409	1211.08	43.9718	1211.08	26.3436	1211.08	40.7306	1211.08	33.818	1211.08	39.4228
1211.56	50.3555	1211.56	43.5093	1211.56	27.33	1211.56	40.3525	1211.56	32.8042	1211.56	38.0843
1212.04	50.1827	1212.04	43.2219	1212.04	28.3982	1212.04	40.0937	1212.04	31.8321	1212.04	36.8912
1212.52	50.0199	1212.52	43.0898	1212.52	29.5556	1212.52	39.9697	1212.52	30.9311	1212.52	35.8793
1213.01	49.8624	1213.01	43.0795	1213.01	30.8087	1213.01	39.9912	1213.01	30.1272	1213.01	35.0782
1213.49	49.7047	1213.49	43.148	1213.49	32.1619	1213.49	40.1645	1213.49	29.441	1213.49	34.5086
1213.97	49.5408	1213.97	43.2492	1213.97	33.6183	1213.97	40.4946	1213.97	28.8882	1213.97	34.1838
1214.45	49.3663	1214.45	43.3431	1214.45	35.1821	1214.45	40.9877	1214.45	28.4808	1214.45	34.1128
1214.93	49.1787	1214.93	43.4021	1214.93	36.8596	1214.93	41.6538	1214.93	28.2283	1214.93	34.3023
1215.42	48.9779	1215.42	43.415	1215.42	38.6577	1215.42	42.5038	1215.42	28.1384	1215.42	34.7577
1215.9	48.7661	1215.9	43.3858	1215.9	40.5811	1215.9	43.5453	1215.9	28.2151	1215.9	35.4802
1216.38	48.5476	1216.38	43.3301	1216.38	42.6286	1216.38	44.7775	1216.38	28.4575	1216.38	36.4631
1216.86	48.3285	1216.86	43.2709	1216.86	44.791	1216.86	46.1887	1216.86	28.859	1216.86	37.69
1217.35	48.1169	1217.35	43.2335	1217.35	47.0514	1217.35	47.7583	1217.35	29.4091	1217.35	39.1356
1217.83	47.9228	1217.83	43.2442	1217.83	49.3882	1217.83	49.4627	1217.83	30.097	1217.83	40.7697
1218.31	47.758	1218.31	43.3287	1218.31	51.7777	1218.31	51.2818	1218.31	30.9157	1218.31	42.5616
1218.79	47.635	1218.79	43.5115	1218.79	54.1963	1218.79	53.203	1218.79	31.8648	1218.79	44.4832
1219.27	47.5655	1219.27	43.8153	1219.27	56.6208	1219.27	55.2211	1219.27	32.9495	1219.27	46.5091
1219.76	47.5579	1219.76	44.2579	1219.76	59.0277	1219.76	57.3347	1219.76	34.1781	1219.76	48.6155
1220.24	47.6153	1220.24	44.8503	1220.24	61.3931	1220.24	59.5401	1220.24	35.5577	1220.24	50.7775
1220.72	47.7342	1220.72	45.5968	1220.72	63.6932	1220.72	61.8262	1220.72	37.0905	1220.72	52.97
1221.2	47.9051	1221.2	46.4962	1221.2	65.906	1221.2	64.173	1221.2	38.7737	1221.2	55.1693
1221.68	48.1139	1221.68	47.5468	1221.68	68.0131	1221.68	66.5516	1221.68	40.6001	1221.68	57.356
1222.17	48.3446	1222.17	48.7498	1222.17	70.0003	1222.17	68.9265	1222.17	42.5604	1222.17	59.5169
1222.65	48.581	1222.65	50.1117	1222.65	71.8571	1222.65	71.2593	1222.65	44.6446	1222.65	61.6448
1223.13	48.8087	1223.13	51.6419	1223.13	73.575	1223.13	73.5106	1223.13	46.8418	1223.13	63.736
1223.61	49.0152	1223.61	53.3482	1223.61	75.1473	1223.61	75.6435	1223.61	49.1384	1223.61	65.7875
1224.09	49.1904	1224.09	55.2311	1224.09	76.5683	1224.09	77.6267	1224.09	51.5168	1224.09	67.7955
1224.58	49.3269	1224.58	57.2798	1224.58	77.8343	1224.58	79.438	1224.58	53.9549	1224.58	69.7545
1225.06	49.4202	1225.06	59.4716	1225.06	78.9441	1225.06	81.0663	1225.06	56.4265	1225.06	71.659
1225.54	49.4689	1225.54	61.7743	1225.54	79.899	1225.54	82.5115	1225.54	58.9029	1225.54	73.5045
1226.02	49.4747	1226.02	64.15	1226.02	80.7024	1226.02	83.7821	1226.02	61.3538	1226.02	75.2875
1226.51	49.4416	1226.51	66.5585	1226.51	81.3595	1226.51	84.8912	1226.51	63.7476	1226.51	77.0051
1226.99	49.3753	1226.99	68.9593	1226.99	81.8772	1226.99	85.8533	1226.99	66.052	1226.99	78.6533
1227.47	49.2818	1227.47	71.3122	1227.47	82.2652	1227.47	86.682	1227.47	68.2349	1227.47	80.2267
1227.95	49.1666	1227.95	73.5798	1227.95	82.5385	1227.95	87.3902	1227.95	70.2668	1227.95	81.7188
1228.43	49.0344	1228.43	75.7285	1228.43	82.717	1228.43	87.9908	1228.43	72.1236	1228.43	83.1245
1228.91	48.8887	1228.91	77.7322	1228.91	82.8259	1228.91	88.4979	1228.91	73.7888	1228.91	84.4412
1229.4	48.7326	1229.4	79.5727	1229.4	82.8923	1229.4	88.9261	1229.4	75.2525	1229.4	85.6693
1229.88	48.5688	1229.88	81.241	1229.88	82.9423	1229.88	89.2893	1229.88	76.5104	1229.88	86.8114
1230.36	48.4003	1230.36	82.7344	1230.36	82.9977	1230.36	89.5991	1230.36	77.5599	1230.36	87.8704
1230.84	48.23	1230.84	84.0553	1230.84	83.0741	1230.84	89.8637	1230.84	78.3986	1230.84	88.8473
1231.33	48.0605	1231.33	85.2088	1231.33	83.18	1231.33	90.0883	1231.33	79.0236	1231.33	89.7416
1231.81	47.8933	1231.81	86.2024	1231.81	83.3183	1231.81	90.2767	1231.81	79.4328	1231.81	90.5526
1232.29	47.729	1232.29	87.0464	1232.29	83.4873	1232.29	90.4335	1232.29	79.6257	1232.29	91.2814
1232.77	47.5672	1232.77	87.7542	1232.77	83.682	1232.77	90.5648	1232.77	79.6032	1232.77	91.9321
1233.26	47.4074	1233.26	88.3423	1233.26	83.8948	1233.26	90.6782	1233.26	79.3663	1233.26	92.5117
1233.74	47.2499	1233.74	88.8288	1233.74	84.1157	1233.74	90.7814	1233.74	78.9134	1233.74	93.028
1234.22	47.0957	1234.22	89.2319	1234.22	84.3329	1234.22	90.8802	1234.22	78.2409	1234.22	93.4875
1234.7	46.9466	1234.7	89.5688	1234.7	84.5336	1234.7	90.9778	1234.7	77.3454	1234.7	93.8936
1235.18	46.8044	1235.18	89.8548	1235.18	84.7056	1235.18	91.0745	1235.18	76.23	1235.18	94.248
1235.66	46.6704	1235.66	90.1037	1235.66	84.8387	1235.66	91.1694	1235.66	74.9111	1235.66	94.5518
1236.15	46.5444	1236.15	90.3279	1236.15	84.9256	1236.15	91.2616	1236.15	73.4238	1236.15	94.8089
1236.63	46.4253	1236.63	90.5384	1236.63	84.9622	1236.63	91.3514	1236.63	71.8243	1236.63	95.0268
1237.11	46.3115	1237.11	90.7441	1237.11	84.9458	1237.11	91.4398	1237.11	70.1869	1237.11	95.2155
1237.59	46.2014	1237.59	90.9508	1237.59	84.8731	1237.59	91.527	1237.59	68.5994	1237.59	95.3858
1238.08	46.0941	1238.08	91.1606	1238.08	84.7398	1238.08	91.6113	1238.08	67.1558	1238.08	95.5464
1238.56	45.9891	1238.56	91.3718	1238.56	84.5394	1238.56	91.6882	1238.56	65.9487	1238.56	95.7016
1239.04	45.8853	1239.04	91.5801	1239.04	84.2653	1239.04	91.7517	1239.04	65.0612	1239.04	95.8527
1239.52	45.7808	1239.52	91.7801	1239.52	83.9118	1239.52	91.7957	1239.52	64.5585	1239.52	95.9989
1240	45.6724	1240	91.9672	1240	83.4748	1240	91.8168	1240	64.4812	1240	96.1403
1240.49	45.5559	1240.49	92.1383	1240.49	82.9521	1240.49	91.8153	1240.49	64.84	1240.49	96.2784
1240.97	45.4272	1240.97	92.2906	1240.97	82.3416	1240.97	91.7948	1240.97	65.6144	1240.97	96.4161
1241.45	45.2829	1241.45	92.4208	1241.45	81.6407	1241.45	91.7608	1241.45	66.7552	1241.45	96.5557
1241.93	45.1213	1241.93	92.523	1241.93	80.8461	1241.93	91.7182	1241.93	68.189	1241.93	96.6968
1242.41	44.9423	1242.41	92.5889	1242.41	79.956	1242.41	91.6699	1242.41	69.8257	1242.41	96.8359
1242.9	44.7464	1242.9	92.609	1242.9	78.9734	1242.9	91.6168	1242.9	71.5674	1242.9	96.9674
1243.38	44.534	1243.38	92.5749	1243.38	77.9087	1243.38	91.559	1243.38	73.3184	1243.38	97.0862
1243.86	44.3051	1243.86	92.4828	1243.86	76.7826	1243.86	91.4967	1243.86	74.9963	1243.86	97.1903
1244.34	44.059	1244.34	92.3347	1244.34	75.6248	1244.34	91.4318	1244.34	76.5395	1244.34	97.2819
1244.83	43.7958	1244.83	92.1393	1244.83	74.4725	1244.83	91.3668	1244.83	77.9107	1244.83	97.3664
1245.31	43.5168	1245.31	91.9105	1245.31	73.3671	1245.31	91.3042	1245.31	79.094	1245.31	97.4493
1245.79	43.226	1245.79	91.6657	1245.79	72.3517	1245.79	91.2452	1245.79	80.0896	1245.79	97.5334
1246.27	42.9301	1246.27	91.4242	1246.27	71.468	1246.27	91.1892	1246.27	80.9071	1246.27	97.6174
1246.75	42.6384	1246.75	91.2058	1246.75	70.7541	1246.75	91.1342	1246.75	81.5602	1246.75	97.6963
1247.24	42.3617	1247.24	91.0301	1247.24	70.2416	1247.24	91.0791	1247.24	82.0645	1247.24	97.7643
1247.72	42.1112	1247.72	90.9154	1247.72	69.9521	1247.72	91.0244	1247.72	82.4372	1247.72	97.8175
1248.2	41.8982	1248.2	90.8766	1248.2	69.8955	1248.2	90.9735	1248.2	82.696	1248.2	97.8551
1248.68	41.7337	1248.68	90.9238	1248.68	70.0686	1248.68	90.9315	1248.68	82.8584	1248.68	97.8795
1249.16	41.6279	1249.16	91.0596	1249.16	70.4566	1249.16	90.9037	1249.16	82.9391	1249.16	97.8935
1249.65	41.5894	1249.65	91.2784	1249.65	71.0349	1249.65	90.8935	1249.65	82.9491	1249.65	97.8981
1250.13	41.6235	1250.13	91.5668	1250.13	71.7722	1250.13	90.9013	1250.13	82.8945	1250.13	97.8912
1250.61	41.7304	1250.61	91.9052	1250.61	72.6328	1250.61	90.9248	1250.61	82.7788	1250.61	97.8687
1251.09	41.9039	1251.09	92.2714	1251.09	73.5792	1251.09	90.9601	1251.09	82.605	1251.09	97.8265
1251.58	42.1306	1251.58	92.6438	1251.58	74.5736	1251.58	91.0036	1251.58	82.3785	1251.58	97.7631
1252.06	42.3921	1252.06	93.0039	1252.06	75.5798	1252.06	91.0519	1252.06	82.1073	1252.06	97.6808
1252.54	42.6679	1252.54	93.3377	1252.54	76.5639	1252.54	91.1023	1252.54	81.8013	1252.54	97.5849
1253.02	42.9384	1253.02	93.635	1253.02	77.4958	1253.02	91.1507	1253.02	81.4693	1253.02	97.4807
1253.5	43.1878	1253.5	93.8889	1253.5	78.349	1253.5	91.1907	1253.5	81.117	1253.5	97.3717
1253.98	43.4041	1253.98	94.0941	1253.98	79.1024	1253.98	91.2135	1253.98	80.7468	1253.98	97.2583
1254.47	43.5795	1254.47	94.2479	1254.47	79.7408	1254.47	91.2093	1254.47	80.3591	1254.47	97.1392
1254.95	43.7092	1254.95	94.3502	1254.95	80.257	1254.95	91.1693	1254.95	79.955	1254.95	97.0133
1255.43	43.7903	1255.43	94.4052	1255.43	80.6519	1255.43	91.0889	1255.43	79.5388	1255.43	96.8828
1255.91	43.8218	1255.91	94.4203	1255.91	80.934	1255.91	90.9681	1255.91	79.1185	1255.91	96.7536
1256.4	43.8052	1256.4	94.4058	1256.4	81.1167	1256.4	90.8109	1256.4	78.7052	1256.4	96.6341
1256.88	43.7441	1256.88	94.3719	1256.88	81.2161	1256.88	90.6231	1256.88	78.3102	1256.88	96.5324
1257.36	43.645	1257.36	94.3269	1257.36	81.2479	1257.36	90.4094	1257.36	77.9436	1257.36	96.4533
1257.84	43.5158	1257.84	94.2766	1257.84	81.2264	1257.84	90.1723	1257.84	77.6127	1257.84	96.3969
1258.33	43.3652	1258.33	94.2242	1258.33	81.165	1258.33	89.9123	1258.33	77.3234	1258.33	96.3597
1258.81	43.2009	1258.81	94.1719	1258.81	81.0767	1258.81	89.6296	1258.81	77.0808	1258.81	96.3365
1259.29	43.029	1259.29	94.1223	1259.29	80.9744	1259.29	89.3261	1259.29	76.8904	1259.29	96.3234
1259.77	42.8538	1259.77	94.0786	1259.77	80.8709	1259.77	89.0068	1259.77	76.7579	1259.77	96.3187
1260.25	42.6787	1260.25	94.0442	1260.25	80.7775	1260.25	88.6787	1260.25	76.6875	1260.25	96.323
1260.73	42.5068	1260.73	94.0211	1260.73	80.7026	1260.73	88.3495	1260.73	76.6797	1260.73	96.3362
1261.22	42.3422	1261.22	94.0087	1261.22	80.6508	1261.22	88.0248	1261.22	76.7297	1261.22	96.3558
1261.7	42.1889	1261.7	94.0032	1261.7	80.6239	1261.7	87.7068	1261.7	76.8284	1261.7	96.3755
1262.18	42.0506	1262.18	93.9989	1262.18	80.6221	1262.18	87.3946	1262.18	76.9636	1262.18	96.3869
1262.66	41.9289	1262.66	93.9899	1262.66	80.646	1262.66	87.085	1262.66	77.124	1262.66	96.3815
1263.15	41.8231	1263.15	93.9717	1263.15	80.6978	1263.15	86.7751	1263.15	77.301	1263.15	96.3538
1263.63	41.7306	1263.63	93.9424	1263.63	80.7811	1263.63	86.4626	1263.63	77.4895	1263.63	96.3021
1264.11	41.6476	1264.11	93.9014	1264.11	80.9	1264.11	86.1462	1264.11	77.6874	1264.11	96.228
1264.59	41.5711	1264.59	93.8489	1264.59	81.0577	1264.59	85.8239	1264.59	77.8929	1264.59	96.1337
1265.07	41.5001	1265.07	93.7838	1265.07	81.255	1265.07	85.4925	1265.07	78.1025	1265.07	96.0196
1265.56	41.4347	1265.56	93.7037	1265.56	81.4903	1265.56	85.1462	1265.56	78.3102	1265.56	95.8835
1266.04	41.376	1266.04	93.6055	1266.04	81.7598	1266.04	84.778	1266.04	78.5087	1266.04	95.7215
1266.52	41.3243	1266.52	93.4872	1266.52	82.0586	1266.52	84.3812	1266.52	78.6911	1266.52	95.5302
1267	41.2786	1267	93.349	1267	82.3815	1267	83.9523	1267	78.8531	1267	95.3101
1267.48	41.2364	1267.48	93.1936	1267.48	82.7233	1267.48	83.4922	1267.48	78.9936	1267.48	95.0656
1267.97	41.1946	1267.97	93.0258	1267.97	83.0778	1267.97	83.0072	1267.97	79.1127	1267.97	94.8042
1268.45	41.1514	1268.45	92.85	1268.45	83.4374	1268.45	82.5082	1268.45	79.2097	1268.45	94.5339
1268.93	41.1066	1268.93	92.6695	1268.93	83.7926	1268.93	82.0094	1268.93	79.2806	1268.93	94.2604
1269.41	41.0618	1269.41	92.4855	1269.41	84.133	1269.41	81.5281	1269.41	79.3174	1269.41	93.9852
1269.89	41.0194	1269.89	92.2982	1269.89	84.4487	1269.89	81.0834	1269.89	79.31	1269.89	93.707
1270.38	40.9811	1270.38	92.1081	1270.38	84.7325	1270.38	80.6971	1270.38	79.2486	1270.38	93.4231
1270.86	40.9474	1270.86	91.918	1270.86	84.9817	1270.86	80.3925	1270.86	79.1269	1270.86	93.1326
1271.34	40.9173	1271.34	91.7328	1271.34	85.1979	1271.34	80.1939	1271.34	78.943	1271.34	92.8372
1271.82	40.8892	1271.82	91.5592	1271.82	85.3856	1271.82	80.1236	1271.82	78.699	1271.82	92.5407
1272.31	40.8625	1272.31	91.4038	1272.31	85.5509	1272.31	80.1993	1272.31	78.3986	1272.31	92.2472
1272.79	40.8381	1272.79	91.2719	1272.79	85.6987	1272.79	80.4308	1272.79	78.0444	1272.79	91.9589
1273.27	40.8182	1273.27	91.1662	1273.27	85.8332	1273.27	80.8182	1273.27	77.6378	1273.27	91.6752
1273.75	40.8056	1273.75	91.0874	1273.75	85.9578	1273.75	81.3516	1273.75	77.1795	1273.75	91.3932
1274.23	40.8022	1274.23	91.0352	1274.23	86.0762	1274.23	82.012	1274.23	76.6712	1274.23	91.11
1274.72	40.8085	1274.72	91.0095	1274.72	86.1931	1274.72	82.7742	1274.72	76.1168	1274.72	90.8236
1275.2	40.8237	1275.2	91.0102	1275.2	86.3133	1275.2	83.6103	1275.2	75.5224	1275.2	90.5334
1275.68	40.847	1275.68	91.0366	1275.68	86.4406	1275.68	84.4918	1275.68	74.8946	1275.68	90.2388
1276.16	40.8783	1276.16	91.0863	1276.16	86.5756	1276.16	85.3916	1276.16	74.2378	1276.16	89.9371
1276.64	40.9193	1276.64	91.1545	1276.64	86.7151	1276.64	86.2846	1276.64	73.5536	1276.64	89.6208
1277.13	40.9731	1277.13	91.2331	1277.13	86.8531	1277.13	87.1486	1277.13	72.8411	1277.13	89.2781
1277.61	41.0427	1277.61	91.3126	1277.61	86.9817	1277.61	87.9647	1277.61	72.1004	1277.61	88.8939
1278.09	41.1297	1278.09	91.3839	1278.09	87.0944	1278.09	88.7186	1278.09	71.3368	1278.09	88.4533
1278.57	41.2337	1278.57	91.4398	1278.57	87.1867	1278.57	89.4022	1278.57	70.5647	1278.57	87.9448
1279.06	41.3525	1279.06	91.4763	1279.06	87.2568	1279.06	90.0132	1279.06	69.8091	1279.06	87.3622
1279.54	41.4836	1279.54	91.4919	1279.54	87.3041	1279.54	90.5545	1279.54	69.104	1279.54	86.7041
1280.02	41.6251	1280.02	91.4861	1280.02	87.3269	1280.02	91.0313	1280.02	68.4876	1280.02	85.9727
1280.5	41.7769	1280.5	91.4578	1280.5	87.3218	1280.5	91.4497	1280.5	67.9955	1280.5	85.171
1280.98	41.9402	1280.98	91.4047	1280.98	87.283	1280.98	91.8147	1280.98	67.6542	1280.98	84.3027
1281.47	42.1168	1281.47	91.3237	1281.47	87.2045	1281.47	92.1307	1281.47	67.4755	1281.47	83.3727
1281.95	42.3075	1281.95	91.2118	1281.95	87.0817	1281.95	92.4026	1281.95	67.4534	1281.95	82.3893
1282.43	42.5115	1282.43	91.0677	1282.43	86.9129	1282.43	92.6374	1282.43	67.5641	1282.43	81.3664
1282.91	42.7272	1282.91	90.8918	1282.91	86.6988	1282.91	92.8434	1282.91	67.7686	1282.91	80.3239
1283.39	42.9527	1283.39	90.6857	1283.39	86.4411	1283.39	93.0295	1283.39	68.0176	1283.39	79.2871
1283.88	43.1875	1283.88	90.4508	1283.88	86.1405	1283.88	93.2027	1283.88	68.2562	1283.88	78.2835
1284.36	43.4332	1284.36	90.1873	1284.36	85.7952	1284.36	93.3657	1284.36	68.4296	1284.36	77.3391
1284.84	43.6926	1284.84	89.8937	1284.84	85.4019	1284.84	93.5165	1284.84	68.4883	1284.84	76.4752
1285.32	43.969	1285.32	89.5674	1285.32	84.9562	1285.32	93.6492	1285.32	68.3927	1285.32	75.7062
1285.81	44.2649	1285.81	89.2069	1285.81	84.4557	1285.81	93.7572	1285.81	68.1163	1285.81	75.0387
1286.29	44.5807	1286.29	88.8126	1286.29	83.9012	1286.29	93.8352	1286.29	67.6478	1286.29	74.4716
1286.77	44.9154	1286.77	88.3887	1286.77	83.2967	1286.77	93.8814	1286.77	66.9909	1286.77	73.9982
1287.25	45.2668	1287.25	87.9427	1287.25	82.6492	1287.25	93.8973	1287.25	66.1618	1287.25	73.6069
1287.73	45.6328	1287.73	87.484	1287.73	81.9671	1287.73	93.8857	1287.73	65.1867	1287.73	73.2827
1288.22	46.0118	1288.22	87.0233	1288.22	81.2588	1288.22	93.8492	1288.22	64.0991	1288.22	73.0083
1288.7	46.4029	1288.7	86.5701	1288.7	80.5333	1288.7	93.7884	1288.7	62.9388	1288.7	72.7653
1289.18	46.8049	1289.18	86.1324	1289.18	79.8002	1289.18	93.7028	1289.18	61.7513	1289.18	72.5374
1289.66	47.2164	1289.66	85.7154	1289.66	79.0704	1289.66	93.5917	1289.66	60.5887	1289.66	72.3127
1290.14	47.6351	1290.14	85.3215	1290.14	78.3567	1290.14	93.4562	1290.14	59.5091	1290.14	72.0883
1290.63	48.0587	1290.63	84.9491	1290.63	77.6724	1290.63	93.2995	1290.63	58.5759	1290.63	71.8719
1291.11	48.4849	1291.11	84.5933	1291.11	77.0306	1291.11	93.1261	1291.11	57.8544	1291.11	71.6823
1291.59	48.9127	1291.59	84.245	1291.59	76.4424	1291.59	92.9399	1291.59	57.4065	1291.59	71.5469
1292.07	49.3414	1292.07	83.8921	1292.07	75.9156	1292.07	92.7422	1292.07	57.2838	1292.07	71.4969
1292.56	49.7705	1292.56	83.5202	1292.56	75.4545	1292.56	92.5313	1292.56	57.5195	1292.56	71.5614
1293.04	50.1993	1293.04	83.115	1293.04	75.0592	1293.04	92.303	1293.04	58.121	1293.04	71.762
1293.52	50.626	1293.52	82.6639	1293.52	74.7258	1293.52	92.0529	1293.52	59.0667	1293.52	72.1085
1294	51.0483	1294	82.1575	1294	74.4468	1294	91.7784	1294	60.3074	1294	72.598
1294.48	51.4634	1294.48	81.5893	1294.48	74.2115	1294.48	91.4794	1294.48	61.7705	1294.48	73.2154
1294.96	51.8691	1294.96	80.9554	1294.96	74.0063	1294.96	91.1582	1294.96	63.3682	1294.96	73.9351
1295.45	52.2632	1295.45	80.2524	1295.45	73.8157	1295.45	90.8173	1295.45	65.0052	1295.45	74.7231
1295.93	52.6445	1295.93	79.4767	1295.93	73.6228	1295.93	90.4577	1295.93	66.586	1295.93	75.539
1296.41	53.0114	1296.41	78.6235	1296.41	73.4113	1296.41	90.078	1296.41	68.0239	1296.41	76.3381
1296.89	53.3625	1296.89	77.6881	1296.89	73.1675	1296.89	89.6744	1296.89	69.2481	1296.89	77.0758
1297.38	53.6959	1297.38	76.6676	1297.38	72.8826	1297.38	89.242	1297.38	70.2105	1297.38	77.7126
1297.86	54.0101	1297.86	75.5635	1297.86	72.5545	1297.86	88.7761	1297.86	70.889	1297.86	78.2194
1298.34	54.3039	1298.34	74.3849	1298.34	72.1887	1298.34	88.2732	1298.34	71.2841	1298.34	78.5802
1298.82	54.5768	1298.82	73.1508	1298.82	71.7983	1298.82	87.7307	1298.82	71.4131	1298.82	78.7923
1299.3	54.829	1299.3	71.8925	1299.3	71.4034	1299.3	87.1458	1299.3	71.3019	1299.3	78.864
1299.79	55.0608	1299.79	70.6532	1299.79	71.0298	1299.79	86.5154	1299.79	70.9792	1299.79	78.8101
1300.27	55.2727	1300.27	69.486	1300.27	70.7069	1300.27	85.8362	1300.27	70.4734	1300.27	78.6481
1300.75	55.4648	1300.75	68.448	1300.75	70.4655	1300.75	85.1064	1300.75	69.8135	1300.75	78.3959
1301.23	55.6372	1301.23	67.5944	1301.23	70.3339	1301.23	84.328	1301.23	69.0307	1301.23	78.0689
1301.71	55.79	1301.71	66.9697	1301.71	70.3346	1301.71	83.5087	1301.71	68.1593	1301.71	77.6789
1302.2	55.9239	1302.2	66.6032	1302.2	70.4807	1302.2	82.6629	1302.2	67.2361	1302.2	77.2328
1302.68	56.0397	1302.68	66.5048	1302.68	70.7741	1302.68	81.8099	1302.68	66.298	1302.68	76.7322
1303.16	56.1386	1303.16	66.6646	1303.16	71.2046	1303.16	80.9711	1303.16	65.379	1303.16	76.1733
1303.64	56.2217	1303.64	67.0524	1303.64	71.7506	1303.64	80.1663	1303.64	64.5077	1303.64	75.5491
1304.13	56.2898	1304.13	67.6195	1304.13	72.3807	1304.13	79.4089	1304.13	63.7047	1304.13	74.8518
1304.61	56.3434	1304.61	68.3006	1304.61	73.0576	1304.61	78.7031	1304.61	62.9798	1304.61	74.0779
1305.09	56.3829	1305.09	69.0212	1305.09	73.7425	1305.09	78.0433	1305.09	62.331	1305.09	73.2323
1305.57	56.4092	1305.57	69.7051	1305.57	74.4008	1305.57	77.4163	1305.57	61.7416	1305.57	72.3322
1306.05	56.4231	1306.05	70.2861	1306.05	75.0065	1306.05	76.8076	1306.05	61.1811	1306.05	71.4094
1306.54	56.4259	1306.54	70.7176	1306.54	75.5449	1306.54	76.2079	1306.54	60.6072	1306.54	70.5096
1307.02	56.4189	1307.02	70.9791	1307.02	76.0143	1307.02	75.6213	1307.02	59.9727	1307.02	69.6901
1307.5	56.4032	1307.5	71.0796	1307.5	76.4257	1307.5	75.0695	1307.5	59.2359	1307.5	69.0146
1307.98	56.3796	1307.98	71.0552	1307.98	76.8018	1307.98	74.5931	1307.98	58.374	1307.98	68.5458
1308.46	56.3486	1308.46	70.9623	1308.46	77.1747	1308.46	74.2475	1308.46	57.3963	1308.46	68.3372
1308.95	56.3109	1308.95	70.8681	1308.95	77.5826	1308.95	74.0948	1308.95	56.3524	1308.95	68.4256
1309.43	56.2672	1309.43	70.8393	1309.43	78.0648	1309.43	74.1945	1309.43	55.3328	1309.43	68.8281
1309.91	56.2185	1309.91	70.9336	1309.91	78.6563	1309.91	74.5947	1309.91	54.4607	1309.91	69.5414
1310.39	56.1658	1310.39	71.1937	1310.39	79.3819	1310.39	75.3251	1310.39	53.8771	1310.39	70.5438
1310.88	56.1104	1310.88	71.6453	1310.88	80.2509	1310.88	76.3923	1310.88	53.7219	1310.88	71.796
1311.36	56.0531	1311.36	72.2961	1311.36	81.2541	1311.36	77.7746	1311.36	54.1123	1311.36	73.2407
1311.84	55.9941	1311.84	73.1355	1311.84	82.3622	1311.84	79.4193	1311.84	55.1182	1311.84	74.802
1312.32	55.9334	1312.32	74.1358	1312.32	83.5289	1312.32	81.2436	1312.32	56.7423	1312.32	76.3904
1312.8	55.8703	1312.8	75.2553	1312.8	84.6994	1312.8	83.1445	1312.8	58.9108	1312.8	77.9139
1313.29	55.8039	1313.29	76.4459	1313.29	85.8207	1313.29	85.0152	1313.29	61.4839	1313.29	79.2958
1313.77	55.7334	1313.77	77.6622	1313.77	86.8521	1313.77	86.7649	1313.77	64.2857	1313.77	80.4908
1314.25	55.6577	1314.25	78.8691	1314.25	87.7707	1314.25	88.3328	1314.25	67.142	1314.25	81.4921
1314.73	55.5762	1314.73	80.045	1314.73	88.57	1314.73	89.6912	1314.73	69.9106	1314.73	82.3281
1315.21	55.4883	1315.21	81.1803	1315.21	89.2545	1315.21	90.8396	1315.21	72.4958	1315.21	83.0494
1315.7	55.3933	1315.7	82.2726	1315.7	89.8343	1315.7	91.7936	1315.7	74.8472	1315.7	83.7143
1316.18	55.2911	1316.18	83.3224	1316.18	90.3213	1316.18	92.5764	1316.18	76.9496	1316.18	84.3777
1316.66	55.1813	1316.66	84.3303	1316.66	90.7283	1316.66	93.2128	1316.66	78.811	1316.66	85.0837
1317.14	55.0645	1317.14	85.2966	1317.14	91.0697	1317.14	93.7272	1317.14	80.4521	1317.14	85.863
1317.62	54.9416	1317.62	86.222	1317.62	91.3609	1317.62	94.1437	1317.62	81.8984	1317.62	86.7315
1318.11	54.8146	1318.11	87.1079	1318.11	91.6164	1318.11	94.4846	1318.11	83.1734	1318.11	87.6904
1318.59	54.6863	1318.59	87.9567	1318.59	91.847	1318.59	94.7685	1318.59	84.2933	1318.59	88.7252
1319.07	54.5605	1319.07	88.7701	1319.07	92.0571	1319.07	95.008	1319.07	85.2655	1319.07	89.8066
1319.55	54.4411	1319.55	89.5488	1319.55	92.2456	1319.55	95.209	1319.55	86.0897	1319.55	90.895
1320.04	54.3321	1320.04	90.2933	1320.04	92.4076	1320.04	95.3728	1320.04	86.7643	1320.04	91.9476
1320.52	54.237	1320.52	91.0054	1320.52	92.5394	1320.52	95.4995	1320.52	87.2932	1320.52	92.9278
1321	54.1582	1321	91.6898	1321	92.6411	1321	95.5921	1321	87.6895	1321	93.8133
1321.48	54.0968	1321.48	92.3539	1321.48	92.7167	1321.48	95.6575	1321.48	87.975	1321.48	94.5978
1321.96	54.0531	1321.96	93.0061	1321.96	92.7719	1321.96	95.7053	1321.96	88.1751	1321.96	95.2879
1322.45	54.0262	1322.45	93.6517	1322.45	92.8106	1322.45	95.7448	1322.45	88.3127	1322.45	95.8956
1322.93	54.0141	1322.93	94.2904	1322.93	92.8324	1322.93	95.7815	1322.93	88.4029	1322.93	96.432
1323.41	54.014	1323.41	94.9147	1323.41	92.8329	1323.41	95.8158	1323.41	88.4524	1323.41	96.9026
1323.89	54.022	1323.89	95.512	1323.89	92.8056	1323.89	95.8437	1323.89	88.4621	1323.89	97.308
1324.38	54.0334	1324.38	96.0687	1324.38	92.7456	1324.38	95.8604	1324.38	88.4325	1324.38	97.6479
1324.86	54.0435	1324.86	96.5746	1324.86	92.6522	1324.86	95.8632	1324.86	88.3676	1324.86	97.9258
1325.34	54.0481	1325.34	97.026	1325.34	92.5289	1325.34	95.8535	1325.34	88.2767	1325.34	98.1512
1325.82	54.0439	1325.82	97.4249	1325.82	92.381	1325.82	95.836	1325.82	88.1718	1325.82	98.338
1326.3	54.0291	1326.3	97.7763	1326.3	92.2127	1326.3	95.8157	1326.3	88.0628	1326.3	98.501
1326.79	54.0029	1326.79	98.084	1326.79	92.025	1326.79	95.7952	1326.79	87.9543	1326.79	98.6497
1327.27	53.9652	1327.27	98.3488	1327.27	91.8164	1327.27	95.773	1327.27	87.8444	1327.27	98.7871
1327.75	53.9164	1327.75	98.5698	1327.75	91.586	1327.75	95.7445	1327.75	87.7276	1327.75	98.9099
1328.23	53.8568	1328.23	98.7463	1328.23	91.3365	1328.23	95.7049	1328.23	87.5995	1328.23	99.0133
1328.71	53.7867	1328.71	98.8815	1328.71	91.0767	1328.71	95.6526	1328.71	87.4597	1328.71	99.0949
1329.2	53.7064	1329.2	98.9825	1329.2	90.8207	1329.2	95.5903	1329.2	87.3135	1329.2	99.1574
1329.68	53.616	1329.68	99.0594	1329.68	90.584	1329.68	95.5241	1329.68	87.1688	1329.68	99.2073
1330.16	53.5158	1330.16	99.1212	1330.16	90.3796	1330.16	95.4601	1330.16	87.0314	1330.16	99.2506
1330.64	53.406	1330.64	99.1729	1330.64	90.2148	1330.64	95.4017	1330.64	86.9021	1330.64	99.2894
1331.12	53.2872	1331.12	99.2143	1331.12	90.09	1331.12	95.3474	1331.12	86.7759	1331.12	99.3203
1331.61	53.1597	1331.61	99.242	1331.61	90.0006	1331.61	95.2927	1331.61	86.6451	1331.61	99.3358
1332.09	53.0241	1332.09	99.2524	1332.09	89.9395	1332.09	95.2323	1332.09	86.5036	1332.09	99.3295
1332.57	52.8803	1332.57	99.2454	1332.57	89.8999	1332.57	95.1639	1332.57	86.3512	1332.57	99.2998
1333.05	52.7282	1333.05	99.225	1333.05	89.8759	1333.05	95.089	1333.05	86.1932	1333.05	99.2514
1333.54	52.5673	1333.54	99.1977	1333.54	89.8621	1333.54	95.0121	1333.54	86.0379	1333.54	99.1933
1334.02	52.3972	1334.02	99.1695	1334.02	89.8515	1334.02	94.9377	1334.02	85.8922	1334.02	99.1342
1334.5	52.2176	1334.5	99.143	1334.5	89.8351	1334.5	94.8671	1334.5	85.7577	1334.5	99.0779
1334.98	52.0288	1334.98	99.1166	1334.98	89.8021	1334.98	94.7973	1334.98	85.6302	1334.98	99.0221
1335.46	51.8312	1335.46	99.086	1335.46	89.7429	1335.46	94.7223	1335.46	85.5024	1335.46	98.9595
1335.94	51.6248	1335.94	99.0475	1335.94	89.6509	1335.94	94.6357	1335.94	85.3681	1335.94	98.8826
1336.43	51.4095	1336.43	99.0006	1336.43	89.5251	1336.43	94.5343	1336.43	85.2254	1336.43	98.7879
1336.91	51.1837	1336.91	98.9489	1336.91	89.3683	1336.91	94.4194	1336.91	85.0774	1336.91	98.6774
1337.39	50.9451	1337.39	98.8984	1337.39	89.185	1337.39	94.2963	1337.39	84.9295	1337.39	98.5574
1337.87	50.6911	1337.87	98.8541	1337.87	88.9772	1337.87	94.1708	1337.87	84.784	1337.87	98.434
1338.36	50.4197	1338.36	98.8165	1338.36	88.7428	1338.36	94.0459	1338.36	84.637	1338.36	98.3083
1338.84	50.131	1338.84	98.7806	1338.84	88.4771	1338.84	93.9204	1338.84	84.4779	1338.84	98.1755
1339.32	49.8276	1339.32	98.7382	1339.32	88.1767	1339.32	93.7899	1339.32	84.2951	1339.32	98.0283
1339.8	49.5143	1339.8	98.6826	1339.8	87.844	1339.8	93.6505	1339.8	84.0831	1339.8	97.8635
1340.28	49.1964	1340.28	98.6127	1340.28	87.4881	1340.28	93.5031	1340.28	83.8478	1340.28	97.6877
1340.77	48.8779	1340.77	98.5327	1340.77	87.1209	1340.77	93.353	1340.77	83.6038	1340.77	97.5166
1341.25	48.5609	1341.25	98.4491	1341.25	86.7504	1341.25	93.2077	1341.25	83.3667	1341.25	97.3683
1341.73	48.2463	1341.73	98.3651	1341.73	86.3769	1341.73	93.0718	1341.73	83.1448	1341.73	97.2555
1342.21	47.9353	1342.21	98.2782	1342.21	85.9921	1342.21	92.9454	1342.21	82.9357	1342.21	97.1813
1342.69	47.631	1342.69	98.1809	1342.69	85.5831	1342.69	92.8232	1342.69	82.728	1342.69	97.1388
1343.18	47.3388	1343.18	98.0631	1343.18	85.1364	1343.18	92.698	1343.18	82.5061	1343.18	97.1145
1343.66	47.0663	1343.66	97.9168	1343.66	84.6424	1343.66	92.5639	1343.66	82.2558	1343.66	97.0936
1344.14	46.8224	1344.14	97.7383	1344.14	84.0972	1344.14	92.4192	1344.14	81.9687	1344.14	97.0645
1344.62	46.6158	1344.62	97.5294	1344.62	83.5021	1344.62	92.2672	1344.62	81.6433	1344.62	97.0211
1345.11	46.4543	1345.11	97.295	1345.11	82.86	1345.11	92.1146	1345.11	81.2818	1345.11	96.9626
1345.59	46.3443	1345.59	97.0394	1345.59	82.1713	1345.59	91.9676	1345.59	80.8855	1345.59	96.8898
1346.07	46.2909	1346.07	96.763	1346.07	81.4314	1346.07	91.8287	1346.07	80.4502	1346.07	96.8007
1346.55	46.2986	1346.55	96.4617	1346.55	80.6303	1346.55	91.6951	1346.55	79.965	1346.55	96.689
1347.03	46.37	1347.03	96.1289	1347.03	79.7556	1347.03	91.5601	1347.03	79.4144	1347.03	96.5456
1347.52	46.5059	1347.52	95.7595	1347.52	78.7947	1347.52	91.4169	1347.52	78.7826	1347.52	96.3623
1348	46.7048	1348	95.353	1348	77.7375	1348	91.2617	1348	78.0568	1348	96.1364
1348.48	46.9627	1348.48	94.915	1348.48	76.5764	1348.48	91.0954	1348.48	77.2285	1348.48	95.8722
1348.96	47.2741	1348.96	94.4546	1348.96	75.3049	1348.96	90.9227	1348.96	76.2912	1348.96	95.5794
1349.44	47.6336	1349.44	93.981	1349.44	73.9167	1349.44	90.7484	1349.44	75.2397	1349.44	95.268
1349.93	48.0362	1349.93	93.5005	1349.93	72.4061	1349.93	90.5743	1349.93	74.0719	1349.93	94.9434
1350.41	48.4772	1350.41	93.0152	1350.41	70.769	1350.41	90.3973	1350.41	72.7955	1350.41	94.6045
1350.89	48.952	1350.89	92.5241	1350.89	69.005	1350.89	90.2111	1350.89	71.438	1350.89	94.2453
1351.37	49.4547	1351.37	92.0256	1351.37	67.1185	1351.37	90.0091	1351.37	70.0549	1351.37	93.8592
1351.86	49.9785	1351.86	91.5188	1351.86	65.1182	1351.86	89.7873	1351.86	68.7325	1351.86	93.443
1352.34	50.5164	1352.34	91.0038	1352.34	63.0177	1352.34	89.5463	1352.34	67.5812	1352.34	92.9984
1352.82	51.0613	1352.82	90.4797	1352.82	60.8381	1352.82	89.2893	1352.82	66.7207	1352.82	92.5308
1353.3	51.607	1353.3	89.9433	1353.3	58.6134	1353.3	89.0204	1353.3	66.2581	1353.3	92.0457
1353.78	52.1473	1353.78	89.3898	1353.78	56.3976	1353.78	88.741	1353.78	66.264	1353.78	91.5454
1354.27	52.6749	1354.27	88.815	1354.27	54.2698	1354.27	88.4498	1354.27	66.7517	1354.27	91.029
1354.75	53.1812	1354.75	88.2207	1354.75	52.3313	1354.75	88.1436	1354.75	67.6667	1354.75	90.4941
1355.23	53.6567	1355.23	87.6184	1355.23	50.693	1355.23	87.8204	1355.23	68.8942	1355.23	89.9412
1355.71	54.0925	1355.71	87.0315	1355.71	49.4576	1355.71	87.4823	1355.71	70.283	1355.71	89.3762
1356.19	54.4828	1356.19	86.492	1356.19	48.7014	1356.19	87.136	1356.19	71.6797	1356.19	88.8106
1356.68	54.8255	1356.68	86.0353	1356.68	48.4646	1356.68	86.7909	1356.68	72.9577	1356.68	88.258
1357.16	55.1223	1357.16	85.6923	1357.16	48.75	1357.16	86.4559	1357.16	74.0327	1357.16	87.73
1357.64	55.3769	1357.64	85.4846	1357.64	49.5271	1357.64	86.137	1357.64	74.8647	1357.64	87.2325
1358.12	55.5936	1358.12	85.4202	1358.12	50.7394	1358.12	85.8359	1358.12	75.4493	1358.12	86.7654
1358.61	55.7762	1358.61	85.494	1358.61	52.3102	1358.61	85.5512	1358.61	75.8069	1358.61	86.3243
1359.09	55.9275	1359.09	85.6884	1359.09	54.1514	1359.09	85.2811	1359.09	75.972	1359.09	85.9041
1359.57	56.0503	1359.57	85.9774	1359.57	56.1722	1359.57	85.0257	1359.57	75.9855	1359.57	85.501
1360.05	56.1482	1360.05	86.3291	1360.05	58.2878	1360.05	84.7887	1360.05	75.8875	1360.05	85.1139
1360.53	56.2259	1360.53	86.7073	1360.53	60.4231	1360.53	84.5773	1360.53	75.7124	1360.53	84.7429
1361.02	56.2896	1361.02	87.0715	1361.02	62.5098	1361.02	84.4006	1361.02	75.4854	1361.02	84.3864
1361.5	56.3454	1361.5	87.3763	1361.5	64.4789	1361.5	84.2666	1361.5	75.2222	1361.5	84.0395
1361.98	56.398	1361.98	87.575	1361.98	66.2533	1361.98	84.1795	1361.98	74.9312	1361.98	83.6943
1362.46	56.4488	1362.46	87.6292	1362.46	67.7536	1362.46	84.1377	1362.46	74.6191	1362.46	83.3445
1362.94	56.4957	1362.94	87.5213	1362.94	68.9167	1362.94	84.1353	1362.94	74.2964	1362.94	82.9907
1363.43	56.5348	1363.43	87.2611	1363.43	69.719	1363.43	84.1641	1363.43	73.9785	1363.43	82.6433
1363.91	56.563	1363.91	86.8791	1363.91	70.1833	1363.91	84.2172	1363.91	73.6814	1363.91	82.3183
1364.39	56.5787	1364.39	86.4102	1364.39	70.3656	1364.39	84.2894	1364.39	73.4154	1364.39	82.0309
1364.87	56.5829	1364.87	85.8807	1364.87	70.3307	1364.87	84.3761	1364.87	73.1817	1364.87	81.7896
1365.35	56.5773	1365.35	85.3023	1365.35	70.135	1365.35	84.4711	1365.35	72.972	1365.35	81.5947
1365.84	56.564	1365.84	84.6758	1365.84	69.821	1365.84	84.566	1365.84	72.7713	1365.84	81.4404
1366.32	56.5442	1366.32	83.9976	1366.32	69.42	1366.32	84.6506	1366.32	72.562	1366.32	81.318
1366.8	56.5193	1366.8	83.267	1366.8	68.9592	1366.8	84.7145	1366.8	72.3271	1366.8	81.2194
1367.28	56.4902	1367.28	82.4928	1367.28	68.4673	1367.28	84.7497	1367.28	72.0545	1367.28	81.1402
1367.77	56.4583	1367.77	81.6947	1367.77	67.9763	1367.77	84.7521	1367.77	71.7399	1367.77	81.0805
1368.25	56.4248	1368.25	80.9013	1368.25	67.5189	1368.25	84.7213	1368.25	71.3872	1368.25	81.0435
1368.73	56.3908	1368.73	80.1433	1368.73	67.123	1368.73	84.6585	1368.73	71.0065	1368.73	81.0319
1369.21	56.3566	1369.21	79.4469	1369.21	66.8059	1369.21	84.5636	1369.21	70.6091	1369.21	81.0439
1369.69	56.321	1369.69	78.8281	1369.69	66.5733	1369.69	84.4329	1369.69	70.2041	1369.69	81.0716
1370.18	56.2817	1370.18	78.2928	1370.18	66.4207	1370.18	84.2602	1370.18	69.7961	1370.18	81.1032
1370.66	56.2359	1370.66	77.8389	1370.66	66.3384	1370.66	84.0382	1370.66	69.3863	1370.66	81.1265
1371.14	56.1809	1371.14	77.4596	1371.14	66.3141	1371.14	83.7606	1371.14	68.9728	1371.14	81.1324
1371.62	56.1154	1371.62	77.1462	1371.62	66.3343	1371.62	83.4223	1371.62	68.5512	1371.62	81.1149
1372.1	56.0395	1372.1	76.89	1372.1	66.3826	1372.1	83.0177	1372.1	68.1137	1372.1	81.0688
1372.59	55.9549	1372.59	76.6845	1372.59	66.4377	1372.59	82.5394	1372.59	67.6479	1372.59	80.9856
1373.07	55.8647	1373.07	76.5271	1373.07	66.4711	1373.07	81.9797	1373.07	67.1378	1373.07	80.8504
1373.55	55.773	1373.55	76.4212	1373.55	66.4496	1373.55	81.3348	1373.55	66.5693	1373.55	80.6432
1374.03	55.6833	1374.03	76.3767	1374.03	66.3419	1374.03	80.6124	1374.03	65.9376	1374.03	80.3465
1374.52	55.5981	1374.52	76.4075	1374.52	66.1291	1374.52	79.8362	1374.52	65.2541	1374.52	79.9571
1375	55.5185	1375	76.5268	1375	65.8106	1375	79.0407	1375	64.5437	1375	79.491
1375.48	55.4442	1375.48	76.7423	1375.48	65.4004	1375.48	78.2595	1375.48	63.8358	1375.48	78.9784
1375.96	55.3748	1375.96	77.0555	1375.96	64.919	1375.96	77.5133	1375.96	63.1539	1375.96	78.4513
1376.44	55.3102	1376.44	77.4613	1376.44	64.3851	1376.44	76.8066	1376.44	62.5123	1376.44	77.933
1376.92	55.251	1376.92	77.9489	1376.92	63.8153	1376.92	76.1314	1376.92	61.919	1376.92	77.4353
1377.41	55.1986	1377.41	78.4993	1377.41	63.2285	1377.41	75.4748	1377.41	61.3806	1377.41	76.9618
1377.89	55.154	1377.89	79.0843	1377.89	62.6504	1377.89	74.8263	1377.89	60.9051	1377.89	76.5118
1378.37	55.1184	1378.37	79.6657	1378.37	62.1151	1378.37	74.182	1378.37	60.5002	1378.37	76.0848
1378.85	55.0918	1378.85	80.2001	1378.85	61.66	1378.85	73.5473	1378.85	60.1681	1378.85	75.6808
1379.34	55.074	1379.34	80.6461	1379.34	61.3163	1379.34	72.9344	1379.34	59.9	1379.34	75.299
1379.82	55.0643	1379.82	80.9725	1379.82	61.0992	1379.82	72.3583	1379.82	59.6735	1379.82	74.9328
1380.3	55.0621	1380.3	81.1607	1380.3	61.0036	1380.3	71.8332	1380.3	59.4565	1380.3	74.5675
1380.78	55.0672	1380.78	81.2043	1380.78	61.0062	1380.78	71.3712	1380.78	59.2138	1380.78	74.1796
1381.26	55.0789	1381.26	81.1064	1381.26	61.0712	1381.26	70.9826	1381.26	58.9166	1381.26	73.7418
1381.75	55.0957	1381.75	80.8787	1381.75	61.1567	1381.75	70.6765	1381.75	58.5494	1381.75	73.2301
1382.23	55.1151	1382.23	80.5422	1382.23	61.2212	1382.23	70.4602	1382.23	58.1134	1382.23	72.6323
1382.71	55.134	1382.71	80.1272	1382.71	61.2289	1382.71	70.3364	1382.71	57.6245	1382.71	71.9528
1383.19	55.1493	1383.19	79.6695	1383.19	61.1541	1383.19	70.3005	1383.19	57.106	1383.19	71.2105
1383.67	55.1591	1383.67	79.2037	1383.67	60.9836	1383.67	70.34	1383.67	56.5795	1383.67	70.4313
1384.16	55.163	1384.16	78.7569	1384.16	60.7168	1384.16	70.4359	1384.16	56.0585	1384.16	69.6387
1384.64	55.1618	1384.64	78.3454	1384.64	60.3643	1384.64	70.5637	1384.64	55.5481	1384.64	68.8477
1385.12	55.1571	1385.12	77.9768	1385.12	59.9493	1385.12	70.6955	1385.12	55.0501	1385.12	68.0646
1385.6	55.1505	1385.6	77.6534	1385.6	59.5091	1385.6	70.7982	1385.6	54.5715	1385.6	67.2934
1386.09	55.1431	1386.09	77.3779	1386.09	59.0982	1386.09	70.8352	1386.09	54.1335	1386.09	66.5426
1386.57	55.1347	1386.57	77.1544	1386.57	58.7836	1386.57	70.7701	1386.57	53.7754	1386.57	65.8328
1387.05	55.1242	1387.05	76.9869	1387.05	58.6315	1387.05	70.5746	1387.05	53.5487	1387.05	65.195
1387.53	55.1095	1387.53	76.8734	1387.53	58.6872	1387.53	70.2379	1387.53	53.5012	1387.53	64.6602
1388.01	55.0889	1388.01	76.8015	1388.01	58.9622	1388.01	69.768	1388.01	53.6587	1388.01	64.2451
1388.5	55.0611	1388.5	76.7498	1388.5	59.4376	1388.5	69.1852	1388.5	54.0185	1388.5	63.9451
1388.98	55.0256	1388.98	76.6933	1388.98	60.0781	1388.98	68.5134	1388.98	54.5554	1388.98	63.7384
1389.46	54.9827	1389.46	76.61	1389.46	60.8451	1389.46	67.7747	1389.46	55.2327	1389.46	63.5966
1389.94	54.9327	1389.94	76.4849	1389.94	61.7017	1389.94	66.9904	1389.94	56.0095	1389.94	63.4931
1390.42	54.8758	1390.42	76.3113	1390.42	62.6118	1390.42	66.1829	1390.42	56.844	1390.42	63.4082
1390.91	54.8126	1390.91	76.0899	1390.91	63.5399	1390.91	65.3778	1390.91	57.6951	1390.91	63.3298
1391.39	54.7428	1391.39	75.8257	1391.39	64.4518	1391.39	64.6025	1391.39	58.5246	1391.39	63.2541
1391.87	54.6659	1391.87	75.5261	1391.87	65.3187	1391.87	63.8861	1391.87	59.3001	1391.87	63.1861
1392.35	54.5801	1392.35	75.1999	1392.35	66.1197	1392.35	63.2596	1392.35	59.996	1392.35	63.1411
1392.84	54.4828	1392.84	74.8588	1392.84	66.842	1392.84	62.7591	1392.84	60.5916	1392.84	63.1462
1393.32	54.3711	1393.32	74.5216	1393.32	67.4778	1393.32	62.4279	1393.32	61.0686	1393.32	63.2399
1393.8	54.2434	1393.8	74.2201	1393.8	68.0198	1393.8	62.3134	1393.8	61.4092	1393.8	63.4678
1394.28	54.1005	1394.28	73.9989	1394.28	68.4592	1394.28	62.4549	1394.28	61.6016	1394.28	63.8702
1394.76	53.9468	1394.76	73.9081	1394.76	68.7879	1394.76	62.8642	1394.76	61.6498	1394.76	64.466
1395.25	53.7887	1395.25	73.9885	1395.25	69.005	1395.25	63.5168	1395.25	61.5791	1395.25	65.2451
1395.73	53.6317	1395.73	74.2622	1395.73	69.1217	1395.73	64.363	1395.73	61.4321	1395.73	66.1773
1396.21	53.4788	1396.21	74.7375	1396.21	69.1604	1396.21	65.3548	1396.21	61.2555	1396.21	67.2343
1396.69	53.3292	1396.69	75.4213	1396.69	69.1497	1396.69	66.4668	1396.69	61.0921	1396.69	68.406
1397.17	53.1799	1397.17	76.3281	1397.17	69.1206	1397.17	67.6994	1397.17	60.9813	1397.17	69.7014
1397.66	53.0286	1397.66	77.4773	1397.66	69.1063	1397.66	69.0638	1397.66	60.9636	1397.66	71.1328
1398.14	52.8755	1398.14	78.8742	1398.14	69.1419	1398.14	70.5584	1398.14	61.0818	1398.14	72.6928
1398.62	52.7256	1398.62	80.4866	1398.62	69.2631	1398.62	72.1469	1398.62	61.3733	1398.62	74.3332
1399.1	52.5875	1399.1	82.2305	1399.1	69.4998	1399.1	73.7524	1399.1	61.8553	1399.1	75.9648
1399.59	52.4706	1399.59	83.9857	1399.59	69.8685	1399.59	75.279	1399.59	62.5133	1399.59	77.4856
1400.07	52.3807	1400.07	85.6372	1400.07	70.3702	1400.07	76.6484	1400.07	63.305	1400.07	78.8235
1400.55	52.3194	1400.55	87.1138	1400.55	70.9964	1400.55	77.8268	1400.55	64.1802	1400.55	79.9622
1401.03	52.2844	1401.03	88.3981	1401.03	71.7387	1401.03	78.8239	1401.03	65.0996	1401.03	80.9361
1401.51	52.2736	1401.51	89.5101	1401.51	72.5955	1401.51	79.6736	1401.51	66.0445	1401.51	81.8054
1401.99	52.2862	1401.99	90.4832	1401.99	73.5723	1401.99	80.413	1401.99	67.0141	1401.99	82.634
1402.48	52.3246	1402.48	91.345	1402.48	74.6775	1402.48	81.0704	1402.48	68.0176	1402.48	83.4759
1402.96	52.3929	1402.96	92.1094	1402.96	75.9147	1402.96	81.6613	1402.96	69.0635	1402.96	84.3696
1403.44	52.4958	1403.44	92.7746	1403.44	77.273	1403.44	82.1909	1403.44	70.1508	1403.44	85.3336
1403.92	52.6342	1403.92	93.328	1403.92	78.7181	1403.92	82.6582	1403.92	71.2603	1403.92	86.3617
1404.41	52.8033	1404.41	93.7539	1404.41	80.1903	1404.41	83.0615	1404.41	72.3542	1404.41	87.4209
1404.89	52.9906	1404.89	94.0433	1404.89	81.6134	1404.89	83.4023	1404.89	73.3821	1404.89	88.4561
1405.37	53.179	1405.37	94.1984	1405.37	82.914	1405.37	83.6868	1405.37	74.2964	1405.37	89.4048
1405.85	53.3523	1405.85	94.2331	1405.85	84.0404	1405.85	83.9242	1405.85	75.0638	1405.85	90.2159
1406.33	53.499	1406.33	94.1675	1406.33	84.9714	1406.33	84.1253	1406.33	75.6712	1406.33	90.8616
1406.82	53.6147	1406.82	94.0231	1406.82	85.7122	1406.82	84.3022	1406.82	76.1212	1406.82	91.3397
1407.3	53.7	1407.3	93.8218	1407.3	86.2846	1407.3	84.4675	1407.3	76.4243	1407.3	91.6667
1407.78	53.7588	1407.78	93.5859	1407.78	86.7165	1407.78	84.6352	1407.78	76.5948	1407.78	91.8692
1408.26	53.7951	1408.26	93.34	1408.26	87.0357	1408.26	84.8185	1408.26	76.6492	1408.26	91.9762
1408.74	53.8125	1408.74	93.1103	1408.74	87.2658	1408.74	85.028	1408.74	76.6083	1408.74	92.0137
1409.23	53.8127	1409.23	92.9225	1409.23	87.4245	1409.23	85.2682	1409.23	76.5001	1409.23	92.0025
1409.71	53.7962	1409.71	92.7979	1409.71	87.5225	1409.71	85.536	1409.71	76.361	1409.71	91.9564
1410.19	53.763	1410.19	92.7487	1410.19	87.5641	1410.19	85.8207	1410.19	76.2344	1410.19	91.8843
1410.67	53.7133	1410.67	92.775	1410.67	87.5501	1410.67	86.1076	1410.67	76.1659	1410.67	91.7917
1411.16	53.6481	1411.16	92.8655	1411.16	87.4817	1411.16	86.3821	1411.16	76.1953	1411.16	91.6841
1411.64	53.5688	1411.64	93.0017	1411.64	87.3632	1411.64	86.6341	1411.64	76.3499	1411.64	91.5682
1412.12	53.4775	1412.12	93.164	1412.12	87.2035	1412.12	86.859	1412.12	76.6409	1412.12	91.4514
1412.6	53.3754	1412.6	93.3365	1412.6	87.0139	1412.6	87.0568	1412.6	77.0642	1412.6	91.3415
1413.08	53.263	1413.08	93.5095	1413.08	86.8044	1413.08	87.2299	1413.08	77.603	1413.08	91.2447
1413.57	53.1401	1413.57	93.679	1413.57	86.5808	1413.57	87.3808	1413.57	78.2319	1413.57	91.1654
1414.05	53.0063	1414.05	93.8445	1414.05	86.3439	1414.05	87.5124	1414.05	78.9196	1414.05	91.1066
1414.53	52.8624	1414.53	94.0069	1414.53	86.0898	1414.53	87.6287	1414.53	79.6312	1414.53	91.0701
1415.01	52.7099	1415.01	94.1666	1415.01	85.8128	1415.01	87.736	1415.01	80.331	1415.01	91.0571
1415.49	52.5511	1415.49	94.3238	1415.49	85.5063	1415.49	87.8427	1415.49	80.9865	1415.49	91.0689
1415.98	52.3879	1415.98	94.4781	1415.98	85.1614	1415.98	87.9592	1415.98	81.5727	1415.98	91.1081
1416.46	52.2202	1416.46	94.629	1416.46	84.7623	1416.46	88.0954	1416.46	82.0742	1416.46	91.1793
1416.94	52.0449	1416.94	94.7747	1416.94	84.2804	1416.94	88.2587	1416.94	82.4853	1416.94	91.2907
1417.42	51.8559	1417.42	94.9101	1417.42	83.6691	1417.42	88.4509	1417.42	82.806	1417.42	91.4532
1417.9	51.646	1417.9	95.0243	1417.9	82.8713	1417.9	88.6646	1417.9	83.0366	1417.9	91.6765
1418.39	51.4114	1418.39	95.1001	1418.39	81.8458	1418.39	88.8809	1418.39	83.1746	1418.39	91.9605
1418.87	51.1563	1418.87	95.1187	1418.87	80.6072	1418.87	89.072	1418.87	83.2195	1418.87	92.2879
1419.35	50.8936	1419.35	95.0691	1419.35	79.2427	1419.35	89.2113	1419.35	83.1824	1419.35	92.6252
1419.83	50.6373	1419.83	94.9547	1419.83	77.8749	1419.83	89.2836	1419.83	83.0874	1419.83	92.9372
1420.32	50.3953	1420.32	94.788	1420.32	76.5958	1420.32	89.2855	1420.32	82.9621	1420.32	93.201
1420.8	50.1671	1420.8	94.5808	1420.8	75.4313	1420.8	89.2172	1420.8	82.8233	1420.8	93.4078
1421.28	49.9474	1421.28	94.338	1421.28	74.3517	1421.28	89.0749	1421.28	82.6712	1421.28	93.5552
1421.76	49.7313	1421.76	94.0583	1421.76	73.2995	1421.76	88.8477	1421.76	82.4931	1421.76	93.6399
1422.24	49.5169	1422.24	93.739	1422.24	72.2165	1422.24	88.5199	1422.24	82.27	1422.24	93.6542
1422.73	49.3079	1422.73	93.3845	1422.73	71.0637	1422.73	88.0779	1422.73	81.9836	1422.73	93.5854
1423.21	49.1147	1423.21	93.0155	1423.21	69.8396	1423.21	87.5199	1423.21	81.6224	1423.21	93.4159
1423.69	48.953	1423.69	92.6733	1423.69	68.5891	1423.69	86.8663	1423.69	81.188	1423.69	93.1287
1424.17	48.8387	1424.17	92.4137	1424.17	67.394	1424.17	86.163	1424.17	80.6991	1424.17	92.7143
1424.65	48.7807	1424.65	92.2886	1424.65	66.3392	1424.65	85.471	1424.65	80.1877	1424.65	92.1768
1425.14	48.7777	1425.14	92.3258	1425.14	65.4743	1425.14	84.8461	1425.14	79.686	1425.14	91.5312
1425.62	48.8212	1425.62	92.5222	1425.62	64.7994	1425.62	84.3248	1425.62	79.2119	1425.62	90.7923
1426.1	48.902	1426.1	92.8522	1426.1	64.2802	1426.1	83.9257	1426.1	78.7628	1426.1	89.9636
1426.58	49.0156	1426.58	93.2806	1426.58	63.8769	1426.58	83.6608	1426.58	78.3179	1426.58	89.032
1427.07	49.1635	1427.07	93.7696	1427.07	63.5655	1427.07	83.5458	1427.07	77.8433	1427.07	87.9695
1427.55	49.3515	1427.55	94.2815	1427.55	63.3475	1427.55	83.6029	1427.55	77.2969	1427.55	86.7378
1428.03	49.5855	1428.03	94.7775	1428.03	63.2478	1428.03	83.854	1428.03	76.6324	1428.03	85.2989
1428.51	49.8667	1428.51	95.2191	1428.51	63.3039	1428.51	84.3066	1428.51	75.8062	1428.51	83.6307
1428.99	50.1879	1428.99	95.5727	1428.99	63.5522	1428.99	84.9401	1428.99	74.7872	1428.99	81.746
1429.48	50.533	1429.48	95.8155	1429.48	64.0144	1429.48	85.7023	1429.48	73.5679	1429.48	79.7082
1429.96	50.88	1429.96	95.9387	1429.96	64.6944	1429.96	86.5202	1429.96	72.1701	1429.96	77.6324
1430.44	51.2075	1430.44	95.9456	1430.44	65.5818	1430.44	87.3212	1430.44	70.6432	1430.44	75.668
1430.92	51.4984	1430.92	95.8467	1430.92	66.6583	1430.92	88.0509	1430.92	69.0573	1430.92	73.9699
1431.4	51.7424	1431.4	95.6564	1431.4	67.8981	1431.4	88.6792	1431.4	67.4928	1431.4	72.6655
1431.89	51.9358	1431.89	95.392	1431.89	69.2648	1431.89	89.1972	1431.89	66.0291	1431.89	71.829
1432.37	52.0798	1432.37	95.0738	1432.37	70.7108	1432.37	89.609	1432.37	64.7341	1432.37	71.4716
1432.85	52.18	1432.85	94.7227	1432.85	72.1829	1432.85	89.9258	1432.85	63.6585	1432.85	71.5517
1433.33	52.2444	1433.33	94.3561	1433.33	73.6332	1433.33	90.1616	1433.33	62.8411	1433.33	72.0028
1433.82	52.281	1433.82	93.9822	1433.82	75.0278	1433.82	90.3313	1433.82	62.3235	1433.82	72.7686
1434.3	52.2963	1434.3	93.5961	1434.3	76.3504	1434.3	90.4494	1434.3	62.1711	1434.3	73.832
1434.78	52.2934	1434.78	93.1788	1434.78	77.5976	1434.78	90.5293	1434.78	62.4863	1434.78	75.2258
1435.26	52.2726	1435.26	92.7025	1435.26	78.767	1435.26	90.5827	1435.26	63.396	1435.26	77.0109
1435.74	52.2326	1435.74	92.1452	1435.74	79.8402	1435.74	90.6178	1435.74	64.9864	1435.74	79.2116
1436.23	52.172	1436.23	91.5137	1436.23	80.772	1436.23	90.639	1436.23	67.1937	1436.23	81.7245
1436.71	52.0923	1436.71	90.8562	1436.71	81.5023	1436.71	90.648	1436.71	69.7348	1436.71	84.2841
1437.19	51.9975	1437.19	90.2427	1437.19	81.9899	1437.19	90.6471	1437.19	72.2011	1437.19	86.569
1437.67	51.8926	1437.67	89.7224	1437.67	82.2382	1437.67	90.6398	1437.67	74.2706	1437.67	88.3761
1438.15	51.7811	1438.15	89.3006	1438.15	82.2861	1438.15	90.6303	1438.15	75.8317	1438.15	89.6911
1438.64	51.664	1438.64	88.9489	1438.64	82.1813	1438.64	90.6202	1438.64	76.9387	1438.64	90.6213
1439.12	51.5403	1439.12	88.6275	1439.12	81.9628	1439.12	90.6085	1439.12	77.7065	1439.12	91.2982
1439.6	51.4081	1439.6	88.3015	1439.6	81.6573	1439.6	90.5914	1439.6	78.2387	1439.6	91.8235
1440.08	51.2655	1440.08	87.9465	1440.08	81.2826	1440.08	90.5642	1440.08	78.603	1440.08	92.2541
1440.57	51.1116	1440.57	87.5484	1440.57	80.8497	1440.57	90.5226	1440.57	78.8318	1440.57	92.6089
1441.05	50.9474	1441.05	87.0998	1441.05	80.3629	1441.05	90.4642	1441.05	78.9317	1441.05	92.8818
1441.53	50.7753	1441.53	86.5952	1441.53	79.8176	1441.53	90.3896	1441.53	78.8965	1441.53	93.0576
1442.01	50.5984	1442.01	86.0272	1442.01	79.1998	1442.01	90.3017	1442.01	78.719	1442.01	93.1268
1442.49	50.4191	1442.49	85.3856	1442.49	78.4912	1442.49	90.2037	1442.49	78.4005	1442.49	93.0948
1442.97	50.238	1442.97	84.6608	1442.97	77.6768	1442.97	90.0977	1442.97	77.954	1442.97	92.9831
1443.46	50.0548	1443.46	83.8499	1443.46	76.7536	1443.46	89.983	1443.46	77.4031	1443.46	92.8237
1443.94	49.8686	1443.94	82.961	1443.94	75.7334	1443.94	89.8575	1443.94	76.7771	1443.94	92.6499
1444.42	49.679	1444.42	82.0156	1444.42	74.6392	1444.42	89.7181	1444.42	76.1063	1444.42	92.49
1444.9	49.4858	1444.9	81.0448	1444.9	73.4959	1444.9	89.5636	1444.9	75.4173	1444.9	92.3637
1445.39	49.2888	1445.39	80.0872	1445.39	72.3223	1445.39	89.3938	1445.39	74.732	1445.39	92.2825
1445.87	49.087	1445.87	79.1862	1445.87	71.1287	1445.87	89.21	1445.87	74.0693	1445.87	92.2505
1446.35	48.8784	1446.35	78.3927	1446.35	69.9248	1446.35	89.0134	1446.35	73.4492	1446.35	92.2649
1446.83	48.6613	1446.83	77.7645	1446.83	68.7356	1446.83	88.804	1446.83	72.8965	1446.83	92.3136
1447.31	48.4354	1447.31	77.3609	1447.31	67.6146	1447.31	88.5813	1447.31	72.4424	1447.31	92.3735
1447.8	48.2037	1447.8	77.2249	1447.8	66.6432	1447.8	88.3451	1447.8	72.1185	1447.8	92.4135
1448.28	47.9712	1448.28	77.3635	1448.28	65.906	1448.28	88.0964	1448.28	71.9461	1448.28	92.4035
1448.76	47.7427	1448.76	77.74	1448.76	65.4573	1448.76	87.8367	1448.76	71.9287	1448.76	92.3255
1449.24	47.52	1449.24	78.2886	1449.24	65.3028	1449.24	87.5657	1449.24	72.0524	1449.24	92.1779
1449.72	47.3007	1449.72	78.9385	1449.72	65.4083	1449.72	87.2792	1449.72	72.2948	1449.72	91.9726
1450.21	47.0793	1450.21	79.632	1450.21	65.7227	1450.21	86.969	1450.21	72.6349	1450.21	91.7273
1450.69	46.85	1450.69	80.3281	1450.69	66.1965	1450.69	86.6256	1450.69	73.0557	1450.69	91.4596
1451.17	46.6094	1451.17	80.9987	1451.17	66.7878	1451.17	86.2429	1451.17	73.5417	1451.17	91.1848
1451.65	46.3579	1451.65	81.6216	1451.65	67.4583	1451.65	85.8233	1451.65	74.0729	1451.65	90.9148
1452.13	46.1009	1452.13	82.1786	1452.13	68.1672	1452.13	85.3797	1452.13	74.6214	1452.13	90.6572
1452.62	45.8462	1452.62	82.6568	1452.62	68.8694	1452.62	84.9345	1452.62	75.1543	1452.62	90.4158
1453.1	45.6008	1453.1	83.0527	1453.1	69.5203	1453.1	84.5127	1453.1	75.642	1453.1	90.1904
1453.58	45.3675	1453.58	83.3732	1453.58	70.0838	1453.58	84.1344	1453.58	76.0686	1453.58	89.9787
1454.06	45.1427	1454.06	83.634	1454.06	70.5376	1454.06	83.8099	1454.06	76.4379	1454.06	89.7797
1454.55	44.9165	1454.55	83.8561	1454.55	70.8747	1454.55	83.5396	1454.55	76.7744	1454.55	89.5952
1455.03	44.6737	1455.03	84.0622	1455.03	71.1039	1455.03	83.316	1455.03	77.1166	1455.03	89.4285
1455.51	44.3975	1455.51	84.272	1455.51	71.2528	1455.51	83.1256	1455.51	77.4982	1455.51	89.2761
1455.99	44.0753	1455.99	84.4935	1455.99	71.3763	1455.99	82.9497	1455.99	77.9182	1455.99	89.1165
1456.47	43.7071	1456.47	84.7088	1456.47	71.5606	1456.47	82.765	1456.47	78.3127	1456.47	88.9085
1456.96	43.3097	1456.96	84.8646	1456.96	71.9006	1456.96	82.5499	1456.96	78.5683	1456.96	88.6197
1457.44	42.9112	1457.44	84.893	1457.44	72.4462	1457.44	82.2962	1457.44	78.5966	1457.44	88.2657
1457.92	42.5342	1457.92	84.7566	1457.92	73.1718	1457.92	82.0146	1457.92	78.3986	1457.92	87.905
1458.4	42.1868	1458.4	84.4674	1458.4	74.0121	1458.4	81.7224	1458.4	78.0378	1458.4	87.5903
1458.88	41.8676	1458.88	84.0667	1458.88	74.9132	1458.88	81.4313	1458.88	77.577	1458.88	87.3397
1459.37	41.573	1459.37	83.5989	1459.37	75.8461	1459.37	81.1451	1459.37	77.0532	1459.37	87.1474
1459.85	41.3001	1459.85	83.1026	1459.85	76.7944	1459.85	80.864	1459.85	76.4892	1459.85	87.0028
1460.33	41.0456	1460.33	82.6106	1460.33	77.7426	1460.33	80.5866	1460.33	75.9085	1460.33	86.8987
1460.81	40.8044	1460.81	82.1515	1460.81	78.6735	1460.81	80.3092	1460.81	75.341	1460.81	86.8315
1461.3	40.5696	1461.3	81.7511	1461.3	79.5705	1461.3	80.0241	1461.3	74.8223	1461.3	86.7965
1461.78	40.3348	1461.78	81.4347	1461.78	80.4204	1461.78	79.7171	1461.78	74.3909	1461.78	86.7823
1462.26	40.0963	1462.26	81.2303	1462.26	81.214	1462.26	79.365	1462.26	74.0867	1462.26	86.7657
1462.74	39.8559	1462.74	81.1702	1462.74	81.9438	1462.74	78.9347	1462.74	73.9488	1462.74	86.7064
1463.22	39.6232	1463.22	81.289	1463.22	82.5987	1463.22	78.3841	1463.22	74.0075	1463.22	86.5457
1463.71	39.4158	1463.71	81.6121	1463.71	83.1597	1463.71	77.6709	1463.71	74.2667	1463.71	86.2149
1464.19	39.2553	1464.19	82.1349	1464.19	83.5992	1464.19	76.7709	1464.19	74.6815	1464.19	85.6615
1464.67	39.1594	1464.67	82.8061	1464.67	83.889	1464.67	75.699	1464.67	75.1499	1464.67	84.8865
1465.15	39.1341	1465.15	83.5353	1465.15	84.0132	1465.15	74.5172	1465.15	75.5401	1465.15	83.9632
1465.63	39.1748	1465.63	84.2306	1465.63	83.9764	1465.63	73.3159	1465.63	75.7448	1465.63	83.0101
1466.12	39.2746	1466.12	84.8362	1466.12	83.7995	1466.12	72.1832	1466.12	75.7208	1466.12	82.1372
1466.6	39.431	1466.6	85.343	1466.6	83.5092	1466.6	71.1868	1466.6	75.49	1466.6	81.4088
1467.08	39.6463	1467.08	85.7728	1467.08	83.1308	1467.08	70.3738	1467.08	75.1127	1467.08	80.8411
1467.56	39.9228	1467.56	86.1573	1467.56	82.6873	1467.56	69.7777	1467.56	74.6629	1467.56	80.419
1468.05	40.2574	1468.05	86.5233	1468.05	82.2012	1468.05	69.4232	1468.05	74.2123	1468.05	80.1125
1468.53	40.6414	1468.53	86.8896	1468.53	81.6953	1468.53	69.3253	1468.53	73.823	1468.53	79.8879
1469.01	41.0634	1469.01	87.2684	1469.01	81.1917	1469.01	69.4895	1469.01	73.5453	1469.01	79.7127
1469.49	41.5164	1469.49	87.6723	1469.49	80.711	1469.49	69.9153	1469.49	73.4194	1469.49	79.5598
1469.97	42.0065	1469.97	88.1212	1469.97	80.2729	1469.97	70.6023	1469.97	73.4801	1469.97	79.4107
1470.46	42.5584	1470.46	88.6471	1470.46	79.8996	1470.46	71.5547	1470.46	73.761	1470.46	79.2605
1470.94	43.2159	1470.94	89.2931	1470.94	79.6211	1470.94	72.7744	1470.94	74.2918	1470.94	79.124
1471.42	44.0268	1471.42	90.0989	1471.42	79.4768	1471.42	74.2352	1471.42	75.0809	1471.42	79.0417
1471.9	45.0089	1471.9	91.0686	1471.9	79.5046	1471.9	75.8415	1471.9	76.0834	1471.9	79.0801
1472.38	46.1106	1472.38	92.1384	1472.38	79.7138	1472.38	77.4078	1472.38	77.1815	1472.38	79.3105
1472.87	47.2123	1472.87	93.183	1472.87	80.0618	1472.87	78.7134	1472.87	78.2142	1472.87	79.772
1473.35	48.1916	1473.35	94.0795	1473.35	80.4668	1473.35	79.6103	1473.35	79.0557	1473.35	80.4481
1473.83	48.9936	1473.83	94.7709	1473.83	80.8502	1473.83	80.0805	1473.83	79.6672	1473.83	81.2884
1474.31	49.6409	1474.31	95.2711	1474.31	81.1678	1474.31	80.1952	1474.31	80.0769	1474.31	82.245
1474.8	50.1943	1474.8	95.6274	1474.8	81.408	1474.8	80.0428	1474.8	80.3314	1474.8	83.2863
1475.28	50.7105	1475.28	95.8853	1475.28	81.575	1475.28	79.6918	1475.28	80.4651	1475.28	84.3861
1475.76	51.2198	1475.76	96.0737	1475.76	81.6739	1475.76	79.1902	1475.76	80.4964	1475.76	85.5045
1476.24	51.7213	1476.24	96.2046	1476.24	81.7045	1476.24	78.5802	1476.24	80.4369	1476.24	86.5817
1476.72	52.193	1476.72	96.2805	1476.72	81.6621	1476.72	77.9078	1476.72	80.299	1476.72	87.5485
1477.2	52.6085	1477.2	96.3014	1477.2	81.5407	1477.2	77.2203	1477.2	80.0986	1477.2	88.3485
1477.69	52.9527	1477.69	96.2693	1477.69	81.3371	1477.69	76.5562	1477.69	79.8506	1477.69	88.9565
1478.17	53.2265	1478.17	96.188	1478.17	81.0503	1478.17	75.9382	1478.17	79.5625	1478.17	89.3794
1478.65	53.4427	1478.65	96.0603	1478.65	80.6793	1478.65	75.3752	1478.65	79.2319	1478.65	89.6442
1479.13	53.617	1479.13	95.8856	1479.13	80.2208	1479.13	74.8712	1479.13	78.8486	1479.13	89.7834
1479.62	53.7618	1479.62	95.6594	1479.62	79.6673	1479.62	74.4366	1479.62	78.3991	1479.62	89.8261
1480.1	53.8819	1480.1	95.3751	1480.1	79.0096	1480.1	74.0964	1480.1	77.8735	1480.1	89.7955
1480.58	53.9757	1480.58	95.0273	1480.58	78.2412	1480.58	73.8897	1480.58	77.2725	1480.58	89.7121
1481.06	54.0383	1481.06	94.6157	1481.06	77.364	1481.06	73.8599	1481.06	76.6108	1481.06	89.598
1481.55	54.0665	1481.55	94.1475	1481.55	76.3917	1481.55	74.0375	1481.55	75.9154	1481.55	89.4781
1482.03	54.0619	1482.03	93.6349	1482.03	75.3477	1482.03	74.425	1482.03	75.2178	1482.03	89.3772
1482.51	54.0298	1482.51	93.0903	1482.51	74.257	1482.51	74.996	1482.51	74.5441	1482.51	89.3154
1482.99	53.9764	1482.99	92.5207	1482.99	73.1368	1482.99	75.7059	1482.99	73.9104	1482.99	89.3037
1483.47	53.9053	1483.47	91.9254	1483.47	71.9921	1483.47	76.5077	1483.47	73.3238	1483.47	89.3441
1483.95	53.8164	1483.95	91.2963	1483.95	70.8155	1483.95	77.3618	1483.95	72.7877	1483.95	89.4322
1484.44	53.7069	1484.44	90.6202	1484.44	69.591	1484.44	78.2372	1484.44	72.3057	1484.44	89.5599
1484.92	53.5738	1484.92	89.8823	1484.92	68.2999	1484.92	79.1088	1484.92	71.8828	1484.92	89.7168
1485.4	53.4162	1485.4	89.07	1485.4	66.9284	1485.4	79.9517	1485.4	71.5238	1485.4	89.8903
1485.88	53.2366	1485.88	88.1764	1485.88	65.475	1485.88	80.7389	1485.88	71.2304	1485.88	90.0654
1486.37	53.0397	1486.37	87.203	1486.37	63.9563	1486.37	81.4406	1486.37	70.9999	1486.37	90.2245
1486.85	52.8307	1486.85	86.1591	1486.85	62.4091	1486.85	82.0273	1486.85	70.8264	1486.85	90.3483
1487.33	52.6111	1487.33	85.0581	1487.33	60.8877	1487.33	82.4727	1487.33	70.7043	1487.33	90.4156
1487.81	52.3774	1487.81	83.9142	1487.81	59.4598	1487.81	82.7545	1487.81	70.6351	1487.81	90.4046
1488.29	52.1206	1488.29	82.7416	1488.29	58.2046	1488.29	82.8535	1488.29	70.6304	1488.29	90.2946
1488.78	51.8306	1488.78	81.5621	1488.78	57.2119	1488.78	82.7538	1488.78	70.7128	1488.78	90.0731
1489.26	51.5023	1489.26	80.4188	1489.26	56.5742	1489.26	82.4504	1489.26	70.9088	1489.26	89.7481
1489.74	51.1412	1489.74	79.3827	1489.74	56.3617	1489.74	81.962	1489.74	71.236	1489.74	89.3599
1490.22	50.7642	1490.22	78.5388	1490.22	56.588	1490.22	81.3405	1490.22	71.6908	1490.22	88.9776
1490.7	50.3912	1490.7	77.9535	1490.7	57.1956	1490.7	80.6591	1490.7	72.2493	1490.7	88.6752
1491.19	50.0354	1491.19	77.649	1491.19	58.0823	1491.19	79.9871	1491.19	72.8807	1491.19	88.5021
1491.67	49.6986	1491.67	77.607	1491.67	59.1476	1491.67	79.369	1491.67	73.562	1491.67	88.4742
1492.15	49.3747	1492.15	77.7905	1492.15	60.3233	1492.15	78.8226	1492.15	74.2815	1492.15	88.5833
1492.63	49.054	1492.63	78.1656	1492.63	61.5798	1492.63	78.3494	1492.63	75.036	1492.63	88.8137
1493.12	48.7263	1493.12	78.713	1493.12	62.9175	1493.12	77.9469	1493.12	75.8269	1493.12	89.1542
1493.6	48.3815	1493.6	79.4299	1493.6	64.356	1493.6	77.617	1493.6	76.6585	1493.6	89.6042
1494.08	48.009	1494.08	80.3272	1494.08	65.924	1494.08	77.3714	1494.08	77.5366	1494.08	90.1744
1494.56	47.599	1494.56	81.4226	1494.56	67.6501	1494.56	77.2341	1494.56	78.4648	1494.56	90.8812
1495.04	47.1445	1495.04	82.7279	1495.04	69.5494	1495.04	77.2401	1495.04	79.4375	1495.04	91.7363
1495.53	46.6463	1495.53	84.2304	1495.53	71.6065	1495.53	77.4285	1495.53	80.432	1495.53	92.7306
1496.01	46.1177	1496.01	85.8753	1496.01	73.7616	1496.01	77.8278	1496.01	81.4058	1496.01	93.8217
1496.49	45.5854	1496.49	87.5633	1496.49	75.914	1496.49	78.4388	1496.49	82.3049	1496.49	94.935
1496.97	45.0831	1496.97	89.1756	1496.97	77.9514	1496.97	79.227	1496.97	83.0811	1496.97	95.9848
1497.45	44.6406	1497.45	90.6155	1497.45	79.7905	1497.45	80.1333	1497.45	83.7069	1497.45	96.906
1497.94	44.2762	1497.94	91.8367	1497.94	81.3988	1497.94	81.0956	1497.94	84.179	1497.94	97.6708
1498.42	43.9961	1498.42	92.8418	1498.42	82.7862	1498.42	82.0646	1498.42	84.511	1498.42	98.2843
1498.9	43.799	1498.9	93.661	1498.9	83.9817	1498.9	83.0054	1498.9	84.7253	1498.9	98.7673
1499.38	43.6803	1499.38	94.3314	1499.38	85.0141	1499.38	83.893	1499.38	84.8492	1499.38	99.1433
1499.87	43.6341	1499.87	94.886	1499.87	85.9055	1499.87	84.7077	1499.87	84.9106	1499.87	99.4322
1500.35	43.6528	1500.35	95.3502	1500.35	86.6719	1500.35	85.4351	1500.35	84.9342	1500.35	99.6491
1500.83	43.7265	1500.83	95.7425	1500.83	87.3271	1500.83	86.0672	1500.83	84.9361	1500.83	99.8044
1501.31	43.8425	1501.31	96.0764	1501.31	87.884	1501.31	86.6044	1501.31	84.9204	1501.31	99.9045
1501.79	43.9868	1501.79	96.3609	1501.79	88.3549	1501.79	87.0536	1501.79	84.8802	1501.79	99.9515
1502.28	44.145	1502.28	96.603	1502.28	88.751	1502.28	87.4251	1502.28	84.8036	1502.28	99.9456
1502.76	44.3033	1502.76	96.8081	1502.76	89.0809	1502.76	87.7296	1502.76	84.6811	1502.76	99.8876
1503.24	44.4488	1503.24	96.9816	1503.24	89.3518	1503.24	87.9755	1503.24	84.5143	1503.24	99.7832
1503.72	44.5688	1503.72	97.1291	1503.72	89.5696	1503.72	88.168	1503.72	84.3208	1503.72	99.6459
1504.2	44.6505	1504.2	97.2576	1504.2	89.7402	1504.2	88.3098	1504.2	84.1355	1504.2	99.4983
1504.69	44.6804	1504.69	97.3747	1504.69	89.8701	1504.69	88.403	1504.69	84.0023	1504.69	99.3668
1505.17	44.6464	1505.17	97.4879	1505.17	89.9664	1505.17	88.4525	1505.17	83.9532	1505.17	99.2698
1505.65	44.5411	1505.65	97.6018	1505.65	90.0362	1505.65	88.4697	1505.65	83.9748	1505.65	99.1975
1506.13	44.3695	1506.13	97.713	1506.13	90.0816	1506.13	88.4749	1506.13	83.9841	1506.13	99.1048
1506.62	44.1571	1506.62	97.8063	1506.62	90.0951	1506.62	88.49	1506.62	83.8706	1506.62	98.9472
1507.1	43.949	1507.1	97.8633	1507.1	90.0623	1507.1	88.5233	1507.1	83.6125	1507.1	98.7476
1507.58	43.7898	1507.58	97.8804	1507.58	89.9773	1507.58	88.5641	1507.58	83.3106	1507.58	98.5854
1508.06	43.7002	1508.06	97.8709	1508.06	89.8496	1508.06	88.5959	1508.06	83.0667	1508.06	98.5087
1508.54	43.6798	1508.54	97.8484	1508.54	89.6922	1508.54	88.6101	1508.54	82.9013	1508.54	98.5064
1509.03	43.7246	1509.03	97.8167	1509.03	89.5117	1509.03	88.6057	1509.03	82.7819	1509.03	98.5438
1509.51	43.8353	1509.51	97.7718	1509.51	89.3053	1509.51	88.5854	1509.51	82.6691	1509.51	98.5901
1509.99	44.0169	1509.99	97.705	1509.99	89.063	1509.99	88.5516	1509.99	82.5398	1509.99	98.6267
1510.47	44.2739	1510.47	97.6072	1510.47	88.7706	1510.47	88.5046	1510.47	82.3915	1510.47	98.646
1510.95	44.6054	1510.95	97.4704	1510.95	88.4136	1510.95	88.4429	1510.95	82.2388	1510.95	98.648
1511.44	45.0015	1511.44	97.2913	1511.44	87.9834	1511.44	88.3631	1511.44	82.1036	1511.44	98.6362
1511.92	45.4427	1511.92	97.0719	1511.92	87.4822	1511.92	88.2625	1511.92	82.0043	1511.92	98.6137
1512.4	45.9031	1512.4	96.819	1512.4	86.9233	1512.4	88.1406	1512.4	81.947	1512.4	98.581
1512.88	46.3581	1512.88	96.5404	1512.88	86.3261	1512.88	87.9991	1512.88	81.9237	1512.88	98.536
1513.36	46.7905	1513.36	96.2389	1513.36	85.7045	1513.36	87.8405	1513.36	81.9164	1513.36	98.4742
1513.85	47.1958	1513.85	95.9075	1513.85	85.0565	1513.85	87.6644	1513.85	81.9044	1513.85	98.3896
1514.33	47.5839	1514.33	95.5247	1514.33	84.355	1514.33	87.4641	1514.33	81.8698	1514.33	98.2749
1514.81	47.9786	1514.81	95.0534	1514.81	83.546	1514.81	87.2239	1514.81	81.798	1514.81	98.1197
1515.29	48.4148	1515.29	94.4454	1515.29	82.5565	1515.29	86.9198	1515.29	81.6755	1515.29	97.9092
1515.78	48.9283	1515.78	93.6586	1515.78	81.3221	1515.78	86.5267	1515.78	81.4867	1515.78	97.6261
1516.26	49.5369	1516.26	92.6871	1516.26	79.8352	1516.26	86.0343	1516.26	81.2182	1516.26	97.2598
1516.74	50.2209	1516.74	91.5886	1516.74	78.1849	1516.74	85.4636	1516.74	80.8691	1516.74	96.8195
1517.22	50.9237	1517.22	90.4733	1517.22	76.5404	1517.22	84.8655	1517.22	80.4574	1517.22	96.337
1517.7	51.5819	1517.7	89.4527	1517.7	75.0701	1517.7	84.2946	1517.7	80.0115	1517.7	95.85
1518.18	52.1593	1518.18	88.5893	1518.18	73.8684	1518.18	83.7778	1518.18	79.5543	1518.18	95.3818
1518.67	52.6591	1518.67	87.8898	1518.67	72.9475	1518.67	83.3024	1518.67	79.0932	1518.67	94.9323
1519.15	53.1169	1519.15	87.3306	1519.15	72.2811	1519.15	82.8215	1519.15	78.6179	1519.15	94.4805
1519.63	53.5884	1519.63	86.8888	1519.63	71.8539	1519.63	82.265	1519.63	78.0985	1519.63	93.9873
1520.11	54.1372	1520.11	86.5657	1520.11	71.6947	1520.11	81.5541	1520.11	77.4827	1520.11	93.398
1520.6	54.8118	1520.6	86.3975	1520.6	71.8789	1520.6	80.6326	1520.6	76.7086	1520.6	92.6559
1521.08	55.6051	1521.08	86.443	1521.08	72.4825	1521.08	79.5182	1521.08	75.7511	1521.08	91.7439
1521.56	56.4278	1521.56	86.7383	1521.56	73.4935	1521.56	78.3351	1521.56	74.6828	1521.56	90.7303
1522.04	57.1501	1522.04	87.2554	1522.04	74.7717	1522.04	77.2587	1522.04	73.6604	1522.04	89.7469
1522.52	57.6906	1522.52	87.9165	1522.52	76.1303	1522.52	76.4014	1522.52	72.8196	1522.52	88.8956
1523.01	58.0542	1523.01	88.6508	1523.01	77.4492	1523.01	75.7654	1523.01	72.1994	1523.01	88.1899
1523.49	58.2968	1523.49	89.4257	1523.49	78.705	1523.49	75.2892	1523.49	71.7631	1523.49	87.5796
1523.97	58.4793	1523.97	90.2388	1523.97	79.9298	1523.97	74.9112	1523.97	71.4546	1523.97	87.0025
1524.45	58.6443	1524.45	91.0948	1524.45	81.1624	1524.45	74.6029	1524.45	71.2344	1524.45	86.4184
1524.93	58.8113	1524.93	91.9863	1524.93	82.4179	1524.93	74.3752	1524.93	71.0909	1524.93	85.8223
1525.42	58.9803	1525.42	92.8852	1525.42	83.6757	1525.42	74.2691	1525.42	71.0344	1525.42	85.2467
1525.9	59.1395	1525.9	93.7456	1525.9	84.885	1525.9	74.3359	1525.9	71.0849	1525.9	84.7512
1526.38	59.2759	1526.38	94.5213	1526.38	85.9876	1526.38	74.611	1526.38	71.2546	1526.38	84.4012
1526.86	59.3836	1526.86	95.1848	1526.86	86.9452	1526.86	75.0951	1526.86	71.5361	1526.86	84.2404
1527.35	59.4665	1527.35	95.7346	1527.35	87.7526	1527.35	75.7547	1527.35	71.9	1527.35	84.2762
1527.83	59.533	1527.83	96.1859	1527.83	88.4282	1527.83	76.5371	1527.83	72.3042	1527.83	84.4838
1528.31	59.5895	1528.31	96.5554	1528.31	88.9947	1528.31	77.3872	1528.31	72.7061	1528.31	84.8218
1528.79	59.6358	1528.79	96.8531	1528.79	89.4671	1528.79	78.2562	1528.79	73.0734	1528.79	85.248
1529.27	59.6669	1529.27	97.0832	1529.27	89.8522	1529.27	79.1054	1529.27	73.3888	1529.27	85.7271
1529.76	59.6767	1529.76	97.2501	1529.76	90.1558	1529.76	79.9069	1529.76	73.6496	1529.76	86.2348
1530.24	59.662	1530.24	97.3636	1530.24	90.3898	1530.24	80.6455	1530.24	73.8642	1530.24	86.7582
1530.72	59.6248	1530.72	97.4391	1530.72	90.5743	1530.72	81.3193	1530.72	74.0461	1530.72	87.2955
1531.2	59.571	1531.2	97.4935	1531.2	90.7339	1531.2	81.9383	1531.2	74.2066	1531.2	87.8551
1531.68	59.509	1531.68	97.5385	1531.68	90.8915	1531.68	82.5196	1531.68	74.3468	1531.68	88.4504
1532.17	59.4466	1532.17	97.5738	1532.17	91.0601	1532.17	83.0788	1532.17	74.4484	1532.17	89.0884
1532.65	59.3877	1532.65	97.5848	1532.65	91.2349	1532.65	83.6169	1532.65	74.4705	1532.65	89.7521
1533.13	59.3299	1533.13	97.549	1533.13	91.3927	1533.13	84.1112	1533.13	74.3665	1533.13	90.3891
1533.61	59.2658	1533.61	97.4558	1533.61	91.5058	1533.61	84.5224	1533.61	74.1216	1533.61	90.9268
1534.1	59.1895	1534.1	97.3211	1534.1	91.565	1534.1	84.8223	1534.1	73.7746	1534.1	91.3167
1534.58	59.1028	1534.58	97.1793	1534.58	91.5864	1534.58	85.0144	1534.58	73.391	1534.58	91.5615
1535.06	59.0127	1535.06	97.0594	1535.06	91.596	1535.06	85.1264	1535.06	73.0155	1535.06	91.6966
1535.54	58.927	1535.54	96.972	1535.54	91.6114	1535.54	85.1876	1535.54	72.6534	1535.54	91.7563
1536.02	58.8499	1536.02	96.9108	1536.02	91.6363	1536.02	85.2173	1536.02	72.2829	1536.02	91.7586
1536.51	58.7797	1536.51	96.8589	1536.51	91.6623	1536.51	85.223	1536.51	71.8757	1536.51	91.7086
1536.99	58.7077	1536.99	96.7943	1536.99	91.6744	1536.99	85.2033	1536.99	71.4097	1536.99	91.6087
1537.47	58.6193	1537.47	96.6929	1537.47	91.6547	1537.47	85.1521	1537.47	70.8705	1537.47	91.4643
1537.95	58.4969	1537.95	96.531	1537.95	91.5888	1537.95	85.0628	1537.95	70.2414	1537.95	91.2834
1538.43	58.327	1538.43	96.2889	1538.43	91.4716	1538.43	84.9329	1538.43	69.4858	1538.43	91.0705
1538.92	58.1095	1538.92	95.9561	1538.92	91.3144	1538.92	84.7687	1538.92	68.5369	1538.92	90.8182
1539.4	57.8645	1539.4	95.5387	1539.4	91.1449	1539.4	84.5877	1539.4	67.3253	1539.4	90.5052
1539.88	57.6274	1539.88	95.0626	1539.88	90.9917	1539.88	84.412	1539.88	65.861	1539.88	90.1113
1540.36	57.4258	1540.36	94.5655	1540.36	90.8595	1540.36	84.2556	1540.36	64.2963	1540.36	89.6411
1540.85	57.2618	1540.85	94.0785	1540.85	90.728	1540.85	84.1176	1540.85	62.8477	1540.85	89.1276
1541.33	57.1174	1541.33	93.6167	1541.33	90.5782	1541.33	83.9899	1541.33	61.6456	1541.33	88.6099
1541.81	56.9752	1541.81	93.1825	1541.81	90.4131	1541.81	83.8677	1541.81	60.6904	1541.81	88.111
1542.29	56.8282	1542.29	92.7704	1542.29	90.2503	1542.29	83.751	1542.29	59.912	1542.29	87.6289
1542.77	56.6788	1542.77	92.3681	1542.77	90.1065	1542.77	83.6404	1542.77	59.237	1542.77	87.1391
1543.26	56.5331	1543.26	91.9574	1543.26	89.9867	1543.26	83.5334	1543.26	58.6239	1543.26	86.6026
1543.74	56.3956	1543.74	91.5205	1543.74	89.8828	1543.74	83.4228	1543.74	58.0786	1543.74	85.98
1544.22	56.2673	1544.22	91.0511	1544.22	89.7788	1544.22	83.3003	1544.22	57.6507	1544.22	85.2518
1544.7	56.1451	1544.7	90.5627	1544.7	89.662	1544.7	83.1605	1544.7	57.4092	1544.7	84.435
1545.18	56.0245	1545.18	90.0872	1545.18	89.5314	1545.18	83.0054	1545.18	57.4034	1545.18	83.5813
1545.67	55.9017	1545.67	89.6612	1545.67	89.3989	1545.67	82.8425	1545.67	57.638	1545.67	82.7537
1546.15	55.7749	1546.15	89.31	1546.15	89.2806	1546.15	82.6798	1546.15	58.0787	1546.15	81.9972
1546.63	55.6437	1546.63	89.0414	1546.63	89.1878	1546.63	82.5202	1546.63	58.6793	1546.63	81.3273
1547.11	55.5078	1547.11	88.8506	1547.11	89.1224	1547.11	82.36	1547.11	59.4085	1547.11	80.7348
1547.59	55.366	1547.59	88.729	1547.59	89.0765	1547.59	82.1902	1547.59	60.2607	1547.59	80.2017
1548.08	55.216	1548.08	88.6713	1548.08	89.0362	1548.08	81.9995	1548.08	61.2525	1548.08	79.7157
1548.56	55.0556	1548.56	88.6793	1548.56	88.9864	1548.56	81.78	1548.56	62.4042	1548.56	79.2815
1549.04	54.8849	1549.04	88.761	1549.04	88.9172	1549.04	81.5326	1549.04	63.7089	1549.04	78.9244
1549.52	54.7084	1549.52	88.9228	1549.52	88.8309	1549.52	81.2716	1549.52	65.1058	1549.52	78.6826
1550.01	54.535	1550.01	89.1604	1550.01	88.741	1550.01	81.0223	1550.01	66.482	1550.01	78.588
1550.49	54.3746	1550.49	89.4551	1550.49	88.6652	1550.49	80.8097	1550.49	67.7159	1550.49	78.6467
1550.97	54.2342	1550.97	89.7809	1550.97	88.6124	1550.97	80.647	1550.97	68.7313	1550.97	78.8389
1551.45	54.1151	1551.45	90.1155	1551.45	88.5781	1551.45	80.5323	1551.45	69.5203	1551.45	79.1377
1551.93	54.014	1551.93	90.4471	1551.93	88.5463	1551.93	80.4543	1551.93	70.1264	1551.93	79.5284
1552.42	53.9253	1552.42	90.774	1552.42	88.4975	1552.42	80.3998	1552.42	70.615	1552.42	80.015
1552.9	53.8438	1552.9	91.1003	1552.9	88.4166	1552.9	80.3597	1552.9	71.0463	1552.9	80.6113
1553.38	53.7667	1553.38	91.4296	1553.38	88.2993	1553.38	80.3299	1553.38	71.4589	1553.38	81.3201
1553.86	53.6947	1553.86	91.7593	1553.86	88.156	1553.86	80.3098	1553.86	71.8604	1553.86	82.1121
1554.34	53.6305	1554.34	92.0781	1554.34	88.0075	1554.34	80.2995	1554.34	72.2303	1554.34	82.9198
1554.83	53.5772	1554.83	92.3687	1554.83	87.8744	1554.83	80.2951	1554.83	72.5345	1554.83	83.6563
1555.31	53.536	1555.31	92.6146	1555.31	87.7658	1555.31	80.289	1555.31	72.7443	1555.31	84.2495
1555.79	53.5054	1555.79	92.8062	1555.79	87.6741	1555.79	80.2706	1555.79	72.8506	1555.79	84.668
1556.27	53.4816	1556.27	92.9402	1556.27	87.5782	1556.27	80.2288	1556.27	72.8667	1556.27	84.9227
1556.76	53.4607	1556.76	93.0157	1556.76	87.4466	1556.76	80.1523	1556.76	72.8237	1556.76	85.0514
[truncated: 5,068 more rows]

## Sheet: Supplementary Fig. 16.
Supplementary Fig. 16 PXRD patterns of DEG-HEP-COF obtained under the synthesis conditions listed in Supplementary Table 2.
[truncated: 1,353 more rows]

[truncated: 24 more sheets: Supplementary Fig. 17., Supplementary Fig. 18., Supplementary Fig. 19., Supplementary Fig. 20., Supplementary Fig. 21., Supplementary Fig. 22, Supplementary Fig. 23., Supplementary Fig. 24., Supplementary Fig. 25, Supplementary Fig. 26, Supplementary Fig. 27, Supplementary Fig. 28, Supplementary Fig. 33, Supplementary Fig. 34, Supplementary Fig. 39, Supplementary Fig. 48, Supplementary Fig. 50, Supplementary Fig. 51, Supplementary Fig. 52, Supplementary Fig. 53 …]
